# Supplementary material for: Crystal structure of the [(1,3-dimesityl-1H-imidazol-3-ium-2-yl)methano­lato]copper(II) chloride dimer: insertion of formaldehyde into a copper–carbene bond
Source: Acta Crystallogr E Crystallogr Commun. 2018 Aug 31;74(Pt 9):1369–72. doi: 10.1107/S205698901801201X (PMC6127712; doi:10.1107/S205698901801201X)
Supplement: Supplementary file 1 [file e-74-01369-sup1.cif]

##############################################################################
#                                                                            #
# This CIF contains the data in a paper accepted for publication in          #
# Acta Crystallographica Section E. It conforms to the requirements of       #
# Notes for Authors for Acta Crystallographica Section E, and has been       #
# peer reviewed under the auspices of the IUCr Commission on Journals.       #
#                                                                            #
# Full details of the Crystallographic Information File format               #
# are given in the paper "The Crystallographic Information File (CIF):       #
# a New Standard Archive File for Crystallography" by S. R. Hall, F. H.      #
# Allen and I. D. Brown [Acta Cryst. (1991), A47, 655-685].                  #
#                                                                            #
# The current version of the core CIF dictionary is obtainable from          #
# ftp://ftp.iucr.org/pub/cif_core.dic.                                       #
#                                                                            #
# Software is freely available for graphical display of the structure(s)     #
# in this CIF. For information consult the CIF software page                 #
# http://www.iucr.org/resources/cif/software.                                #
#                                                                            #
# This file may be used for bona fide research purposes within the           #
# scientific community so long as proper attribution is given to the journal # 
# article from which it was obtained.                                        #
#                                                                            #
##############################################################################
data_I
_audit_creation_method     'SHELXL-2014/7'
_journal_date_recd_electronic     2018-08-16
_journal_date_accepted     2018-08-24
_journal_name_full     'Acta Crystallographica, Section E'
_journal_year     2018
_journal_volume     74
_journal_issue      9
_journal_page_first     1369
_journal_page_last     1372
_journal_paper_category     GM
_journal_paper_doi     10.1107/S205698901801201X
_journal_coeditor_code     PJ2057
loop_
    _publ_contact_author_name
    'Dr Christopher A. Dodds'
_publ_contact_author_address
;WestCHEM
Department of Pure & Applied Chemistry
University of Strathclyde
295 Cathedral Street
Glasgow G1 1XL
UK
;
_publ_contact_author_email     christopher.dodds@strath.ac.uk
_publ_contact_author_phone     '+44 (0)141 548 2197'
_publ_section_title
;
Crystal structure of the
[(1,3-dimesityl-1<i>H</i>-imidazol-3-ium-2-yl)methanolato]copper(II) chloride
dimer: insertion of formaldehyde into a copper--carbene bond
;
loop_
    _publ_author_name
    _publ_author_address
    ' Dodds, Christopher A.'
;WestCHEM
Department of Pure & Applied Chemistry
University of Strathclyde
295 Cathedral Street
Glasgow G1 1XL
Scotland, UK
;
    'Kennedy, Alan R.'
;WestCHEM
Department of Pure & Applied Chemistry
University of Strathclyde
295 Cathedral Street
Glasgow G1 1XL
Scotland, UK
;
_publ_section_synopsis
;
The title complex is assumed to have formed <i>via</i> the insertion of
formaldehyde into the copper--carbon bond in an N-heterocyclic carbene complex
of copper(I) chloride.The Cu---O bond lengths are shorter than those
previously reported in structures with the same central Cu~2~O~2~ motif. The
complex displays C---H...Cl interactions involving the H atoms of the
heterocycle backbone and the chloride ligands of a neighbouring molecule.
;
_chemical_name_systematic
;\
Bis[\m-(1,3-dimesityl-1<i>H</i>-imidazol-3-ium-2-yl)methanolato-\
\k^2^<i>O</i>:<i>O</i>]bis[dichloridocopper(II)]
;
_chemical_name_common     ?
_chemical_formula_moiety     'C44 H52 Cl4 Cu2 N4 O2'
_chemical_formula_sum     'C44 H52 Cl4 Cu2 N4 O2'
_chemical_formula_iupac     '[Cu2 Cl4 (C22 H26 N2 O)2]'
_chemical_formula_weight     937.77
_chemical_melting_point     ?
_shelx_space_group_comment
;
The symmetry employed for this shelxl refinement is uniquely defined
by the following loop, which should always be used as a source of
symmetry information in preference to the above space-group names.
They are only intended as comments.
;
_space_group_crystal_system     monoclinic
_space_group_name_H-M_alt     'P 21/n'
_space_group_name_Hall     '-P 2yn'
loop_
    _space_group_symop_operation_xyz
    'x, y, z'
    '-x+1/2, y+1/2, -z+1/2'
    '-x, -y, -z'
    'x-1/2, -y-1/2, z-1/2'
_cell_length_a     11.1962(8)
_cell_length_b     13.5321(10)
_cell_length_c     15.5615(8)
_cell_angle_alpha     90
_cell_angle_beta     107.705(6)
_cell_angle_gamma     90
_cell_volume     2246.0(3)
_cell_formula_units_Z     2
_cell_measurement_reflns_used     2164
_cell_measurement_theta_min     3.0046
_cell_measurement_theta_max     28.6618
_cell_measurement_temperature     123(2)
_exptl_crystal_description     prism
_exptl_crystal_colour     green
_exptl_crystal_size_max     0.10
_exptl_crystal_size_mid     0.08
_exptl_crystal_size_min     0.05
_exptl_crystal_density_diffrn     1.387
_exptl_crystal_density_meas     ?
_exptl_crystal_density_method     ?
_exptl_crystal_F_000     972
_exptl_absorpt_coefficient_mu     1.225
_exptl_absorpt_correction_type     multi-scan
_exptl_absorpt_process_details
;
(CrysAlis PRO; Agilent, 2014)
;
_shelx_estimated_absorpt_T_min     ?
_shelx_estimated_absorpt_T_max     ?
_exptl_absorpt_correction_T_min     0.99315
_exptl_absorpt_correction_T_max     1.00000
_diffrn_ambient_temperature     123(2)
_diffrn_radiation_type     MoK\a
_diffrn_radiation_wavelength     0.71073
_diffrn_measurement_device_type     'Oxford Diffraction Xcalibur E'
_diffrn_measurement_method     'omega scans'
_diffrn_detector_area_resol_mean     ?
_diffrn_reflns_number     10241
_diffrn_reflns_av_R_equivalents     0.0488
_diffrn_reflns_theta_min     3.011
_diffrn_reflns_theta_max     28.725
_diffrn_reflns_theta_full     26.000
_diffrn_measured_fraction_theta_max     0.853
_diffrn_measured_fraction_theta_full     0.997
_diffrn_reflns_limit_h_min     -14
_diffrn_reflns_limit_h_max     14
_diffrn_reflns_limit_k_min     -18
_diffrn_reflns_limit_k_max     16
_diffrn_reflns_limit_l_min     -19
_diffrn_reflns_limit_l_max     19
_diffrn_standards_number     0
_diffrn_standards_interval_time     0
_diffrn_standards_decay_%     0
_refine_special_details     ?
_reflns_number_total     4960
_reflns_number_gt     2814
_reflns_threshold_expression     'I > 2\s(I)'
_refine_ls_structure_factor_coef     Fsqd
_refine_ls_matrix_type     full
_refine_ls_R_factor_all     0.1326
_refine_ls_R_factor_gt     0.0617
_refine_ls_wR_factor_gt     0.1149
_refine_ls_wR_factor_ref     0.1441
_refine_ls_goodness_of_fit_ref     1.048
_refine_ls_restrained_S_all     1.048
_refine_ls_number_reflns     4960
_refine_ls_number_parameters     259
_refine_ls_number_restraints     0
_refine_ls_hydrogen_treatment     constr
_refine_ls_weighting_scheme     calc
_refine_ls_weighting_details
              'w=1/[\s^2^(Fo^2^)+(0.0526P)^2^+0.3159P] where P=(Fo^2^+2Fc^2^)/3'
_atom_sites_solution_hydrogens     geom
_atom_sites_solution_primary     ?
_atom_sites_solution_secondary     ?
_refine_ls_shift/su_max     0.001
_refine_ls_shift/su_mean     0.000
_refine_diff_density_max     0.431
_refine_diff_density_min     -0.320
_refine_ls_extinction_method     none
_refine_ls_extinction_coef     .
loop_
    _atom_type_symbol
    _atom_type_description
    _atom_type_scat_dispersion_real
    _atom_type_scat_dispersion_imag
    _atom_type_scat_source
    'Cu' 'Cu' 0.3201 1.2651
                         'International Tables Vol C Tables 4.2.6.8 and 6.1.1.4'
    'Cl' 'Cl' 0.1484 0.1585
                         'International Tables Vol C Tables 4.2.6.8 and 6.1.1.4'
    'O' 'O' 0.0106 0.0060
                         'International Tables Vol C Tables 4.2.6.8 and 6.1.1.4'
    'N' 'N' 0.0061 0.0033
                         'International Tables Vol C Tables 4.2.6.8 and 6.1.1.4'
    'C' 'C' 0.0033 0.0016
                         'International Tables Vol C Tables 4.2.6.8 and 6.1.1.4'
    'H' 'H' 0.0000 0.0000
                         'International Tables Vol C Tables 4.2.6.8 and 6.1.1.4'
_computing_data_collection
;
Crysalis PRO (Agilent, 2014)
;
_computing_cell_refinement
;
Crysalis PRO (Agilent, 2014)
;
_computing_data_reduction
;
Crysalis PRO (Agilent, 2014)
;
_computing_structure_solution
;
SIR92 (Altomare <i>et al.</i>,  1994)
;
_computing_structure_refinement
;
SHELXL2014 (Sheldrick, 2015)
;
_computing_molecular_graphics
;
Mercury (Macrae <i>et al.</i>,  2008)
;
_computing_publication_material
;
SHELXL2014 (Sheldrick, 2015)
;
loop_
    _atom_site_type_symbol
    _atom_site_label
    _atom_site_fract_x
    _atom_site_fract_y
    _atom_site_fract_z
    _atom_site_U_iso_or_equiv
    _atom_site_adp_type
    _atom_site_calc_flag
    _atom_site_occupancy
    _atom_site_disorder_assembly
    _atom_site_disorder_group
    Cu Cu1 -0.06291(5) 0.59936(4) 0.96249(3) 0.03601(19) Uani d 1 . .
    Cl Cl1 -0.20608(13) 0.68984(10) 1.00019(8) 0.0548(4) Uani d 1 . .
    Cl Cl2 -0.03916(12) 0.69819(10) 0.85340(7) 0.0489(4) Uani d 1 . .
    O O1 0.0280(3) 0.4888(2) 0.93419(16) 0.0318(7) Uani d 1 . .
    N N1 -0.1319(3) 0.3733(3) 0.7821(2) 0.0399(10) Uani d 1 . .
    N N2 -0.0002(4) 0.3953(3) 0.7078(2) 0.0398(10) Uani d 1 . .
    C C1 0.0662(4) 0.4767(4) 0.8572(2) 0.0333(11) Uani d 1 . .
    H H1A 0.1493 0.4442 0.8747 0.040 Uiso calc 1 . .
    H H1B 0.0754 0.5426 0.8324 0.040 Uiso calc 1 . .
    C C2 -0.0235(4) 0.4165(3) 0.7853(3) 0.0321(11) Uani d 1 . .
    C C3 -0.1780(5) 0.3228(4) 0.7013(3) 0.0551(15) Uani d 1 . .
    H H3 -0.2531 0.2852 0.6824 0.066 Uiso calc 1 . .
    C C4 -0.0958(5) 0.3371(4) 0.6549(3) 0.0585(16) Uani d 1 . .
    H H4 -0.1024 0.3119 0.5967 0.070 Uiso calc 1 . .
    C C5 -0.1998(4) 0.3750(4) 0.8489(3) 0.0350(11) Uani d 1 . .
    C C6 -0.1849(4) 0.2964(4) 0.9081(3) 0.0396(12) Uani d 1 . .
    C C7 -0.2554(5) 0.2987(4) 0.9679(3) 0.0476(13) Uani d 1 . .
    H H7 -0.2456 0.2469 1.0108 0.057 Uiso calc 1 . .
    C C8 -0.3382(5) 0.3731(5) 0.9669(3) 0.0604(16) Uani d 1 . .
    C C9 -0.3530(5) 0.4476(4) 0.9046(3) 0.0582(15) Uani d 1 . .
    H H9 -0.4104 0.4996 0.9038 0.070 Uiso calc 1 . .
    C C10 -0.2855(5) 0.4490(4) 0.8423(3) 0.0470(13) Uani d 1 . .
    C C11 -0.1024(5) 0.2100(4) 0.9088(3) 0.0574(15) Uani d 1 . .
    H H11A -0.0598 0.1905 0.9712 0.086 Uiso calc 1 . .
    H H11B -0.0399 0.2280 0.8790 0.086 Uiso calc 1 . .
    H H11C -0.1532 0.1548 0.8765 0.086 Uiso calc 1 . .
    C C12 -0.4118(6) 0.3732(6) 1.0350(4) 0.104(3) Uani d 1 . .
    H H12A -0.3942 0.3123 1.0706 0.156 Uiso calc 1 . .
    H H12B -0.5018 0.3771 1.0028 0.156 Uiso calc 1 . .
    H H12C -0.3868 0.4303 1.0751 0.156 Uiso calc 1 . .
    C C13 -0.3075(5) 0.5289(4) 0.7712(3) 0.0633(16) Uani d 1 . .
    H H13A -0.2279 0.5618 0.7755 0.095 Uiso calc 1 . .
    H H13B -0.3672 0.5773 0.7808 0.095 Uiso calc 1 . .
    H H13C -0.3415 0.4992 0.7113 0.095 Uiso calc 1 . .
    C C14 0.1027(4) 0.4299(4) 0.6795(3) 0.0385(12) Uani d 1 . .
    C C15 0.2083(5) 0.3714(4) 0.6951(3) 0.0460(13) Uani d 1 . .
    C C16 0.3012(5) 0.4043(4) 0.6583(3) 0.0532(14) Uani d 1 . .
    H H16 0.3751 0.3659 0.6670 0.064 Uiso calc 1 . .
    C C17 0.2875(5) 0.4917(4) 0.6093(3) 0.0492(14) Uani d 1 . .
    C C18 0.1831(5) 0.5488(4) 0.5989(3) 0.0433(13) Uani d 1 . .
    H H18 0.1762 0.6097 0.5674 0.052 Uiso calc 1 . .
    C C19 0.0875(4) 0.5205(4) 0.6326(3) 0.0376(12) Uani d 1 . .
    C C20 0.2251(6) 0.2775(4) 0.7500(4) 0.0688(18) Uani d 1 . .
    H H20A 0.2424 0.2941 0.8140 0.103 Uiso calc 1 . .
    H H20B 0.2955 0.2396 0.7419 0.103 Uiso calc 1 . .
    H H20C 0.1484 0.2378 0.7299 0.103 Uiso calc 1 . .
    C C21 0.3850(5) 0.5198(5) 0.5650(4) 0.076(2) Uani d 1 . .
    H H21A 0.3568 0.4996 0.5015 0.115 Uiso calc 1 . .
    H H21B 0.4643 0.4867 0.5959 0.115 Uiso calc 1 . .
    H H21C 0.3975 0.5916 0.5687 0.115 Uiso calc 1 . .
    C C22 -0.0275(5) 0.5833(4) 0.6182(3) 0.0524(15) Uani d 1 . .
    H H22A -0.0312 0.6085 0.6764 0.079 Uiso calc 1 . .
    H H22B -0.1023 0.5435 0.5900 0.079 Uiso calc 1 . .
    H H22C -0.0240 0.6390 0.5787 0.079 Uiso calc 1 . .
loop_
    _atom_site_aniso_label
    _atom_site_aniso_U_11
    _atom_site_aniso_U_22
    _atom_site_aniso_U_33
    _atom_site_aniso_U_12
    _atom_site_aniso_U_13
    _atom_site_aniso_U_23
    Cu1 0.0437(4) 0.0389(4) 0.0313(3) 0.0073(3) 0.0201(2) 0.0036(3)
    Cl1 0.0691(9) 0.0562(9) 0.0510(7) 0.0252(8) 0.0361(7) 0.0140(7)
    Cl2 0.0570(8) 0.0511(8) 0.0478(7) 0.0139(7) 0.0297(6) 0.0161(6)
    O1 0.0394(18) 0.0363(18) 0.0253(14) 0.0041(15) 0.0180(13) -0.0012(14)
    N1 0.042(2) 0.053(3) 0.0291(19) -0.008(2) 0.0179(17) -0.0087(19)
    N2 0.048(2) 0.047(3) 0.0303(19) -0.012(2) 0.0217(17) -0.0134(19)
    C1 0.037(3) 0.041(3) 0.026(2) 0.004(2) 0.0169(19) -0.001(2)
    C2 0.040(3) 0.032(3) 0.029(2) -0.002(2) 0.0169(19) -0.001(2)
    C3 0.060(4) 0.070(4) 0.039(3) -0.030(3) 0.021(2) -0.018(3)
    C4 0.073(4) 0.074(4) 0.037(3) -0.029(3) 0.029(3) -0.023(3)
    C5 0.027(2) 0.044(3) 0.036(2) -0.004(2) 0.0137(19) -0.001(2)
    C6 0.036(3) 0.045(3) 0.040(3) -0.007(2) 0.015(2) -0.005(2)
    C7 0.050(3) 0.054(4) 0.046(3) 0.001(3) 0.025(2) 0.012(3)
    C8 0.054(4) 0.081(5) 0.062(3) 0.009(3) 0.041(3) 0.013(3)
    C9 0.050(3) 0.064(4) 0.072(4) 0.023(3) 0.035(3) 0.016(3)
    C10 0.043(3) 0.059(4) 0.040(3) 0.001(3) 0.014(2) 0.011(3)
    C11 0.061(4) 0.054(4) 0.064(3) 0.001(3) 0.028(3) -0.009(3)
    C12 0.100(5) 0.136(7) 0.114(5) 0.040(5) 0.089(5) 0.037(5)
    C13 0.070(4) 0.062(4) 0.057(3) 0.010(3) 0.018(3) 0.017(3)
    C14 0.041(3) 0.053(3) 0.028(2) -0.012(3) 0.021(2) -0.012(2)
    C15 0.061(4) 0.041(3) 0.042(3) 0.000(3) 0.026(2) -0.006(2)
    C16 0.051(3) 0.063(4) 0.054(3) 0.011(3) 0.027(3) -0.014(3)
    C17 0.052(3) 0.061(4) 0.043(3) -0.021(3) 0.027(2) -0.015(3)
    C18 0.058(3) 0.046(3) 0.032(2) -0.011(3) 0.023(2) -0.010(2)
    C19 0.045(3) 0.047(3) 0.024(2) -0.002(3) 0.014(2) -0.008(2)
    C20 0.096(5) 0.054(4) 0.064(3) 0.028(4) 0.036(3) 0.004(3)
    C21 0.072(4) 0.082(5) 0.097(4) -0.031(4) 0.058(4) -0.029(4)
    C22 0.061(4) 0.062(4) 0.034(3) 0.003(3) 0.016(2) -0.006(3)
_geom_special_details
;
 All esds (except the esd in the dihedral angle between two l.s. planes)
 are estimated using the full covariance matrix.  The cell esds are taken
 into account individually in the estimation of esds in distances, angles
 and torsion angles; correlations between esds in cell parameters are only
 used when they are defined by crystal symmetry.  An approximate (isotropic)
 treatment of cell esds is used for estimating esds involving l.s. planes.
;
loop_
    _geom_bond_atom_site_label_1
    _geom_bond_atom_site_label_2
    _geom_bond_site_symmetry_2
    _geom_bond_distance
    _geom_bond_publ_flag
    Cu1 O1 . 1.934(3) ?
    Cu1 O1 3_567 1.944(3) ?
    Cu1 Cl1 . 2.2326(13) ?
    Cu1 Cl2 . 2.2395(12) ?
    O1 C1 . 1.398(4) ?
    O1 Cu1 3_567 1.944(3) ?
    N1 C2 . 1.334(5) ?
    N1 C3 . 1.386(6) ?
    N1 C5 . 1.463(5) ?
    N2 C2 . 1.341(5) ?
    N2 C4 . 1.381(6) ?
    N2 C14 . 1.432(5) ?
    C1 C2 . 1.497(6) ?
    C1 H1A . 0.9900 ?
    C1 H1B . 0.9900 ?
    C3 C4 . 1.345(6) ?
    C3 H3 . 0.9500 ?
    C4 H4 . 0.9500 ?
    C5 C10 . 1.368(6) ?
    C5 C6 . 1.383(6) ?
    C6 C7 . 1.392(6) ?
    C6 C11 . 1.488(7) ?
    C7 C8 . 1.365(7) ?
    C7 H7 . 0.9500 ?
    C8 C9 . 1.374(7) ?
    C8 C12 . 1.528(6) ?
    C9 C10 . 1.398(6) ?
    C9 H9 . 0.9500 ?
    C10 C13 . 1.513(7) ?
    C11 H11A . 0.9800 ?
    C11 H11B . 0.9800 ?
    C11 H11C . 0.9800 ?
    C12 H12A . 0.9800 ?
    C12 H12B . 0.9800 ?
    C12 H12C . 0.9800 ?
    C13 H13A . 0.9800 ?
    C13 H13B . 0.9800 ?
    C13 H13C . 0.9800 ?
    C14 C15 . 1.381(7) ?
    C14 C19 . 1.410(7) ?
    C15 C16 . 1.404(7) ?
    C15 C20 . 1.511(7) ?
    C16 C17 . 1.390(7) ?
    C16 H16 . 0.9500 ?
    C17 C18 . 1.369(7) ?
    C17 C21 . 1.507(6) ?
    C18 C19 . 1.383(6) ?
    C18 H18 . 0.9500 ?
    C19 C22 . 1.502(6) ?
    C20 H20A . 0.9800 ?
    C20 H20B . 0.9800 ?
    C20 H20C . 0.9800 ?
    C21 H21A . 0.9800 ?
    C21 H21B . 0.9800 ?
    C21 H21C . 0.9800 ?
    C22 H22A . 0.9800 ?
    C22 H22B . 0.9800 ?
    C22 H22C . 0.9800 ?
loop_
    _geom_angle_atom_site_label_1
    _geom_angle_atom_site_label_2
    _geom_angle_atom_site_label_3
    _geom_angle_site_symmetry_1
    _geom_angle_site_symmetry_3
    _geom_angle
    _geom_angle_publ_flag
    O1 Cu1 O1 . 3_567 74.10(11) ?
    O1 Cu1 Cl1 . . 162.46(10) ?
    O1 Cu1 Cl1 3_567 . 95.69(9) ?
    O1 Cu1 Cl2 . . 95.60(8) ?
    O1 Cu1 Cl2 3_567 . 162.36(9) ?
    Cl1 Cu1 Cl2 . . 97.58(5) ?
    C1 O1 Cu1 . . 127.2(3) ?
    C1 O1 Cu1 . 3_567 126.8(3) ?
    Cu1 O1 Cu1 . 3_567 105.90(11) ?
    C2 N1 C3 . . 109.5(4) ?
    C2 N1 C5 . . 129.0(4) ?
    C3 N1 C5 . . 121.5(4) ?
    C2 N2 C4 . . 109.3(4) ?
    C2 N2 C14 . . 127.0(4) ?
    C4 N2 C14 . . 123.6(3) ?
    O1 C1 C2 . . 113.2(3) ?
    O1 C1 H1A . . 108.9 ?
    C2 C1 H1A . . 108.9 ?
    O1 C1 H1B . . 108.9 ?
    C2 C1 H1B . . 108.9 ?
    H1A C1 H1B . . 107.8 ?
    N1 C2 N2 . . 107.2(4) ?
    N1 C2 C1 . . 131.5(3) ?
    N2 C2 C1 . . 121.3(4) ?
    C4 C3 N1 . . 106.8(4) ?
    C4 C3 H3 . . 126.6 ?
    N1 C3 H3 . . 126.6 ?
    C3 C4 N2 . . 107.2(4) ?
    C3 C4 H4 . . 126.4 ?
    N2 C4 H4 . . 126.4 ?
    C10 C5 C6 . . 123.5(4) ?
    C10 C5 N1 . . 117.6(4) ?
    C6 C5 N1 . . 118.5(4) ?
    C5 C6 C7 . . 116.8(5) ?
    C5 C6 C11 . . 123.9(4) ?
    C7 C6 C11 . . 119.3(5) ?
    C8 C7 C6 . . 121.9(5) ?
    C8 C7 H7 . . 119.0 ?
    C6 C7 H7 . . 119.0 ?
    C7 C8 C9 . . 119.1(4) ?
    C7 C8 C12 . . 120.0(5) ?
    C9 C8 C12 . . 120.9(6) ?
    C8 C9 C10 . . 121.6(5) ?
    C8 C9 H9 . . 119.2 ?
    C10 C9 H9 . . 119.2 ?
    C5 C10 C9 . . 117.0(5) ?
    C5 C10 C13 . . 122.1(4) ?
    C9 C10 C13 . . 120.9(5) ?
    C6 C11 H11A . . 109.5 ?
    C6 C11 H11B . . 109.5 ?
    H11A C11 H11B . . 109.5 ?
    C6 C11 H11C . . 109.5 ?
    H11A C11 H11C . . 109.5 ?
    H11B C11 H11C . . 109.5 ?
    C8 C12 H12A . . 109.5 ?
    C8 C12 H12B . . 109.5 ?
    H12A C12 H12B . . 109.5 ?
    C8 C12 H12C . . 109.5 ?
    H12A C12 H12C . . 109.5 ?
    H12B C12 H12C . . 109.5 ?
    C10 C13 H13A . . 109.5 ?
    C10 C13 H13B . . 109.5 ?
    H13A C13 H13B . . 109.5 ?
    C10 C13 H13C . . 109.5 ?
    H13A C13 H13C . . 109.5 ?
    H13B C13 H13C . . 109.5 ?
    C15 C14 C19 . . 123.5(4) ?
    C15 C14 N2 . . 119.0(5) ?
    C19 C14 N2 . . 117.5(4) ?
    C14 C15 C16 . . 116.6(5) ?
    C14 C15 C20 . . 122.3(5) ?
    C16 C15 C20 . . 121.1(5) ?
    C17 C16 C15 . . 121.4(5) ?
    C17 C16 H16 . . 119.3 ?
    C15 C16 H16 . . 119.3 ?
    C18 C17 C16 . . 119.6(5) ?
    C18 C17 C21 . . 120.9(5) ?
    C16 C17 C21 . . 119.4(5) ?
    C17 C18 C19 . . 122.0(5) ?
    C17 C18 H18 . . 119.0 ?
    C19 C18 H18 . . 119.0 ?
    C18 C19 C14 . . 116.9(5) ?
    C18 C19 C22 . . 120.9(5) ?
    C14 C19 C22 . . 122.2(4) ?
    C15 C20 H20A . . 109.5 ?
    C15 C20 H20B . . 109.5 ?
    H20A C20 H20B . . 109.5 ?
    C15 C20 H20C . . 109.5 ?
    H20A C20 H20C . . 109.5 ?
    H20B C20 H20C . . 109.5 ?
    C17 C21 H21A . . 109.5 ?
    C17 C21 H21B . . 109.5 ?
    H21A C21 H21B . . 109.5 ?
    C17 C21 H21C . . 109.5 ?
    H21A C21 H21C . . 109.5 ?
    H21B C21 H21C . . 109.5 ?
    C19 C22 H22A . . 109.5 ?
    C19 C22 H22B . . 109.5 ?
    H22A C22 H22B . . 109.5 ?
    C19 C22 H22C . . 109.5 ?
    H22A C22 H22C . . 109.5 ?
    H22B C22 H22C . . 109.5 ?
loop_
    _geom_torsion_atom_site_label_1
    _geom_torsion_atom_site_label_2
    _geom_torsion_atom_site_label_3
    _geom_torsion_atom_site_label_4
    _geom_torsion_site_symmetry_1
    _geom_torsion_site_symmetry_2
    _geom_torsion_site_symmetry_3
    _geom_torsion_site_symmetry_4
    _geom_torsion
    _geom_torsion_publ_flag
    Cu1 O1 C1 C2 . . . . -95.8(4) ?
    Cu1 O1 C1 C2 3_567 . . . 87.6(4) ?
    C3 N1 C2 N2 . . . . 0.6(5) ?
    C5 N1 C2 N2 . . . . -178.9(4) ?
    C3 N1 C2 C1 . . . . -178.0(5) ?
    C5 N1 C2 C1 . . . . 2.5(8) ?
    C4 N2 C2 N1 . . . . -0.3(6) ?
    C14 N2 C2 N1 . . . . 176.7(5) ?
    C4 N2 C2 C1 . . . . 178.5(4) ?
    C14 N2 C2 C1 . . . . -4.5(7) ?
    O1 C1 C2 N1 . . . . 0.2(7) ?
    O1 C1 C2 N2 . . . . -178.3(4) ?
    C2 N1 C3 C4 . . . . -0.7(6) ?
    C5 N1 C3 C4 . . . . 178.9(5) ?
    N1 C3 C4 N2 . . . . 0.5(7) ?
    C2 N2 C4 C3 . . . . -0.1(7) ?
    C14 N2 C4 C3 . . . . -177.3(5) ?
    C2 N1 C5 C10 . . . . 90.0(6) ?
    C3 N1 C5 C10 . . . . -89.4(6) ?
    C2 N1 C5 C6 . . . . -97.3(6) ?
    C3 N1 C5 C6 . . . . 83.2(6) ?
    C10 C5 C6 C7 . . . . -5.0(7) ?
    N1 C5 C6 C7 . . . . -177.2(4) ?
    C10 C5 C6 C11 . . . . 172.9(5) ?
    N1 C5 C6 C11 . . . . 0.7(7) ?
    C5 C6 C7 C8 . . . . 1.9(8) ?
    C11 C6 C7 C8 . . . . -176.1(5) ?
    C6 C7 C8 C9 . . . . 0.4(9) ?
    C6 C7 C8 C12 . . . . -179.0(6) ?
    C7 C8 C9 C10 . . . . 0.1(9) ?
    C12 C8 C9 C10 . . . . 179.5(6) ?
    C6 C5 C10 C9 . . . . 5.5(7) ?
    N1 C5 C10 C9 . . . . 177.7(5) ?
    C6 C5 C10 C13 . . . . -174.4(5) ?
    N1 C5 C10 C13 . . . . -2.1(7) ?
    C8 C9 C10 C5 . . . . -2.9(8) ?
    C8 C9 C10 C13 . . . . 177.0(5) ?
    C2 N2 C14 C15 . . . . 95.2(6) ?
    C4 N2 C14 C15 . . . . -88.2(6) ?
    C2 N2 C14 C19 . . . . -88.1(5) ?
    C4 N2 C14 C19 . . . . 88.6(6) ?
    C19 C14 C15 C16 . . . . -2.6(7) ?
    N2 C14 C15 C16 . . . . 173.9(4) ?
    C19 C14 C15 C20 . . . . 176.5(4) ?
    N2 C14 C15 C20 . . . . -7.0(7) ?
    C14 C15 C16 C17 . . . . 0.5(7) ?
    C20 C15 C16 C17 . . . . -178.6(5) ?
    C15 C16 C17 C18 . . . . 2.0(7) ?
    C15 C16 C17 C21 . . . . -175.3(4) ?
    C16 C17 C18 C19 . . . . -2.6(7) ?
    C21 C17 C18 C19 . . . . 174.7(4) ?
    C17 C18 C19 C14 . . . . 0.6(6) ?
    C17 C18 C19 C22 . . . . -178.4(4) ?
    C15 C14 C19 C18 . . . . 2.1(6) ?
    N2 C14 C19 C18 . . . . -174.5(4) ?
    C15 C14 C19 C22 . . . . -178.9(4) ?
    N2 C14 C19 C22 . . . . 4.5(6) ?
loop_
    _geom_hbond_atom_site_label_D
    _geom_hbond_atom_site_label_H
    _geom_hbond_atom_site_label_A
    _geom_hbond_site_symmetry_A
    _geom_hbond_distance_DH
    _geom_hbond_distance_HA
    _geom_hbond_distance_DA
    _geom_hbond_angle_DHA
    C1 H1A Cl1 3_567 0.99 2.59 3.216(5) 121
    C1 H1B Cl2 . 0.99 2.54 3.215(5) 126
    C3 H3 Cl2 2_446 0.95 2.51 3.458(6) 173
    C4 H4 Cl1 2_446 0.95 2.76 3.385(5) 124
    C13 H13A Cl2 . 0.98 2.79 3.684(6) 152
_shelx_hkl_file
;
   0   0   3 0.64260 9.73777   1
   0   0  -3-15.4055 10.6224   1
   0   0   3 9.14710 10.6053   4
   0   0  -3 10.2546 16.2595   2
   0   0  -3 37.0970 23.1598   3
   0   0  -4 44.2481 25.0238   3
   0   0   4 17.2611 12.5914   4
   0   0  -4 27.6613 13.7177   1
   0   0  -4 28.4423 18.8783   2
   0   0   5-3.67555 13.7832   4
   0   0  -5-4.13237 15.3365   1
   0   0  -5-29.4788 30.9310   3
   0   0  -5-2.08496 20.0937   2
   0   0  -6 3178.33 78.2478   1
   0   0  -6 3298.25 109.836   2
   0   0  -6 3320.04 123.393   3
   0   0  -7-13.9707 15.1337   1
   0   0  -7 20.8034 25.3786   2
   0   0  -7 30.4197 29.1271   3
   0   0  -8 57.8752 18.0854   1
   0   0  -8 88.0957 42.9180   3
   0   0  -9 14.2014 15.9991   1
   0   0  -9 4.92192 31.3200   3
   0   0 -10 834.128 52.3927   1
   0   0 -10 851.928 89.3946   3
   0   0 -11-5.53000 18.8080   1
   0   0 -11 1.45881 37.7179   3
   0   0 -12 945.254 60.6227   1
   0   0 -12 920.502 101.696   3
   0   0 -13 13.6235 45.9982   3
   0   0 -13-16.3214 22.9827   1
   0   0 -14 78.7933 54.5959   3
   0   0 -15 43.1849 53.5963   3
   0   0 -16 761.237 112.833   3
   0   0 -17-8.74976 57.4617   3
   0   0 -18 98.9113 61.8561   3
   0  -1  -2 1229.87 41.8640   1
   0  -1  -2 1207.53 47.0011   2
   0   1   3 14599.2 183.123   3
   0   1   3 14155.7 179.804   2
   0  -1  -3 14040.9 182.583   3
   0  -1  -3 14212.3 154.617   1
   0  -1  -3 14161.4 181.816   2
   0   1  -3 14338.3 136.131   2
   0   1   4 4107.87 112.927   3
   0  -1  -4 4014.38 110.356   2
   0  -1  -4 4105.94 91.3074   1
   0  -1  -4 3870.56 111.262   3
   0   1   4 3987.23 109.599   2
   0   1  -4 4066.25 88.2210   2
   0   1  -5 4040.85 85.0574   4
   0   1  -5 4007.87 62.9021   1
   0  -1  -5 4174.12 120.476   2
   0  -1   5 4149.17 62.8161   1
   0  -1  -5 4134.24 99.1124   1
   0   1   5 4173.43 127.443   3
   0  -1  -5 4114.64 128.992   3
   0   1  -5 4209.89 103.161   2
   0  -1  -6 1765.83 87.7568   2
   0   1   6 1832.90 92.9956   3
   0   1  -6 1671.68 46.3733   1
   0   1   6 1697.59 60.1415   4
   0   1  -6 1719.48 59.6366   4
   0   1  -6 1660.33 73.6896   2
   0  -1  -6 1619.44 91.4593   3
   0  -1  -6 1771.07 69.6001   1
   0  -1  -7 28.6191 36.7887   3
   0   1   7 10.3738 15.5099   4
   0  -1  -7-28.6180 18.4682   1
   0   1  -7-13.1949 16.1272   4
   0   1  -7 17.7586 11.0154   1
   0   1  -7 14.0168 32.8345   3
   0   1  -7 9.54281 19.5727   2
   0  -1  -8 4420.33 121.265   1
   0   1  -8 4234.08 138.890   2
   0   1  -8 4522.07 169.462   3
   0   1   8 4413.73 107.239   4
   0   1  -8 4329.09 88.0931   1
   0  -1  -8 4388.37 166.824   3
   0  -1  -9 862.003 85.0115   3
   0   1  -9 869.660 86.4299   3
   0   1   9 857.925 50.1608   4
   0   1  -9 821.058 41.6376   1
   0  -1  -9 909.066 59.1995   1
   0   1 -10 150.942 21.1745   1
   0  -1 -10 170.666 30.9179   1
   0   1 -10 124.245 42.9457   3
   0  -1 -10 151.190 49.6664   3
   0  -1 -11 2587.28 153.906   3
   0  -1 -11 2435.25 103.480   1
   0   1 -11 2692.27 156.444   3
   0   1 -11 2484.13 78.2543   1
   0  -1 -12 14.4473 40.3919   3
   0   1 -12 42.0946 16.2157   1
   0  -1 -12 45.7099 24.2616   1
   0   1 -12 126.287 54.7064   3
   0  -1 -13 12.8433 22.3154   1
   0  -1 -13 65.2885 43.1578   3
   0   1 -13 17.6418 40.1820   3
   0   1 -14 122.151 56.7035   3
   0  -1 -14 43.6320 53.0085   3
   0  -1 -15 287.354 74.9390   3
   0   1 -15 294.306 81.6599   3
   0  -1 -16 7.42987 62.9659   3
   0   1 -16 59.0094 56.0928   3
   0  -1 -17 206.849 70.2762   3
   0   1 -17 254.106 80.5119   3
   0  -1 -18 181.680 81.2697   3
   0   1 -18-20.9501 55.6159   3
   0   2   0 4618.70 68.3370   2
   0   2   1 9503.32 123.644   2
   0  -2  -2 27.3315 21.8382   2
   0   2   2 41.0574 23.4666   2
   0   2   3 15370.5 207.289   2
   0   2  -3 15655.4 111.389   2
   0  -2  -3 15909.6 210.785   2
   0  -2  -3 15416.7 194.221   1
   0   2   3 15656.8 206.537   3
   0  -2  -4 3627.14 102.396   1
   0   2   4 3824.61 114.668   3
   0   2   4 3790.17 116.546   2
   0  -2  -4 3913.94 116.440   2
   0   2  -4 3917.40 74.5620   2
   0  -2  -5 5403.47 148.616   2
   0  -2  -5 5404.94 128.744   1
   0   2  -5 5117.01 101.617   2
   0   2   5 5421.33 148.986   3
   0  -2  -5 5158.83 148.429   3
   0  -2  -6 2307.34 109.662   3
   0  -2  -6 2378.54 92.3348   1
   0  -2  -6 2312.44 105.641   2
   0   2  -6 2248.44 77.1929   2
   0  -2  -7 408.839 42.4721   1
   0   2  -7 441.888 39.8126   2
   0  -2  -7 466.746 57.6591   3
   0   2  -7 426.337 36.7156   4
   0  -2  -8 1195.45 71.7674   1
   0  -2  -8 1248.18 95.7620   3
   0   2  -8 1122.37 33.0994   1
   0   2  -8 1240.30 62.0734   4
   0   2  -8 1183.76 68.8172   2
   0  -2  -9 4114.58 135.603   1
   0   2  -9 3788.52 64.7664   1
   0   2   9 4310.73 116.567   4
   0  -2  -9 4027.18 173.803   3
   0   2  -9 4337.63 179.031   3
   0   2  -9 4040.84 134.797   2
   0   2  -9 4140.73 115.454   4
   0   2 -10 237.965 31.5875   4
   0   2 -10 244.965 54.7212   3
   0   2  10 334.816 35.6044   4
   0   2 -10 233.025 18.1557   1
   0  -2 -10 241.215 58.4309   3
   0  -2 -10 244.347 38.3620   1
   0  -2 -11 161.255 34.7719   1
   0  -2 -11 152.487 53.8243   3
   0   2 -11 157.140 50.2308   3
   0   2  11 78.7985 23.6468   4
   0   2 -11 86.4254 12.1236   1
   0  -2 -12 771.475 94.8478   3
   0   2 -12 656.012 25.6198   1
   0   2 -12 794.807 93.1531   3
   0   2  12 681.065 52.9496   4
   0  -2 -12 838.272 71.2683   1
   0  -2 -13 38.2028 25.2506   1
   0   2 -13 57.8866 44.4975   3
   0  -2 -13 35.1582 45.4125   3
   0   2 -14 279.550 68.6015   3
   0  -2 -14 219.035 44.9791   1
   0  -2 -14 294.828 70.9881   3
   0  -2 -15 321.013 83.9444   3
   0   2 -15 185.679 60.7237   3
   0   2 -16-54.3451 48.0253   3
   0  -2 -16 77.0624 63.8297   3
   0   2 -17 60.5989 58.0312   3
   0  -2 -17 127.320 75.5922   3
   0   2 -18 71.2053 75.5414   3
   0   3   0 7.65828 14.5306   2
   0  -3   0-1.90686 14.1770   2
   0  -3   1 14662.0 114.232   2
   0   3  -1 14178.5 114.635   2
   0   3   1 14182.2 172.668   2
   0  -3  -1 14559.6 176.953   2
   0   3   2 131.273 27.3645   2
   0  -3  -2 186.545 31.5827   2
   0   3   3 6245.00 145.343   2
   0  -3  -3 6271.73 142.280   1
   0  -3  -3 6322.39 144.289   2
   0   3   4 2775.21 107.066   2
   0   3   4 2697.99 102.964   3
   0   3  -4 2437.14 46.4465   2
   0  -3  -4 2600.70 103.440   2
   0  -3   4 2582.54 54.2882   1
   0  -3  -4 2550.11 96.1843   1
   0  -3   5 466.989 21.5010   1
   0   3  -5 491.975 28.3510   2
   0   3   5 541.658 56.1281   3
   0  -3  -5 514.674 48.9198   1
   0  -3  -5 514.617 56.2104   2
   0   3  -6 11216.5 150.486   2
   0  -3  -6 11180.4 216.285   1
   0   3  -7 3908.48 103.294   2
   0  -3  -7 3944.07 134.871   1
   0  -3  -8 2392.53 111.682   1
   0   3  -8 2314.57 87.3606   2
   0   3  -9 383.495 39.6567   2
   0  -3  -9 457.892 53.5661   1
   0   3  -9 443.669 43.7289   4
   0  -3 -10 189.921 38.7604   1
   0   3 -10 119.411 23.3050   2
   0   3 -10 190.463 31.8659   4
   0   3 -11 52.1128 21.3698   4
   0   3 -11 64.6098 40.1662   3
   0   3  11 92.5647 25.2209   4
   0  -3 -11 51.1894 29.6003   1
   0  -3 -12 895.422 78.9444   1
   0   3 -12 1277.68 121.185   3
   0   3  12 922.974 65.3461   4
   0   3 -13-12.7343 41.7233   3
   0   3  13 40.4092 25.2432   4
   0  -3 -13-15.0329 26.4037   1
   0   3 -14-33.5792 58.1590   3
   0  -3 -14 49.0639 36.9905   1
   0   3 -15 200.746 75.5266   3
   0   3 -16 211.679 64.1887   3
   0   3 -17 11.0734 48.3836   3
   0   3 -18 93.4196 57.9913   3
   0  -4   0 2107.00 66.7546   2
   0   4   0 2116.99 68.4819   2
   0  -4   1 256.011 22.4928   2
   0  -4  -1 251.217 30.3869   2
   0   4  -1 277.640 22.3928   2
   0   4   1 248.910 33.7740   2
   0   4   2 109.588 29.6967   2
   0  -4  -2 112.034 26.6530   2
   0   4   3 465.292 48.0996   2
   0  -4  -3 514.699 49.2760   2
   0  -4  -3 477.423 51.7183   1
   0  -4  -4 5826.40 159.373   1
   0   4   4 5745.83 163.120   2
   0  -4  -4 5695.28 162.099   2
   0  -4  -5 9269.61 209.739   1
   0  -4   5 9573.76 119.514   1
   0   4  -6 3528.18 71.0905   2
   0  -4  -6 3539.91 133.544   1
   0  -4   6 3462.19 63.6580   1
   0   4  -7 302.668 26.9981   2
   0  -4  -7 247.234 43.6280   1
   0  -4  -8 1289.22 91.0574   1
   0   4  -8 1395.15 61.5142   2
   0   4  -9 152.472 26.8589   2
   0  -4  -9 194.412 42.4274   1
   0  -4 -10 149.427 43.1433   1
   0   4 -10 105.079 26.4877   2
   0  -4 -11 1067.73 89.6846   1
   0  -4 -12 1540.88 106.582   1
   0   4  12 1562.76 88.3127   4
   0  -4 -13 82.5606 39.7316   1
   0   4  13 73.5084 30.4638   4
   0   4 -13 28.4905 40.6740   3
   0  -4 -14 571.578 71.6500   1
   0   4 -14 618.227 95.1658   3
   0   4 -15 368.879 84.2780   3
   0  -4 -15 337.784 62.5528   1
   0   4 -16 562.554 99.4333   3
   0   4 -17 111.054 65.6364   3
   0   4 -18-13.8190 54.9590   3
   0  -5   0 22.0130 19.0475   2
   0   5   0-7.30283 20.6769   2
   0  -5  -1 99.5393 27.2505   2
   0   5   1 44.0933 23.0807   2
   0  -5   1 88.5111 19.7829   2
   0   5  -1 89.2329 19.9039   2
   0  -5  -2 3692.39 118.308   2
   0   5   2 3248.48 114.018   2
   0   5   3 3170.98 120.034   2
   0  -5  -3 3362.86 123.484   2
   0  -5  -3 2923.04 122.645   1
   0   5   4 80.4596 33.2869   2
   0  -5  -4 145.504 38.3158   1
   0  -5  -5 40.3644 35.6346   1
   0  -5   6 322.242 26.6368   1
   0  -5  -6 356.267 53.8552   1
   0  -5  -7 1851.77 107.822   1
   0  -5   7 1751.47 50.3488   1
   0   5  -7 1738.89 46.2246   2
   0  -5   7 1865.44 51.1060   1
   0  -5  -8-30.0014 29.2540   1
   0   5  -8 2.10703 10.2541   2
   0  -5  -9 320.537 55.3869   1
   0   5  -9 288.253 28.8963   2
   0   5 -10-2.92121 15.6830   2
   0  -5 -10 7.68875 30.8925   1
   0  -5 -11 1464.59 111.037   1
   0  -5 -12-20.9265 33.8400   1
   0  -5 -13 2363.85 144.519   1
   0   5 -14-27.2009 52.8905   3
   0  -5 -14-56.4166 41.3317   1
   0  -5 -15 1291.41 111.741   1
   0   5 -15 1339.60 143.491   3
   0   5 -16-9.37710 53.3307   3
   0   5 -17 263.459 78.8671   3
   0  -6   0 163.165 26.3323   2
   0   6   0 202.919 29.7749   2
   0  -6  -1 1334.32 71.0664   2
   0  -6   1 1351.61 58.7928   2
   0   6   1 1282.59 72.9431   2
   0  -6  -2 11.7392 22.0511   2
   0   6   2-2.51633 26.3457   2
   0  -6  -3 1319.14 89.1189   1
   0  -6  -4 1178.05 87.3428   1
   0  -6  -5 3223.87 141.828   1
   0  -6   6 88.0608 22.6383   1
   0  -6  -6 93.5224 37.8131   1
   0  -6  -7 865.014 83.5535   1
   0  -6   7 902.038 44.4556   1
   0  -6   7 910.541 45.4260   1
   0  -6  -8 632.536 74.8820   1
   0  -6   8 526.415 28.9924   1
   0  -6   8 434.829 27.6562   1
   0  -6  -9 208.426 50.4739   1
   0  -6 -10 233.342 53.9634   1
   0  -6 -11 111.451 42.6423   1
   0  -6 -12 1129.69 104.942   1
   0  -6 -13 414.268 72.3700   1
   0  -6 -14 1390.76 122.255   1
   0   6 -15 167.053 67.0893   3
   0  -6 -15 147.731 52.0801   1
   0   6 -16 332.997 87.5578   3
   0   6 -17 3.72352 58.3367   3
   0  -7   0-1.42488 18.8255   2
   0  -7  -1 1419.93 79.0698   2
   0  -7   1 1320.20 63.9559   2
   0  -7  -2 1355.32 99.8063   1
   0  -7  -3-16.7230 34.3500   1
   0  -7  -4 4690.01 181.870   1
   0  -7  -5 182.179 50.0697   1
   0  -7  -6 1789.18 120.188   1
   0  -7   6 2046.08 83.6521   1
   0  -7   7 401.578 36.1373   1
   0  -7  -7 428.886 66.2130   1
   0  -7   7 433.236 38.2205   1
   0  -7   8 816.247 44.9396   1
   0  -7  -8 801.648 85.2084   1
   0  -7   8 790.924 44.5396   1
   0  -7  -9-3.13316 35.0814   1
   0  -7   9 13.1285 8.93154   1
   0  -7   9 5.62216 7.54936   1
   0  -7 -10 267.652 62.2036   1
   0  -7 -11 167.730 47.8012   1
   0  -7 -12 264.325 63.2744   1
   0  -7 -13 43.3310 38.8752   1
   0  -7 -14 29.6063 39.2365   1
   0  -7 -15-46.9786 51.5684   1
   0  -7 -16 5.53977 47.1289   1
   0   7 -16 13.2044 59.3402   3
   0   7 -17 126.800 72.9040   3
   0  -8   0 164.344 28.8489   2
   0  -8   1 19.8338 17.0537   2
   0  -8  -1 5.45774 30.8840   1
   0  -8  -1 34.0191 25.0090   2
   0  -8  -2 6.06598 28.9779   1
   0  -8  -3 3556.99 161.665   1
   0  -8  -4 279.370 56.3011   1
   0  -8  -5 144.411 49.0372   1
   0  -8   5 239.979 39.7711   1
   0  -8   6 788.509 59.4667   1
   0  -8  -6 771.462 85.8494   1
   0  -8   7 1239.61 68.3963   1
   0  -8   7 1333.96 71.3996   1
   0  -8  -7 1270.35 110.763   1
   0  -8  -8 488.638 74.2795   1
   0  -8   8 478.154 41.7494   1
   0  -8   8 449.058 40.8367   1
   0  -8  -9 1151.75 108.530   1
   0  -8   9 1042.79 51.3330   1
   0  -8 -10 252.016 65.8384   1
   0  -8 -11 34.6894 42.6848   1
   0  -8 -12 652.967 92.9096   1
   0  -8 -13-30.5043 48.4095   1
   0  -8 -14 105.277 51.6036   1
   0  -8 -15 116.108 60.6122   1
   0  -8 -16 126.970 59.3365   1
   0  -9   0 16.0376 19.1565   2
   0  -9   0-7.98078 31.2101   1
   0  -9   1 1794.06 111.048   1
   0  -9   1 1610.82 80.9617   2
   0  -9  -1 1793.93 116.734   1
   0  -9   2 1944.07 112.739   1
   0  -9  -2 1943.08 125.121   1
   0  -9   3 669.682 67.8056   1
   0  -9  -3 759.583 84.1062   1
   0  -9   4 35.5467 29.9983   1
   0  -9  -4 12.8019 41.1127   1
   0  -9   5 101.796 33.7974   1
   0  -9  -5 39.3111 35.3713   1
   0  -9  -6 66.8508 41.9352   1
   0  -9   6 38.4788 26.3267   1
   0  -9   7 58.0214 26.3674   1
   0  -9  -7 4.81227 39.1933   1
   0  -9   8 1761.50 84.5664   1
   0  -9  -8 1836.23 140.391   1
   0  -9  -9 455.377 79.4249   1
   0  -9 -10 43.2341 47.9792   1
   0  -9 -11 797.337 103.243   1
   0  -9 -12 191.654 68.0830   1
   0  -9 -13 169.861 61.4763   1
   0  -9 -14-73.7139 60.8116   1
   0  -9 -15 49.3071 46.5075   1
   0  -9 -16-34.8433 51.7355   1
   0 -10   0 8133.78 253.664   1
   0 -10   1 38.1390 30.8784   1
   0 -10  -1 76.3867 39.0183   1
   0 -10   2 2361.98 134.547   1
   0 -10  -2 2024.42 141.181   1
   0 -10  -3-87.7038 54.8622   1
   0 -10   3 79.6541 37.5829   1
   0 -10  -4 446.542 73.5577   1
   0 -10   4 492.851 60.7445   1
   0 -10   5 17.2655 24.6244   1
   0 -10  -5 10.6719 37.9834   1
   0 -10  -6 346.189 69.2570   1
   0 -10   6 282.398 47.4335   1
   0 -10  -7-21.1087 38.3677   1
   0 -10   7 26.1366 25.2374   1
   0 -10  -8 14.6967 45.8393   1
   0 -10   8 2.52138 21.8322   1
   0 -10  -9-17.2992 47.7587   1
   0 -10 -10 288.716 73.5999   1
   0 -10 -11 12.6314 45.4411   1
   0 -10 -12 337.528 83.1697   1
   0 -10 -13-77.9075 56.9932   1
   0 -10 -14-3.24672 47.2979   1
   0 -10 -15 31.3690 54.8278   1
   0 -10 -16 5.14270 48.2341   1
   0 -11   0 36.1880 38.8781   1
   0 -11   1 1389.55 114.296   1
   0 -11  -1 1132.07 112.480   1
   0 -11  -2-18.2926 37.6839   1
   0 -11   2 3.18258 36.1648   1
   0 -11  -3 1552.67 130.278   1
   0 -11   3 1631.12 114.923   1
   0 -11  -4-34.9149 37.4341   1
   0 -11   4 0.03936 34.7351   1
   0 -11   5 293.030 53.5115   1
   0 -11  -5 242.608 61.0906   1
   0 -11  -6 16.9997 49.5062   1
   0 -11   6 27.9778 31.2415   1
   0 -11   7 17.1435 31.1167   1
   0 -11  -7 48.4006 50.4888   1
   0 -11  -8 92.1559 54.2161   1
   0 -11  -9 107.265 62.3925   1
   0 -11 -10 259.456 72.2555   1
   0 -11 -11-24.4919 59.8499   1
   0 -11 -12 13.3698 47.9392   1
   0 -11 -13 80.8737 57.8345   1
   0 -11 -14-24.2250 50.3231   1
   0 -11 -15 103.643 63.4657   1
   0 -12   0 263.876 64.5080   1
   0 -12  -1 213.458 62.0919   1
   0 -12   1 166.340 52.1835   1
   0 -12  -2-12.5470 53.7089   1
   0 -12   2 45.3207 38.4469   1
   0 -12   3 191.326 50.0641   1
   0 -12  -3 171.876 61.8438   1
   0 -12   4 69.8791 37.2957   1
   0 -12  -4 43.6257 49.5417   1
   0 -12  -5 252.591 70.7028   1
   0 -12   5 243.113 50.0638   1
   0 -12  -6 77.5580 59.2067   1
   0 -12   6-49.2338 44.3240   1
   0 -12   7 540.512 66.1299   1
   0 -12  -7 542.725 101.450   1
   0 -12  -8 121.977 63.6089   1
   0 -12  -9 678.296 104.708   1
   0 -12 -10-67.7244 62.1139   1
   0 -12 -11-12.3528 51.8807   1
   0 -12 -12 74.2183 58.6587   1
   0 -12 -13-7.60122 50.6311   1
   0 -13   0-124.708 59.0460   1
   0 -13   1 768.554 99.5639   1
   0 -13  -1 815.266 104.243   1
   0 -13   2 157.842 53.4598   1
   0 -13  -2 113.270 52.9003   1
   0 -13   3 19.9604 47.5807   1
   0 -13  -3 18.2756 48.7992   1
   0 -13   4 373.399 63.2389   1
   0 -13  -4 376.229 81.5279   1
   0 -13  -5 102.796 62.0492   1
   0 -13   5 93.4655 42.1210   1
   0 -13   6 772.079 86.9124   1
   0 -13  -6 792.195 112.503   1
   0 -13  -7 513.113 93.9527   1
   0 -13  -8 198.075 77.3557   1
   0 -13  -9-1.98546 59.9992   1
   0 -13 -10 69.3852 49.4706   1
   0 -13 -11-25.1648 55.0955   1
   0 -13 -12 293.520 91.5160   1
   0 -14   0 320.077 75.7387   1
   0 -14  -1-81.9033 54.1038   1
   0 -14   1-29.1389 53.8960   1
   0 -14  -2 181.962 57.3503   1
   0 -14   2 197.877 57.7515   1
   0 -14   3-36.7638 45.3968   1
   0 -14  -3 63.9052 58.8364   1
   0 -14   4 267.122 64.4559   1
   0 -14  -4 196.901 69.7283   1
   0 -14  -5 365.861 83.8131   1
   0 -14   5 426.726 74.4234   1
   0 -14  -6 118.811 58.3562   1
   0 -14  -7 63.2512 55.4109   1
   0 -14  -8-84.2237 78.0697   1
   0 -14  -9 6.21533 57.6950   1
   0 -14 -10 81.4420 54.6769   1
   0 -15   0 24.7663 48.1111   1
   0 -15   1 53.2518 48.7347   1
   0 -15  -1-50.9155 53.7334   1
   0 -15  -2 14.4442 53.3343   1
   0 -15   2-57.8516 54.8296   1
   0 -15   3 208.582 59.6103   1
   0 -15  -3 204.046 67.5321   1
   0 -15   4 113.416 57.5647   1
   0 -15  -4 2.59874 50.5616   1
   0 -15  -5-23.9100 60.0992   1
   0 -15   5 45.1026 43.7629   1
   0 -15  -6 189.819 79.8759   1
   0 -15  -7 82.5216 68.9779   1
   0 -15  -8 60.2622 62.6895   1
   0 -16   0-23.2617 53.0069   1
   0 -16   1-64.4823 57.2981   1
   0 -16  -1 138.519 73.8954   1
   0 -16   2 56.7147 52.4305   1
   0 -16  -2 207.540 81.2312   1
   0 -16   3-45.5213 52.7477   1
   0 -16  -3 50.7386 63.6531   1
   0 -16   4 55.2917 47.2867   1
   0 -16  -4 54.8827 69.2130   1
   0 -16  -5 260.802 86.6558   1
   0 -17   0 51.5940 55.1367   1
   0 -17  -1 19.4183 51.1285   1
   0 -17   1 18.8505 54.3460   1
   0 -17  -2 95.5911 65.7241   1
   0 -17   2 103.250 68.7008   1
   0 -17   3 8.58288 45.1676   1
   0 -18   1 34.1454 55.3411   1
   0 -18   2 33.5317 59.6585   1
   1   0 -18-44.6316 54.3965   3
   1   0 -17 1528.72 158.705   3
   1   0 -16-19.7311 57.8603   3
   1   0 -15 100.682 54.3784   3
   1   0 -14-1.15327 21.6498   1
   1   0 -14-5.05167 52.6945   3
   1   0 -13 24.8212 23.6474   1
   1   0 -13 30.4824 47.9753   3
   1   0 -12-11.8664 20.7004   1
   1   0 -12-5.77340 41.5258   3
   1   0 -11 1644.78 122.116   3
   1   0 -11 1586.05 79.8985   1
   1   0 -10 32.8678 22.2855   1
   1   0 -10 4.83292 32.9693   3
   1   0  -9 282.930 53.6040   3
  -1   0   9 324.820 35.9699   1
   1   0  -9 289.988 34.0700   1
   1   0  -8-12.3653 17.9163   1
   1   0  -8 28.4275 33.9711   3
  -1   0   8 13.2190 16.2520   1
   1   0  -7 2638.55 118.747   3
   1   0  -7 2495.92 104.194   2
  -1   0   7 2353.24 80.0567   1
  -1   0   7 2461.91 86.2159   4
   1   0  -7 2436.44 81.9400   1
  -1   0   6 0.83682 19.5067   4
   1   0  -6-29.9679 32.2979   3
   1   0  -6 8.18876 18.7543   1
  -1   0   6 15.8262 16.8819   1
  -1   0   5 1748.86 64.2721   4
   1   0  -5 1689.85 60.9764   1
  -1   0   5 1713.01 60.0816   1
   1   0  -5 1719.04 80.9905   3
   1   0  -4 11.2366 17.4005   1
  -1   0   4-14.6882 18.6540   4
  -1   0   4-4.85618 15.3635   1
  -1   0   3 6116.27 96.6143   1
   1   0  -3 6392.63 98.9224   1
   1   0  -3 6064.39 102.267   4
  -1   0   3 6181.42 103.066   4
   1   0   2 21.5475 16.9197   3
  -1   0  -2 9.76473 17.1581   3
  -1   0  -2 13.1299 14.8857   2
   1   0   2-4.11314 16.7294   2
   1   0   3 1450.19 58.9862   2
   1   0   3 1474.93 62.3889   3
  -1   0  -3 1409.93 60.3997   3
  -1   0  -3 1418.36 59.1820   2
  -1   0  -4-19.7188 26.9146   3
  -1   0  -4-11.9359 20.6423   2
   1   0   4 25.9102 23.2841   2
  -1   0  -5 371.402 45.9506   3
  -1   0  -5 419.953 42.6334   2
   1   0   5 411.626 45.2221   2
  -1   0  -6-10.1061 13.6181   1
  -1   0  -6-6.03730 25.2286   3
   1   0   6 45.5446 27.8354   2
  -1   0  -6 4.69033 22.6383   2
   1   0   7 740.659 61.0198   2
  -1   0  -7 632.024 56.9499   2
  -1   0  -7 632.574 64.9526   3
  -1   0  -7 681.050 40.1977   1
  -1   0  -8-3.33564 30.9515   3
  -1   0  -8-10.0912 15.9914   1
   1   0   8 27.6048 30.6096   2
  -1   0  -9 3665.58 163.962   3
  -1   0  -9 3758.74 99.5461   1
  -1   0 -10-45.6132 39.6334   3
  -1   0 -10-3.07587 15.0725   1
  -1   0 -11 3027.54 167.778   3
  -1   0 -11 2962.78 94.8615   1
  -1   0 -12 6.58494 16.4789   1
  -1   0 -12-97.1690 52.1558   3
  -1   0 -13-9.14193 47.3373   3
  -1   0 -14 51.6392 43.9082   3
  -1   0 -15 683.692 107.072   3
  -1   0 -16-18.8251 55.8734   3
  -1   0 -17 3.79393 50.0259   3
  -1   0 -18 33.1851 64.9530   3
   1  -1 -18 276.084 86.8880   3
   1   1 -18 226.807 83.3303   3
   1   1 -17 23.0417 53.7542   3
   1  -1 -17 183.923 74.4802   3
   1  -1 -16 438.483 89.3698   3
   1   1 -16 492.018 91.3667   3
   1   1 -15 338.427 80.2591   3
   1  -1 -15 441.437 85.0509   3
   1   1 -14 57.6202 49.8374   3
   1  -1 -14 45.5092 43.9954   3
   1  -1 -14 24.8117 23.1645   1
   1   1 -13 65.0099 22.2621   1
   1  -1 -13 55.7481 27.1651   1
   1  -1 -13 16.7459 50.7718   3
   1   1 -13 155.668 67.5659   3
   1  -1 -12 1112.15 75.6939   1
   1   1 -12 1160.80 63.4501   1
   1  -1 -12 1144.73 110.981   3
   1   1 -12 1256.99 114.206   3
   1  -1 -11 45.6636 22.2006   1
   1   1 -11 36.5702 19.1346   1
   1  -1 -11 9.09721 39.4625   3
   1   1 -11-13.0103 38.3343   3
   1   1 -10 204.537 26.8330   1
   1  -1 -10 181.446 34.3203   1
   1   1 -10 137.970 42.0149   3
   1  -1 -10 154.103 53.0538   3
  -1  -1  10 173.142 24.8886   1
  -1   1  10 142.914 31.7869   4
   1  -1  -9 2225.82 94.8493   1
  -1   1   9 2222.64 94.3366   1
   1  -1  -9 2131.32 124.163   3
   1   1  -9 2377.81 129.034   3
  -1  -1   9 2355.67 79.4392   1
   1   1  -9 2233.60 77.5508   1
  -1   1   9 2236.49 91.6328   4
  -1  -1   8 7.45304 14.5617   1
  -1   1   8 11.0563 18.2094   1
   1  -1  -8 0.45898 32.5549   3
   1   1  -8 14.9707 21.5995   2
  -1   1   8 32.1106 21.5209   4
   1   1  -8 48.9048 20.7169   4
   1   1  -8 44.2537 17.4926   1
   1  -1  -8 18.7656 21.9569   1
  -1   1   7 2.48813 20.1951   4
  -1  -1   7-0.20303 15.0146   1
   1   1  -7-12.4838 19.8142   2
   1   1  -7 17.2339 19.0443   4
   1  -1  -7 17.9336 34.3247   3
  -1   1   7 9.47899 18.4680   1
   1  -1  -7-9.94030 25.2178   2
   1  -1  -7 5.32218 20.4182   1
   1   1  -7-6.16737 16.6088   1
   1  -1  -6 3083.16 117.567   3
  -1   1   6 3278.37 97.4683   1
  -1   1   6 3275.05 95.4977   4
   1  -1  -6 3166.66 97.1050   1
   1  -1  -6 3329.51 117.164   2
  -1  -1   6 3270.30 78.6136   1
   1   1  -6 3150.35 78.5626   1
   1   1  -6 3237.21 94.4788   4
  -1  -1   5 2801.12 69.9189   1
   1   1  -5 2801.54 83.3276   4
   1  -1  -5 2856.32 86.5526   1
  -1   1   5 2811.98 86.2767   1
   1   1  -5 2729.12 68.2715   1
   1  -1  -5 2715.27 99.7847   3
  -1   1   5 2984.42 104.721   3
   1  -1  -4 63.3690 29.5629   3
  -1   1   4-13.5928 23.4752   3
   1   1  -4-7.96327 14.3422   1
  -1   1   4 24.6821 18.9476   1
  -1  -1   4 27.5778 15.5319   1
   1   1  -4 8.12735 17.9072   4
   1  -1  -4 21.3173 18.7738   1
   1  -1  -3 288.446 30.4980   3
  -1   1   3 254.498 27.9529   1
   1   1  -3 283.324 23.2452   1
  -1   1   3 257.606 28.1092   3
   1  -1  -3 254.383 28.2516   1
  -1  -1   3 217.770 20.8873   1
   1   1  -2 16403.8 142.635   1
   1  -1  -2 16424.5 162.605   1
  -1   1   2 16679.9 148.360   3
  -1   1  -1 165.464 13.6194   1
   1  -1   2 15778.3 141.661   2
   1   1   2 16009.2 185.650   2
   1   1   2 15881.1 178.561   3
  -1  -1  -2 15920.4 185.844   2
  -1  -1  -3 12015.5 180.742   2
  -1   1  -3 12075.0 145.456   2
   1   1   3 12440.0 182.332   3
  -1  -1  -3 12196.6 181.133   3
   1   1   3 12393.2 183.937   2
   1  -1   3 12074.7 144.585   2
   1   1   4 43.7302 27.0267   2
  -1   1  -4 38.0552 15.6212   2
   1  -1   4 40.0270 21.4927   2
   1   1   4 22.4681 23.8317   3
  -1  -1  -4 30.3313 21.5571   2
  -1  -1  -4 65.8766 30.3449   3
  -1  -1  -5 582.537 54.6049   3
  -1   1  -5 605.945 26.2565   4
  -1  -1  -5 706.869 55.7838   2
  -1   1  -5 607.469 52.6969   3
   1  -1   5 605.755 45.9698   2
   1   1   5 571.485 51.4303   3
  -1   1  -5 642.801 44.1607   2
   1   1   5 655.380 56.1120   2
  -1   1  -5 597.614 22.8170   1
   1  -1   6 13.3473 23.0515   2
  -1   1  -6 33.9240 27.8701   3
   1   1   6 1.48473 27.9590   2
   1   1   6 4.04069 9.66334   4
  -1   1  -6 21.4015 8.89380   4
  -1   1  -6 14.6421 18.2868   2
  -1  -1  -6-25.2390 31.1951   3
  -1  -1  -6 53.7353 31.3783   2
  -1  -1  -6 14.4285 16.7620   1
  -1   1  -6 27.3244 9.22637   1
  -1   1  -7 3451.66 139.938   3
  -1   1  -7 3624.17 120.987   2
  -1   1  -7 3380.27 65.0006   1
  -1  -1  -7 3726.01 146.920   3
   1   1   7 3440.29 71.1125   4
   1  -1   7 3648.56 123.275   2
  -1  -1  -7 3440.82 102.538   1
   1   1   7 3487.73 134.604   2
  -1   1  -8 590.501 30.0315   1
  -1  -1  -8 641.180 48.2791   1
   1   1   8 637.248 64.8679   2
  -1  -1  -8 711.788 73.9831   3
  -1   1  -8 633.303 54.9420   2
  -1   1  -8 652.588 70.6024   3
  -1  -1  -9 3834.74 118.339   1
  -1   1  -9 3866.29 79.2732   1
  -1   1  -9 4031.35 170.897   3
  -1  -1  -9 3935.38 172.899   3
  -1   1 -10 1837.93 125.132   3
  -1   1 -10 1539.20 52.7072   1
  -1  -1 -10 1707.21 123.354   3
  -1  -1 -10 1704.07 82.7418   1
  -1   1 -11-32.8514 37.2911   3
  -1  -1 -11 13.3702 46.3871   3
  -1   1 -11-5.37595 10.5016   1
  -1  -1 -11-18.8848 19.9476   1
  -1  -1 -12 1457.40 81.8759   1
  -1   1 -12 1671.32 134.493   3
  -1  -1 -12 1619.27 134.597   3
  -1  -1 -13-42.2795 46.2983   3
  -1  -1 -13 60.5217 28.5047   1
  -1   1 -13-33.7248 49.2567   3
  -1  -1 -14 145.560 59.2986   3
  -1   1 -14 15.8932 39.7847   3
  -1  -1 -15 6.39302 53.4642   3
  -1   1 -15-24.3645 54.8752   3
  -1   1 -16-11.0397 50.6157   3
  -1  -1 -16 28.2592 55.1874   3
  -1   1 -17 23.2589 50.8116   3
  -1  -1 -17 17.5819 59.0313   3
  -1   1 -18-87.7471 70.7455   3
   1   2 -18 363.308 93.8733   3
   1  -2 -18 418.753 100.900   3
   1  -2 -17-76.5863 66.5048   3
   1   2 -17-45.1775 66.9053   3
   1   2 -16 407.033 86.5879   3
   1  -2 -16 305.250 80.8550   3
   1   2 -15 206.637 68.1311   3
   1  -2 -15 63.3997 57.2654   3
   1  -2 -14 9.91270 26.8972   1
   1   2 -14-18.5704 44.7783   3
   1  -2 -14 2.32425 46.0122   3
   1  -2 -13 130.917 36.0452   1
   1   2 -13 110.033 47.3869   3
   1  -2 -13 176.461 63.7911   3
  -1   2  13 72.0620 28.0581   4
   1   2 -12 102.908 49.6612   3
  -1   2  12 80.8888 31.3393   4
   1  -2 -12 42.0439 46.1187   3
   1   2 -12 111.076 20.8575   1
   1  -2 -12 129.680 37.7004   1
   1   2 -11 385.412 33.0226   1
  -1   2  11 451.180 49.9927   4
   1  -2 -11 337.022 47.9176   1
   1  -2 -11 458.110 72.0046   3
   1   2 -11 339.676 63.8562   3
  -1  -2  10 263.519 25.8828   1
   1  -2 -10 294.457 44.4010   1
   1  -2 -10 286.809 61.7771   3
   1   2 -10 291.256 40.9378   4
   1   2 -10 275.626 28.7740   1
  -1   2  10 294.357 41.1351   4
  -1  -2   9 188.122 22.5698   1
   1   2  -9 185.822 31.0143   4
   1  -2  -9 158.611 34.6336   1
  -1   2   9 166.205 32.5696   4
   1   2  -9 134.524 33.4660   2
   1   2  -9 164.100 22.6017   1
   1  -2  -9 140.768 44.2922   3
  -1  -2   8 4054.90 89.2371   1
   1  -2  -8 4155.52 134.388   1
   1   2  -8 4059.60 123.885   2
   1  -2  -8 4002.47 157.953   3
   1   2  -8 3985.88 121.490   4
   1   2  -8 4167.61 91.6451   1
  -1   2   8 4125.61 131.891   1
   1  -2  -7 1825.29 103.691   3
  -1   2   7 1769.63 85.3442   1
   1  -2  -7 1793.35 85.7013   1
   1   2  -7 1879.76 59.5170   1
   1   2  -7 1808.11 79.2198   4
  -1  -2   7 1797.70 57.7051   1
   1  -2  -6 687.824 59.2068   2
  -1  -2   6 696.030 36.1051   1
   1  -2  -6 644.355 62.4865   3
   1  -2  -6 741.581 55.4333   1
   1   2  -6 614.689 35.1859   1
  -1   2   6 593.900 48.9731   1
  -1   2   6 688.436 59.7555   3
  -1   2   5 3364.54 111.515   3
   1   2  -5 3299.45 74.4663   1
  -1  -2   5 3340.81 73.7269   1
  -1   2   5 3350.66 104.385   1
   1  -2  -5 3496.14 107.080   1
   1  -2  -5 3407.92 115.107   3
  -1  -2   4 232.791 23.2117   1
  -1   2   4 298.498 36.2926   3
   1  -2  -4 270.901 39.1199   3
  -1   2   4 235.412 31.6741   1
   1  -2  -4 192.679 30.3571   1
   1   2  -4 244.025 23.4913   1
  -1   2   3 943.374 52.3569   1
  -1   2   3 993.624 51.9669   3
  -1  -2   3 965.134 40.3817   1
   1  -2  -3 1006.27 55.4637   1
   1   2  -3 925.243 40.8516   1
  -1   2   2 1431.45 57.4186   1
   1  -2  -2 1397.63 58.8464   1
  -1  -2   2 1412.22 50.3986   1
   1  -2  -1 783.172 41.2869   1
  -1   2   1 738.514 40.4789   1
   1   2   0 134.769 21.4414   2
  -1   2   0 167.433 21.0688   1
   1  -2   0 153.767 20.8365   1
   1   2   1 320.309 31.4355   2
  -1  -2  -1 302.441 31.9158   2
   1  -2   1 338.759 23.3766   1
  -1   2  -1 349.151 22.9836   1
  -1   2  -2 5346.40 68.9103   1
   1   2   2 5400.23 120.694   2
   1  -2   2 5302.26 68.8907   1
  -1  -2  -2 5433.47 120.903   2
   1   2   3 20592.8 257.129   2
  -1  -2  -3 20422.1 256.573   2
   1  -2   3 20781.7 157.905   2
   1   2   3 21244.3 253.928   3
   1  -2   4 4349.83 89.1327   2
   1   2   4 4555.63 133.349   2
  -1  -2  -4 4560.19 132.679   2
  -1   2  -4 4319.53 87.9288   2
   1   2   4 4700.31 132.440   3
   1   2   5 212.750 38.6557   3
   1  -2   5 204.941 27.6865   2
   1   2   5 251.520 43.0369   2
  -1  -2  -5 238.626 37.5359   2
  -1   2  -5 195.376 24.3589   2
  -1   2  -6 7361.57 146.014   2
   1   2   6 7106.56 192.047   2
  -1  -2  -6 7372.65 195.689   3
   1  -2   6 7667.85 148.015   2
  -1   2  -7 1623.68 76.3890   2
   1   2   7 1661.44 100.257   2
  -1  -2  -7 1713.73 104.224   3
  -1  -2  -7 1740.84 83.5010   1
  -1   2  -8 5445.04 189.418   3
  -1  -2  -8 5525.46 152.326   1
  -1   2  -8 5245.27 146.976   2
   1   2   8 5854.55 192.714   2
  -1  -2  -8 5636.43 196.024   3
  -1   2  -8 5472.52 108.595   4
   1   2   9 1340.26 56.2624   4
  -1   2  -9 1397.24 57.7575   4
  -1   2  -9 1446.25 105.537   3
  -1  -2  -9 1233.29 75.8001   1
  -1  -2  -9 1290.64 104.496   3
  -1   2 -10 228.605 54.7713   3
  -1  -2 -10 214.675 59.0029   3
   1   2  10 222.651 25.5862   4
  -1  -2 -10 201.203 35.9349   1
  -1  -2 -11 93.0026 29.6767   1
  -1   2 -11 12.8684 36.3721   3
  -1  -2 -11 0.58955 41.2437   3
  -1   2 -12 105.228 55.6571   3
  -1  -2 -12 94.8420 44.4452   3
  -1  -2 -12 56.2437 28.7687   1
  -1  -2 -13 143.510 35.6214   1
  -1  -2 -13 75.1946 50.7485   3
  -1   2 -13 113.367 55.6887   3
  -1   2 -14 67.4921 42.3250   3
  -1  -2 -14 32.5011 47.9393   3
  -1   2 -15 22.8501 44.1026   3
  -1   2 -16 127.319 63.6574   3
  -1   2 -17-20.3743 56.1539   3
  -1   2 -18 255.166 85.6407   3
   1   3 -18-34.2606 58.4316   3
   1   3 -17 31.9060 57.4846   3
   1   3 -16 248.764 77.2692   3
   1   3 -15 91.5260 66.8903   3
   1  -3 -15 58.8288 63.6469   3
   1  -3 -15-12.0666 32.9132   1
  -1   3  14-4.07151 24.4161   4
   1   3 -14 101.825 55.1474   3
   1  -3 -14 69.0888 48.7881   3
   1  -3 -14-29.4930 35.8701   1
   1  -3 -13 1815.42 113.692   1
   1   3 -13 1951.10 152.216   3
  -1   3  13 1842.71 102.206   4
   1  -3 -13 1920.70 149.902   3
   1  -3 -12 41.9335 30.9782   1
   1   3 -12 57.2047 12.2432   1
   1   3 -12 68.0741 46.3765   3
   1  -3 -12 80.6728 47.1689   3
  -1   3  12 53.6586 23.8954   4
   1  -3 -11 1862.70 131.641   3
  -1   3  11 1908.43 98.5654   4
   1  -3 -11 1629.14 102.148   1
   1   3 -11 1756.11 55.1968   1
   1   3 -10 25.1253 12.8926   1
   1   3 -10 3.64436 16.4643   2
   1  -3 -10 31.0206 29.2585   1
  -1  -3  10 1.78133 8.27066   1
   1  -3 -10 56.8015 45.8136   3
   1   3  -9 1718.13 56.0748   1
  -1  -3   9 1707.93 55.0934   1
   1  -3  -9 1665.36 96.3827   1
   1   3  -9 1747.18 83.5339   2
   1   3  -9 1637.46 85.8071   4
   1  -3  -9 1739.31 116.724   3
  -1  -3   8 1290.32 48.3501   1
   1  -3  -8 1256.06 94.5108   3
   1  -3  -8 1260.84 82.5543   1
   1   3  -8 1242.64 64.6577   2
   1   3  -8 1377.25 50.0175   1
   1  -3  -7 3393.92 128.104   1
  -1  -3   7 3309.05 77.7523   1
   1   3  -7 3333.38 78.3886   1
   1   3  -6 3100.69 75.1043   1
  -1  -3   6 2982.94 74.3752   1
   1  -3  -6 2831.02 112.706   1
  -1   3   6 3112.62 115.679   1
  -1   3   5 10738.5 210.559   3
   1  -3  -5 11023.2 220.041   2
   1  -3  -5 10581.8 205.824   1
  -1   3   5 11124.8 208.564   1
  -1  -3   5 10920.7 142.576   1
   1  -3  -4 171.292 34.2877   2
  -1  -3   4 120.079 21.1710   1
  -1   3   4 134.875 28.7649   1
   1  -3  -4 111.877 31.9864   1
  -1   3   4 100.915 27.1030   3
   1  -3  -3 1420.89 70.9224   1
  -1  -3   3 1451.40 56.8423   1
  -1   3   3 1381.90 69.8381   1
   1  -3  -2 2453.89 86.3291   1
  -1   3   2 2347.88 83.9624   1
  -1   3   1 528.335 41.0033   1
   1  -3  -1 515.501 40.8412   1
   1   3   0 4971.89 104.637   2
   1  -3   0 5433.34 111.257   1
  -1   3   0 5526.01 110.244   1
   1  -3   1 913.501 43.8134   1
  -1  -3  -1 937.118 54.0555   2
  -1   3  -1 838.766 42.8169   1
   1   3   1 870.969 50.5635   2
   1   3   2 102.701 31.2128   2
  -1  -3  -2 77.8005 26.6434   2
   1  -3   2 126.518 20.2079   1
  -1  -3  -3 23590.3 294.428   2
   1  -3   3 22999.1 161.362   1
   1   3   3 22296.5 292.758   2
   1   3   4 144.775 35.7087   3
   1  -3   4 117.428 15.8075   2
   1   3   4 132.238 36.5001   2
  -1  -3  -4 120.306 32.4794   2
   1   3   5 491.479 58.6518   2
   1  -3   5 531.338 31.2861   2
   1   3   6 58.8167 31.8548   2
  -1   3  -6 23.4977 16.0892   2
   1   3   7 19.5162 29.7653   2
  -1   3  -7 14.0704 13.6107   2
  -1  -3  -7 52.5547 28.5903   1
  -1   3  -8 330.721 36.0210   2
   1   3   8 318.419 58.0696   2
  -1  -3  -8 302.365 45.3544   1
  -1   3  -9 765.909 49.6811   4
  -1   3  -9 846.292 61.3918   2
  -1  -3  -9 892.707 71.5077   1
  -1   3 -10 82.9083 18.3824   4
  -1   3 -10 91.4879 39.0078   3
  -1  -3 -10 142.475 35.2847   1
  -1   3 -11 79.5852 44.3722   3
  -1  -3 -11 89.4840 35.0289   1
  -1   3 -11 16.1350 15.8141   4
   1   3  11 8.69085 15.8801   4
  -1   3 -12-54.9462 46.6551   3
  -1  -3 -12-1.35524 24.8876   1
   1   3  12 19.2779 15.7392   4
  -1   3 -13-37.0553 49.5398   3
  -1  -3 -13 43.2016 31.8249   1
  -1   3 -14 0.76692 46.8330   3
  -1  -3 -14 9.43827 28.3953   1
  -1   3 -15 991.487 120.475   3
  -1   3 -16 325.310 80.8871   3
  -1   3 -17 315.056 81.2648   3
   1   4 -18 14.3177 63.1564   3
   1   4 -17 253.101 87.8801   3
   1   4 -16 48.1812 56.1659   3
   1   4 -15 776.339 112.837   3
   1  -4 -15 681.193 80.2256   1
   1  -4 -14 212.312 50.8219   1
   1   4 -14 195.397 61.2667   3
  -1   4  14 127.494 37.6327   4
   1  -4 -13 827.406 85.4778   1
  -1   4  13 786.155 71.6115   4
  -1   4  12 3523.83 141.806   4
   1  -4 -12 3592.46 164.196   1
  -1  -4  11 96.3897 10.9566   1
   1  -4 -11 226.023 50.0980   1
   1   4 -11 292.363 38.4239   2
  -1  -4  10 458.539 26.7184   1
   1  -4 -10 474.342 61.6604   1
   1   4 -10 469.787 44.6737   2
   1   4  -9 674.003 50.0750   2
  -1  -4   9 597.136 32.4839   1
   1  -4  -9 706.941 71.4354   1
   1   4  -8 2875.03 89.6460   2
  -1  -4   8 2747.01 72.1466   1
   1  -4  -8 2855.87 132.023   1
   1  -4  -7 56.8177 29.3539   1
  -1  -4   7 127.219 19.6683   1
   1  -4  -6 6783.78 183.626   1
  -1  -4   6 7028.97 122.766   1
  -1   4   5 3149.90 119.945   3
  -1  -4   5 3083.69 85.6957   1
   1  -4  -5 3167.27 123.938   1
   1  -4  -4 3067.89 116.066   2
  -1  -4   4 2868.61 85.2594   1
   1  -4  -4 2932.39 113.664   1
   1  -4  -3 4193.89 131.163   1
   1  -4  -3 4290.09 127.621   2
   1  -4  -2 526.561 44.7427   2
   1  -4  -2 510.620 47.8538   1
   1   4  -2 477.118 31.0870   2
   1  -4  -1 399.836 42.8202   1
   1   4  -1 334.164 31.6153   2
  -1  -4   0 263.617 30.7650   2
   1  -4   0 259.856 35.2362   1
   1   4   0 240.723 32.8359   2
   1  -4   1 1533.17 64.7928   1
  -1  -4  -1 1470.17 70.5086   2
   1   4   1 1567.29 72.8721   2
  -1  -4  -2 6504.13 156.416   2
   1  -4   2 6389.39 121.950   1
   1   4   2 6474.71 156.272   2
  -1  -4  -3 164.800 37.3498   2
   1   4   3 174.726 40.4633   2
   1  -4   3 163.968 22.8454   1
   1   4   4 1751.35 100.124   2
   1  -4   4 1765.96 51.3012   1
   1   4   5 72.8355 40.7490   2
   1  -4   5 87.0632 11.5032   1
   1   4   6 2519.22 128.825   2
   1   4   7 36.8530 37.2429   2
  -1  -4  -7 34.8347 25.2753   1
   1   4   8 370.435 58.5905   2
  -1  -4  -8 434.798 55.6139   1
  -1  -4  -9 1052.32 85.4325   1
  -1   4 -10 262.423 35.8328   2
  -1  -4 -10 184.796 42.2845   1
  -1   4 -11 982.594 105.614   3
  -1  -4 -11 710.647 73.5167   1
  -1  -4 -12-27.6138 37.0677   1
   1   4  12-7.06401 19.1004   4
  -1   4 -12-20.2290 37.8375   3
  -1   4 -13 297.694 71.3689   3
  -1  -4 -13 358.631 57.4809   1
  -1   4 -14 373.362 84.0283   3
  -1  -4 -14 350.729 58.3523   1
  -1   4 -15 416.746 86.0773   3
  -1   4 -16 511.450 97.1604   3
  -1   4 -17-48.2722 55.9668   3
   1   5 -18 56.2803 53.8445   3
   1   5 -17-119.475 73.6072   3
   1   5 -16 397.480 89.7163   3
   1  -5 -16 335.384 65.6424   1
   1   5 -15-31.0669 56.6626   3
   1  -5 -15-12.9721 39.0299   1
   1  -5 -14 1739.10 128.654   1
  -1   5  14 1781.64 112.686   4
   1  -5 -13-44.3516 35.8865   1
   1  -5 -12 1601.75 118.659   1
   1  -5 -11 608.358 73.5386   1
   1   5 -11 564.282 47.6766   2
  -1  -5  10 64.7425 12.1067   1
   1  -5 -10 88.3974 40.1450   1
   1   5 -10 79.1980 20.0112   2
  -1  -5   9 0.62223 9.84603   1
   1  -5  -9 20.1493 30.8162   1
   1   5  -9 9.23683 15.0037   2
  -1  -5   8 79.0185 16.7177   1
   1   5  -8 85.9557 17.1273   2
   1  -5  -8 30.8119 31.9234   1
   1  -5  -7 119.603 41.6424   1
  -1  -5   7 109.868 20.7038   1
  -1  -5   6 430.421 36.9834   1
   1  -5  -6 520.742 61.3119   1
   1  -5  -5 217.410 43.3175   1
  -1  -5   5 171.242 27.1933   1
   1  -5  -4 2410.24 112.491   1
   1  -5  -3 88.9312 29.3451   2
   1  -5  -3 154.593 38.5791   1
   1   5  -3 103.529 18.7885   2
   1  -5  -2 1893.43 84.1293   2
   1  -5  -2 1764.58 91.3259   1
   1   5  -2 1881.14 63.9862   2
   1  -5  -1 80.5216 34.0958   1
   1   5  -1 91.7109 23.4132   2
   1  -5  -1 57.8312 23.3808   2
   1  -5   0 1420.00 75.9939   1
   1  -5   0 1549.81 63.5164   2
   1   5   0 1534.59 70.7910   2
  -1  -5   0 1683.82 73.3481   2
   1  -5   1 62.9225 25.8510   1
   1   5   1 44.5068 24.0709   2
  -1  -5  -1 72.5610 27.1125   2
   1  -5   1 31.6766 13.4559   2
  -1  -5  -2 56.1360 26.9168   2
   1   5   2 63.9963 26.1455   2
   1  -5   2 16.7151 20.1600   1
   1  -5   2 25.0360 10.1253   2
   1   5   3 16.3421 27.9603   2
   1  -5   3 15.1464 17.6681   1
   1  -5   4 7308.60 129.475   1
   1   5   4 7814.87 206.524   2
   1  -5   5 181.397 21.5944   1
   1   5   5 175.192 45.8827   2
   1  -5   6 3622.32 66.9214   1
   1   5   6 4181.72 170.153   2
   1  -5   6 3678.11 66.0156   1
  -1  -5  -7 725.576 75.5748   1
   1   5   7 866.541 84.3789   2
  -1  -5  -8 2394.99 130.333   1
   1   5   8 2207.33 138.108   2
  -1  -5  -9 18.1647 29.6583   1
  -1  -5 -10 17.4147 31.0831   1
  -1  -5 -11 59.5243 37.8258   1
  -1  -5 -12 1668.01 120.175   1
  -1  -5 -13 19.1260 32.7710   1
  -1   5 -13 58.6722 42.2324   3
  -1  -5 -14 1020.37 100.832   1
  -1   5 -14 998.327 116.795   3
  -1   5 -15-22.3863 56.5396   3
  -1   5 -16 217.156 67.4680   3
  -1   5 -17-59.5478 66.4353   3
   1   6 -17 111.614 65.1729   3
   1  -6 -16 21.5074 41.3079   1
   1   6 -16-164.825 81.0363   3
   1  -6 -15 678.964 89.9683   1
   1  -6 -14 110.635 47.1124   1
   1  -6 -13 1013.21 102.109   1
   1  -6 -12 800.649 94.1313   1
   1  -6 -11 337.577 62.4666   1
   1  -6 -10 329.613 58.4098   1
   1   6 -10 351.550 31.0305   2
  -1  -6  10 327.113 26.1170   1
   1  -6  -9 70.2628 37.9649   1
  -1  -6   9 5.06295 13.1510   1
   1   6  -9 6.43709 9.58148   2
  -1  -6   8 1638.58 67.2054   1
   1  -6  -8 1489.80 110.704   1
   1   6  -8 1562.28 48.5841   2
   1   6  -7-4.57901 6.71433   2
  -1  -6   7 13.1627 17.4595   1
   1  -6  -7-54.9126 36.3181   1
   1  -6  -6 3042.74 143.736   1
  -1  -6   6 2957.36 100.116   1
  -1  -6   5 1743.15 80.7885   1
   1   6  -5 1609.56 43.3628   2
   1  -6  -5 1776.61 109.373   1
   1  -6  -4 5114.01 174.844   1
   1   6  -4 4906.37 85.2834   2
   1  -6  -3 5529.33 175.807   1
   1  -6  -3 5644.05 164.739   2
   1   6  -3 5502.05 103.068   2
   1  -6  -2 285.225 47.3411   1
   1   6  -2 285.757 30.5632   2
   1  -6  -2 368.628 43.6232   2
   1  -6  -1 34.3274 33.3410   1
   1   6  -1 25.8452 20.1236   2
   1  -6  -1 10.2148 19.6283   2
  -1  -6   0 124.280 29.1745   2
   1  -6   0 113.961 26.7335   2
   1  -6   0 118.691 34.7596   1
   1   6   0 98.3968 27.9811   2
   1  -6   1 808.141 44.2269   2
   1   6   1 744.289 59.1415   2
   1  -6   1 735.300 58.6069   1
  -1  -6  -1 804.555 61.3718   2
   1  -6   2 7.69775 10.5162   2
   1  -6   2-2.32578 21.6385   1
  -1  -6  -2 89.1279 33.3084   2
   1   6   2-17.3116 25.7103   2
   1   6   3 71.7593 37.6269   2
   1  -6   3 127.142 28.7630   1
   1   6   4 93.2145 33.1140   2
   1  -6   4 84.4126 23.6462   1
   1   6   5 65.5797 36.8681   2
   1  -6   5 81.5563 20.9674   1
  -1  -6  -6 456.137 63.2215   1
   1  -6   6 447.241 31.8660   1
   1   6   6 465.069 66.5972   2
   1   6   7 50.0811 37.4954   2
   1  -6   7 38.1099 9.92930   1
  -1  -6  -7-2.38547 34.2005   1
   1  -6   7 26.0802 8.90234   1
  -1  -6  -8 406.800 65.3424   1
   1   6   8 391.510 63.6449   2
  -1  -6  -9 326.005 57.9764   1
  -1  -6 -10 211.673 52.7816   1
  -1  -6 -11 1027.55 102.136   1
  -1  -6 -12-7.15036 35.5950   1
  -1  -6 -13 293.871 63.2388   1
  -1  -6 -14 563.592 86.1115   1
  -1   6 -14 554.546 93.5066   3
  -1  -6 -15 78.0264 45.2626   1
  -1   6 -15 11.7914 50.8294   3
  -1   6 -16 155.074 69.1270   3
  -1   6 -17 83.2092 62.3163   3
   1   7 -17 35.0348 63.6622   3
   1  -7 -16-2.08861 44.6061   1
   1  -7 -15-19.3228 47.0231   1
   1  -7 -14-40.3164 44.9249   1
   1  -7 -13 942.531 103.413   1
   1  -7 -12 100.630 50.9345   1
   1  -7 -11 462.450 71.5941   1
   1  -7 -10 133.581 48.6685   1
  -1  -7   9 2228.55 81.4456   1
   1  -7  -9 2389.17 146.695   1
   1  -7  -8 399.908 63.4485   1
  -1  -7   8 484.966 43.2514   1
   1  -7  -7 3576.64 169.123   1
  -1  -7   7 3346.06 112.277   1
  -1  -7   6 329.418 39.9609   1
   1  -7  -6 415.000 66.9059   1
   1  -7  -5 6988.63 223.702   1
   1   7  -5 6780.37 89.0675   2
   1  -7  -4 336.057 58.7209   1
   1   7  -4 396.688 27.4791   2
   1   7  -3 575.489 38.0144   2
   1  -7  -3 607.556 67.8697   1
   1   7  -2 325.766 35.3854   2
   1  -7  -2 348.252 43.3350   2
   1  -7  -2 242.218 49.3439   1
   1   7  -1 101.631 26.0032   2
   1  -7  -1 120.272 37.6810   1
   1  -7  -1 118.243 28.4496   2
   1  -7   0 1534.66 73.2878   2
   1  -7   0 1375.94 87.6442   1
   1   7   0 1388.02 78.3088   2
  -1  -7   0 1431.74 79.1476   2
  -1  -7  -1 627.952 57.6667   2
   1  -7   1 733.507 44.9574   2
   1  -7   1 748.915 63.5142   1
   1   7   1 801.083 64.7276   2
   1   7   2-10.8723 27.6058   2
   1  -7   2 23.1273 27.5987   1
   1  -7   2 16.9464 12.0186   2
   1   7   3 4019.53 157.490   2
   1  -7   3 4007.81 129.511   1
   1   7   4-2.07442 34.2839   2
   1  -7   4 5.80326 18.8181   1
   1  -7   5 586.851 46.3758   1
   1   7   5 604.883 69.8006   2
   1   7   6 346.099 61.3987   2
  -1  -7  -6 228.604 50.9981   1
   1  -7   6 233.690 29.5805   1
   1  -7   7 596.996 38.0911   1
  -1  -7  -7 532.848 71.7525   1
   1  -7   7 567.238 37.1806   1
   1   7   7 482.284 75.8910   2
   1  -7   8 29.0694 9.26904   1
   1  -7   8 30.1780 9.09076   1
  -1  -7  -8-6.86121 36.5619   1
  -1  -7  -9 6.56955 34.8509   1
  -1  -7 -10-16.3128 35.3536   1
  -1  -7 -11 4.07308 37.4529   1
  -1  -7 -12 20.2162 36.3442   1
  -1  -7 -13 124.364 54.4190   1
  -1  -7 -14 55.7288 46.1647   1
  -1  -7 -15 645.947 97.0787   1
  -1   7 -15 532.143 100.491   3
  -1   7 -16-39.7750 51.8972   3
   1  -8 -16 2.69594 44.9756   1
   1  -8 -15 53.0844 46.1297   1
   1  -8 -14-55.3129 53.3877   1
   1  -8 -13 107.490 55.2228   1
   1  -8 -12-13.4789 40.9670   1
   1  -8 -11-21.4392 41.6382   1
   1  -8 -10 1271.87 121.125   1
   1  -8  -9 40.3575 45.2322   1
   1  -8  -8 1327.61 115.778   1
  -1  -8   8 1404.62 77.6427   1
  -1  -8   7 293.537 40.3889   1
   1  -8  -7 259.004 57.3588   1
   1  -8  -6 352.685 65.7260   1
  -1  -8   6 403.054 48.2320   1
   1  -8  -5 0.04093 31.5061   1
   1   8  -5-1.56850 6.89060   2
   1  -8  -4 1130.05 96.2017   1
   1   8  -4 1150.41 49.7920   2
   1  -8  -3-14.8322 31.2448   1
   1   8  -3 2.84370 14.7162   2
   1  -8  -2 812.717 84.3405   1
   1   8  -2 713.001 53.6835   2
   1  -8  -1 93.4543 36.9775   1
   1   8  -1 98.7902 26.2812   2
   1  -8  -1 75.6385 27.5287   2
  -1  -8   0 1532.62 88.0835   2
   1  -8   0 1699.21 105.331   1
   1   8   0 1632.72 88.2632   2
   1  -8   0 1592.38 79.1841   2
   1  -8   1 563.292 42.7373   2
   1  -8   1 637.385 64.0302   1
   1   8   1 648.615 62.2160   2
   1  -8   2 2644.11 77.1048   2
   1   8   2 2486.20 124.581   2
   1  -8   2 2525.37 116.578   1
   1   8   3 351.010 53.8736   2
   1  -8   3 409.137 50.5215   1
   1  -8   4 1126.26 74.0754   1
   1   8   4 865.549 86.4954   2
   1  -8   5 114.228 29.3708   1
   1   8   5 139.785 45.0509   2
   1   8   6 1395.97 115.635   2
  -1  -8  -6 1228.43 105.298   1
   1  -8   6 1393.06 72.3562   1
   1  -8   7 525.353 42.8717   1
  -1  -8  -7 541.311 77.1041   1
  -1  -8  -8 880.975 97.6556   1
   1  -8   8 814.511 44.8684   1
  -1  -8  -9 59.4392 46.0508   1
  -1  -8 -10 65.8366 42.6598   1
  -1  -8 -11-92.4730 47.2399   1
  -1  -8 -12 12.7908 41.0206   1
  -1  -8 -13 130.892 54.3922   1
  -1  -8 -14 163.325 58.4488   1
  -1  -8 -15-15.8067 46.4475   1
  -1   8 -16-1.91818 59.1041   3
   1  -9 -17 179.538 71.0598   1
   1  -9 -16-7.28721 44.1775   1
   1  -9 -15 102.618 59.9397   1
   1  -9 -14-34.1698 47.1178   1
   1  -9 -13 206.680 71.1163   1
   1  -9 -12 606.869 95.8615   1
   1  -9 -11 137.120 57.2736   1
   1  -9 -10 110.842 45.9106   1
   1  -9  -9 856.545 100.439   1
   1  -9  -8 184.790 58.6673   1
   1  -9  -7 45.6282 41.5049   1
   1  -9  -6 120.498 49.8519   1
   1  -9  -5 606.755 80.5228   1
   1  -9  -4 523.453 76.7637   1
   1  -9  -3 118.450 46.6298   1
   1   9  -3 152.789 26.7811   2
   1  -9  -2 1287.32 101.316   1
   1   9  -2 1279.58 71.5216   2
   1  -9  -1 15.6284 36.4333   1
   1   9  -1 59.5959 27.3600   2
   1   9   0 1911.38 101.116   2
   1  -9   0 2022.53 121.157   1
   1  -9   0 1866.63 91.0772   2
   1  -9   1 1842.99 110.946   1
   1  -9   1 1713.49 79.9998   2
   1   9   1 1705.81 102.495   2
   1   9   2 228.964 49.3239   2
   1  -9   2 156.656 24.7355   2
   1  -9   2 125.837 37.7562   1
   1   9   3 2183.25 127.705   2
   1  -9   3 2026.82 111.498   1
   1  -9   4 299.128 47.6964   1
   1   9   4 301.657 60.6761   2
   1  -9   5 1143.10 77.9695   1
  -1  -9  -5 1239.90 111.602   1
   1   9   5 1269.96 107.797   2
  -1  -9  -6 203.403 58.9674   1
   1  -9   6 186.985 35.8627   1
   1  -9   7 1190.80 70.8094   1
  -1  -9  -7 1093.10 114.186   1
   1  -9   8 261.580 32.6963   1
  -1  -9  -8 242.730 64.5111   1
  -1  -9  -9 1396.38 128.199   1
  -1  -9 -10 599.913 89.1227   1
  -1  -9 -11-14.0147 44.0570   1
  -1  -9 -12 420.040 82.5313   1
  -1  -9 -13 88.9173 55.0071   1
  -1  -9 -14 52.6273 55.1586   1
  -1  -9 -15-82.2373 57.4758   1
   1 -10 -16 56.3067 55.9219   1
   1 -10 -15 257.871 75.1108   1
   1 -10 -14-93.8227 59.9997   1
   1 -10 -13 2.96440 50.5092   1
   1 -10 -12-33.4338 54.0635   1
   1 -10 -11 175.039 62.1960   1
   1 -10 -10 10.3259 42.4354   1
   1 -10  -9 161.647 58.7734   1
   1 -10  -8-2.09848 45.9422   1
   1 -10  -7 337.400 70.5479   1
   1 -10  -6 146.424 49.1546   1
   1 -10  -5 544.003 79.9257   1
   1 -10  -4 69.5077 46.0896   1
   1 -10  -3 875.428 91.0901   1
   1 -10  -2 3.68714 38.4163   1
   1 -10  -1 4224.42 188.201   1
   1  10  -1 4210.30 145.340   2
   1  10   0 96.6189 34.8651   2
   1 -10   0 57.6108 35.9469   1
   1 -10   0 89.6824 28.1530   2
   1 -10   1 3828.60 169.982   1
   1  10   1 3628.25 151.827   2
   1 -10   1 3588.67 120.722   2
   1  10   2 1141.87 95.0075   2
   1 -10   2 1041.29 58.8816   2
   1 -10   2 1108.06 90.3163   1
   1  10   3 17.8562 34.4133   2
   1 -10   3 7.95296 29.0730   1
   1 -10   4-25.3295 26.7673   1
  -1 -10  -4 42.6223 43.3646   1
  -1 -10  -5 105.393 51.1221   1
   1 -10   5 123.298 37.4290   1
   1 -10   6 175.802 38.2638   1
  -1 -10  -6 188.285 58.5121   1
   1 -10   7 59.6260 27.9861   1
  -1 -10  -7-61.6908 53.4845   1
  -1 -10  -8 242.278 64.4285   1
  -1 -10  -9 465.947 83.2030   1
  -1 -10 -10 69.3473 54.2359   1
  -1 -10 -11 703.112 104.553   1
  -1 -10 -12 25.0441 49.7069   1
  -1 -10 -13-0.73646 45.2845   1
  -1 -10 -14-72.1418 65.6938   1
  -1 -10 -15 13.2263 49.7647   1
   1 -11 -15 12.4817 60.9515   1
   1 -11 -14 40.9075 59.4440   1
   1 -11 -13 58.1805 57.9732   1
   1 -11 -12 163.722 72.1668   1
   1 -11 -11 54.2538 53.2055   1
   1 -11 -10 147.955 62.2227   1
   1 -11  -9 546.300 93.2609   1
  -1 -11   8 68.6709 38.1347   1
   1 -11  -8 72.0446 52.2756   1
   1 -11  -7 105.035 58.4620   1
  -1 -11   7 105.865 40.9239   1
   1 -11  -6 165.100 63.0623   1
   1 -11  -5 101.071 57.6074   1
   1 -11  -4 709.813 90.7736   1
   1 -11  -3-7.17201 40.5020   1
   1 -11  -2 477.079 77.5850   1
   1 -11  -1-11.0125 36.5047   1
   1 -11   0 2503.38 151.489   1
   1 -11   1 167.573 47.1644   1
   1 -11   2 717.229 80.1392   1
  -1 -11  -2 785.470 92.9789   1
   1 -11   3 221.500 50.6643   1
  -1 -11  -3 215.516 63.0678   1
  -1 -11  -4 37.9766 52.7428   1
   1 -11   4-17.9831 29.6696   1
   1 -11   5 2.52133 29.6565   1
  -1 -11  -5 101.728 55.4114   1
   1 -11   6 22.1202 30.2580   1
  -1 -11  -6 51.8567 46.6485   1
   1 -11   7 712.160 69.2456   1
  -1 -11  -7 899.678 109.717   1
  -1 -11  -8 469.989 83.3273   1
  -1 -11  -9 487.380 89.9293   1
  -1 -11 -10 290.620 77.9200   1
  -1 -11 -11 0.29478 45.7650   1
  -1 -11 -12 262.209 77.4545   1
  -1 -11 -13 1.59945 57.1545   1
  -1 -11 -14-38.2027 61.3094   1
  -1 -11 -15 21.5283 52.1192   1
   1 -12 -14 0.96978 61.7293   1
   1 -12 -13 54.1090 56.6680   1
   1 -12 -12 9.04652 54.2934   1
   1 -12 -11-0.62824 43.5751   1
   1 -12 -10 332.679 89.3520   1
   1 -12  -9 69.8750 46.2750   1
   1 -12  -8 264.091 78.5260   1
  -1 -12   7 129.517 46.7458   1
   1 -12  -7 141.796 64.0246   1
  -1 -12   6 108.320 44.1987   1
   1 -12  -6 26.1030 47.7813   1
   1 -12  -5 116.452 61.0028   1
  -1 -12   5 144.423 45.8062   1
   1 -12  -4 53.6458 53.2014   1
  -1 -12   4 0.83527 37.2089   1
  -1 -12   3 243.923 62.4382   1
   1 -12  -3 130.243 46.4388   1
   1 -12  -2 29.2985 43.6879   1
  -1 -12   2 23.6238 38.9276   1
   1 -12  -1 3.90501 40.0821   1
  -1 -12   1-38.6918 45.4908   1
  -1 -12   0 623.517 86.3678   1
   1 -12   0 658.893 85.3973   1
  -1 -12  -1 81.3553 50.9489   1
   1 -12   1 82.4950 42.0492   1
   1 -12   2 759.888 86.6295   1
  -1 -12  -2 791.085 97.9698   1
   1 -12   3 701.227 85.5834   1
  -1 -12  -3 601.626 91.3893   1
  -1 -12  -4 396.249 84.9480   1
   1 -12   4 438.441 66.5238   1
  -1 -12  -5 19.1890 45.2703   1
   1 -12   5 24.1646 33.8238   1
   1 -12   6 1443.83 104.790   1
  -1 -12  -6 1472.83 143.651   1
  -1 -12  -7 517.051 94.1879   1
  -1 -12  -8 895.608 119.741   1
  -1 -12  -9 62.3326 54.0394   1
  -1 -12 -10 120.493 63.0520   1
  -1 -12 -11 117.889 63.9307   1
  -1 -12 -12-3.91988 57.1030   1
  -1 -12 -13 165.740 67.4305   1
   1 -13 -12 135.485 68.0459   1
   1 -13 -11 175.260 78.4099   1
   1 -13 -10-7.70824 49.9533   1
   1 -13  -9 421.158 96.9838   1
   1 -13  -8 152.683 68.3979   1
   1 -13  -7 405.780 84.8027   1
  -1 -13   7 321.266 59.7597   1
  -1 -13   6 134.146 48.7242   1
   1 -13  -6 70.2994 58.5586   1
   1 -13  -5 79.4215 56.2890   1
  -1 -13   5 140.018 47.5158   1
   1 -13  -4-8.03707 47.1818   1
  -1 -13   4-58.3727 52.9207   1
  -1 -13   3 72.1786 46.9062   1
   1 -13  -3-65.4250 50.3041   1
  -1 -13   2 223.021 63.0278   1
   1 -13  -2 148.056 62.1404   1
   1 -13  -1 340.550 79.5682   1
  -1 -13   1 480.613 81.2362   1
  -1 -13   0 171.731 58.7945   1
   1 -13   0 175.821 58.3348   1
   1 -13   1 370.169 65.8312   1
  -1 -13  -1 379.524 83.4663   1
  -1 -13  -2-8.40898 48.1655   1
   1 -13   2 15.0467 41.1385   1
   1 -13   3 309.442 66.2572   1
  -1 -13  -3 228.122 67.6735   1
  -1 -13  -4 26.1323 52.6600   1
   1 -13   4-46.0728 36.8913   1
   1 -13   5 659.849 81.0004   1
  -1 -13  -5 998.833 126.484   1
  -1 -13  -6 79.9793 58.4219   1
  -1 -13  -7 144.488 67.1174   1
  -1 -13  -8 34.0112 59.5439   1
  -1 -13  -9 17.4351 56.2065   1
  -1 -13 -10 47.2513 61.4421   1
  -1 -13 -11 81.4385 66.7303   1
   1 -14 -10 56.8185 57.9639   1
   1 -14  -9-46.8640 59.6951   1
   1 -14  -8 52.2581 61.2605   1
   1 -14  -7 202.875 72.0450   1
   1 -14  -6 610.133 106.644   1
  -1 -14   6 670.582 87.3952   1
  -1 -14   5 194.582 58.7848   1
   1 -14  -5 197.875 74.0416   1
   1 -14  -4 292.132 75.5834   1
  -1 -14   4 190.243 63.7392   1
   1 -14  -3 222.625 67.9353   1
  -1 -14   3 167.826 54.6403   1
  -1 -14   2 89.8314 50.8983   1
   1 -14  -2 137.142 59.3372   1
  -1 -14   1 186.295 58.1172   1
   1 -14  -1 234.027 64.5270   1
  -1 -14   0 164.203 65.2392   1
   1 -14   0 48.8655 46.7262   1
   1 -14   1 221.312 66.4080   1
  -1 -14  -1 102.146 54.7953   1
  -1 -14  -2 99.4944 59.7137   1
   1 -14   2 32.7147 44.7152   1
   1 -14   3 293.735 69.8164   1
  -1 -14  -3 329.037 78.8916   1
   1 -14   4 223.919 60.6020   1
  -1 -14  -4 100.962 61.6834   1
   1 -14   5-54.5248 45.8369   1
  -1 -14  -5-17.5455 51.3715   1
  -1 -14  -6 83.9200 51.7668   1
  -1 -14  -7-11.1386 64.1348   1
  -1 -14  -8 138.348 72.2258   1
  -1 -14  -9 198.097 78.7383   1
   1 -15  -8-51.1408 56.8378   1
   1 -15  -7-69.1119 59.8590   1
   1 -15  -6-4.60115 56.9129   1
   1 -15  -5-60.3730 66.0076   1
  -1 -15   5 13.3388 44.7470   1
  -1 -15   4 359.690 82.2688   1
   1 -15  -4 327.320 86.3949   1
   1 -15  -3 27.8622 53.8968   1
  -1 -15   3 24.0793 45.5574   1
   1 -15  -2 192.247 72.2017   1
  -1 -15   2 140.736 57.2780   1
  -1 -15   1-15.1366 47.3213   1
   1 -15  -1 62.8799 48.2930   1
   1 -15   0-73.8777 56.5112   1
  -1 -15   0 102.473 59.7090   1
   1 -15   1 172.125 59.6362   1
  -1 -15  -1 71.1015 60.4936   1
  -1 -15  -2 437.358 87.7936   1
   1 -15   2 368.986 79.6666   1
   1 -15   3 91.6915 53.4029   1
  -1 -15  -3-8.18966 58.2126   1
   1 -15   4 58.4566 51.0274   1
  -1 -15  -4-15.2824 58.0860   1
  -1 -15  -5 97.2557 63.6454   1
  -1 -15  -6 28.7759 54.0699   1
  -1 -15  -7-60.1592 71.2434   1
   1 -16  -6 177.019 82.0853   1
  -1 -16   5-16.3601 54.0467   1
   1 -16  -5 77.7523 61.5582   1
  -1 -16   4 42.7369 42.9677   1
   1 -16  -4-1.61743 59.7842   1
   1 -16  -3 124.821 62.3151   1
  -1 -16   3 134.156 63.0244   1
  -1 -16   2-22.0696 51.3527   1
   1 -16  -2 25.2652 56.9352   1
  -1 -16   1 67.1367 54.8601   1
   1 -16  -1 117.285 57.8368   1
  -1 -16   0-17.4958 60.6939   1
   1 -16   0 22.1298 46.5658   1
   1 -16   1 144.364 69.9680   1
  -1 -16  -1 198.002 74.6757   1
  -1 -16  -2 118.189 65.2577   1
   1 -16   2 11.7921 46.0394   1
  -1 -16  -3 26.2993 59.7093   1
   1 -16   3 82.0900 66.4499   1
  -1 -16  -4 42.7613 61.1011   1
  -1 -16  -5 29.5950 54.6064   1
  -1 -17   4 113.722 61.6947   1
   1 -17  -3 188.643 81.5904   1
  -1 -17   3 66.2922 50.6545   1
   1 -17  -2-67.6505 65.3328   1
  -1 -17   2 105.951 69.1158   1
  -1 -17   1-29.9842 61.6209   1
   1 -17  -1 127.106 71.8611   1
   1 -17   0-44.4739 64.9855   1
  -1 -17   0 189.961 76.5933   1
  -1 -17  -1-107.853 66.0177   1
   1 -17   1-104.099 59.5032   1
   1 -17   2-23.4032 51.9247   1
  -1 -17  -2-28.5059 58.7641   1
  -1 -18   2-37.2513 57.5089   1
   1 -18   1-59.0551 58.1351   1
   2   0 -19 5.58729 71.3308   3
   2   0 -18 854.258 122.813   3
   2   0 -17 42.9023 55.4198   3
   2   0 -16 679.240 105.066   3
   2   0 -15-37.1109 48.4178   3
   2   0 -14-0.86394 22.6995   1
   2   0 -14 83.4340 53.2109   3
   2   0 -13-13.5374 23.7259   1
   2   0 -13-21.5587 48.9966   3
  -2   0  12 2219.60 103.412   1
   2   0 -12 2317.45 106.043   1
   2   0 -12 2215.80 146.237   3
   2   0 -11-15.6385 22.8929   1
   2   0 -11 7.85562 33.2329   3
  -2   0  11-1.19100 21.4275   1
  -2   0  10 878.678 61.9863   1
   2   0 -10 1093.60 95.6223   3
   2   0 -10 892.296 64.4777   1
   2   0  -9-0.61518 30.4381   3
   2   0  -9-20.4310 22.2008   1
  -2   0   9-5.10815 18.5805   1
  -2   0   8 187.930 32.8051   4
   2   0  -8 223.080 34.5264   1
   2   0  -8 98.4286 34.1993   3
  -2   0   8 163.130 28.9980   1
  -2   0   7 20.8856 26.3610   4
  -2   0   7 36.9750 21.6154   1
   2   0  -7-4.46987 20.1359   1
   2   0  -7-25.7312 37.4008   3
   2   0  -6 1726.05 75.1296   1
  -2   0   6 1742.96 80.7781   4
  -2   0   6 1943.29 76.7543   1
  -2   0   5-9.98601 19.0699   1
  -2   0   5 38.9301 25.7779   4
   2   0  -5 6.91288 20.0963   1
   2   0  -4 928.299 52.4221   1
   2   0  -4 1054.40 56.1394   4
  -2   0   4 1002.42 56.4605   4
  -2   0   4 1011.46 53.5094   1
  -2   0   3 13.5270 17.9155   1
   2   0  -3 18.4023 24.0952   1
   2   0  -3 31.8343 22.9912   4
  -2   0   3 16.2244 22.9746   4
   2   0  -2 4001.55 94.3527   1
   2   0  -2 4388.67 95.3505   4
  -2   0   2 4142.29 93.6249   1
  -2   0   2 4086.13 92.0062   4
   2   0  -1-9.04869 19.6469   1
   2   0  -1 0.54723 15.7270   4
  -2   0   1 6.49312 16.5538   4
  -2   0   1 19.2864 17.6626   1
  -2   0   0 436.421 31.8721   1
   2   0   0 433.810 27.5470   4
   2   0   0 460.044 33.7286   1
  -2   0   0 388.903 26.7286   4
   2   0   1 17.2326 18.2636   1
  -2   0  -1-19.3348 17.4675   1
   2   0   1 5.09271 13.1267   3
  -2   0  -1-12.2181 12.2685   4
   2   0   2 54.6391 19.8337   1
  -2   0  -2 47.6693 19.7234   1
   2   0   2 35.7553 16.3373   3
  -2   0  -2 45.4199 20.9355   3
   2   0   3 7.48434 22.7262   2
   2   0   3-21.4215 20.9969   3
  -2   0  -3 11.7211 16.0955   1
  -2   0  -3 23.9879 21.9611   3
   2   0   4 3791.26 116.027   2
  -2   0  -4 3899.00 118.552   3
   2   0   4 3984.33 118.893   3
  -2   0  -4 3842.35 87.9015   1
   2   0   5 2.90565 25.5518   2
  -2   0  -5-3.34599 22.2803   2
  -2   0  -5 14.9627 15.6398   1
  -2   0  -5-12.8114 23.3538   3
  -2   0  -6 2486.91 111.753   3
   2   0   6 2340.58 104.382   2
  -2   0  -6 2362.65 104.956   2
   2   0   7-31.7408 30.1500   2
  -2   0  -7 26.9096 28.4615   3
  -2   0  -8 2877.76 139.962   3
   2   0   8 2726.97 126.908   2
  -2   0  -8 2740.35 85.7867   1
   2   0   9 50.3642 32.3561   2
  -2   0  -9-1.85416 14.3353   1
  -2   0  -9 10.7673 32.8216   3
  -2   0 -10 4943.12 119.890   1
  -2   0 -10 5063.05 208.442   3
   2   0  10 5165.54 193.323   2
  -2   0 -11 3.59181 15.7593   1
  -2   0 -11 13.3847 36.3417   3
  -2   0 -12 2456.21 163.391   3
  -2   0 -13-9.81365 42.6527   3
  -2   0 -14 98.9358 58.1910   3
  -2   0 -15 59.3478 57.7281   3
  -2   0 -16 33.7136 58.7446   3
  -2   0 -17-66.4521 57.3755   3
   2  -1 -18 148.900 76.3806   3
   2   1 -18 112.530 74.9833   3
   2  -1 -17 856.965 118.743   3
   2   1 -17 998.172 128.115   3
   2  -1 -16 16.7748 50.5697   3
   2   1 -16 22.7278 52.1451   3
   2  -1 -15 266.864 71.5561   3
   2  -1 -15 236.494 46.5331   1
   2   1 -15 172.751 64.1479   3
   2  -1 -14 586.080 94.3910   3
   2   1 -14 513.744 51.0368   1
   2   1 -14 489.942 81.3699   3
   2  -1 -14 627.180 65.0680   1
   2  -1 -13 768.925 96.0701   3
   2   1 -13 817.360 61.3220   1
   2  -1 -13 831.676 71.8689   1
   2   1 -13 834.390 101.908   3
  -2  -1  12 24.4750 18.7604   1
   2  -1 -12 17.6130 29.6983   1
   2   1 -12 32.4383 24.0278   1
   2  -1 -12 108.838 48.6318   3
   2   1 -12 113.879 50.9726   3
   2   1 -11 244.002 35.8574   1
   2  -1 -11 182.555 52.6636   3
  -2   1  11 232.370 40.0094   4
  -2  -1  11 166.639 28.6727   1
   2  -1 -11 209.973 41.3261   1
   2   1 -11 166.019 51.5936   3
  -2   1  10 2121.22 100.736   1
  -2  -1  10 2421.42 93.9743   1
   2  -1 -10 2274.83 133.416   3
   2   1 -10 2232.84 91.8225   1
  -2   1  10 2207.45 104.913   4
   2   1 -10 2105.13 130.972   3
   2  -1 -10 2212.61 105.088   1
   2  -1  -9 63.1526 30.4465   1
   2  -1  -9 70.9831 44.9919   3
  -2  -1   9 33.2956 19.7797   1
  -2   1   9-13.9117 23.3599   1
  -2   1   9 17.9592 23.4566   4
   2   1  -9 7.30469 17.9959   1
   2   1  -8 2981.54 112.034   4
   2   1  -8 3044.79 99.5880   1
   2  -1  -8 2899.44 129.955   3
  -2   1   8 3219.20 113.994   1
  -2   1   8 3091.76 114.943   4
   2  -1  -8 2924.45 112.015   1
  -2  -1   8 2986.04 98.2355   1
   2  -1  -7 652.846 54.9863   1
  -2   1   7 555.852 49.4509   1
  -2   1   7 607.879 52.3148   4
  -2  -1   7 551.704 43.2350   1
   2  -1  -7 515.550 55.5378   3
   2   1  -7 615.305 50.6078   4
   2   1  -7 636.907 46.6370   1
   2  -1  -6 835.244 59.3875   1
  -2   1   6 875.040 58.4766   4
   2   1  -6 1077.31 63.2046   4
   2  -1  -6 863.041 62.4788   3
  -2  -1   6 909.308 52.2559   1
  -2   1   6 939.985 58.4958   1
   2   1  -6 932.055 54.3987   1
  -2   1   5 2135.03 82.8503   1
  -2  -1   5 2128.41 75.5773   1
   2  -1  -5 2052.22 83.0928   1
   2   1  -5 2119.76 83.8151   4
   2   1  -5 2201.82 77.6196   1
   2  -1  -5 2040.06 86.1821   3
  -2   1   4 548.044 44.4530   1
   2   1  -4 529.992 43.9575   4
  -2  -1   4 499.043 38.5182   1
   2  -1  -4 532.265 41.3016   3
   2  -1  -4 470.000 45.6079   1
   2   1  -4 495.598 40.2377   1
   2   1  -3 2549.11 81.1840   4
  -2   1   3 2520.64 80.0638   1
  -2  -1   3 2380.83 75.5923   1
   2   1  -3 2525.70 76.5249   1
   2  -1  -3 2442.36 67.0695   3
   2  -1  -3 2417.90 81.7231   1
   2  -1  -2 407.355 35.7572   1
   2   1  -2 366.553 33.8030   1
  -2  -1   2 422.542 33.5437   1
  -2   1   2 375.034 34.9315   1
   2   1  -2 402.947 32.9460   4
   2  -1  -2 406.802 23.4009   3
   2   1  -1 2393.51 74.2674   1
   2  -1  -1 2511.34 73.4865   1
  -2  -1   1 2606.05 76.7160   1
  -2   1   1 2502.52 73.5899   1
  -2   1   0 2198.52 64.2949   1
  -2  -1   0 2241.16 71.5300   1
   2   1   0 2197.55 70.3679   1
   2  -1   0 2197.72 64.3042   1
  -2  -1  -1 2444.77 75.5316   1
   2  -1   1 2363.57 65.4914   1
  -2   1  -1 2344.45 64.0688   1
  -2   1  -1 2387.29 51.7908   3
   2   1   2 19075.5 241.180   2
  -2   1  -2 19172.4 171.273   1
  -2   1  -2 19163.3 187.968   3
   2   1   2 18778.0 212.335   3
   2  -1   2 19312.5 171.375   1
  -2  -1  -2 19014.3 211.357   1
  -2   1  -3 59.4905 23.8242   3
   2  -1   3 77.1425 25.9902   2
   2  -1   3 59.1721 16.8263   1
  -2   1  -3 21.7239 12.6331   1
   2   1   3 101.726 34.6527   2
   2   1   3 27.8466 21.1504   3
   2   1   4 5545.21 149.659   2
  -2  -1  -4 5476.19 148.195   2
   2  -1   4 5325.18 127.887   2
  -2   1  -4 5371.22 135.464   3
   2   1   4 5595.51 143.432   3
  -2   1  -4 5543.83 89.1074   1
  -2  -1  -5 2383.81 106.361   2
  -2   1  -5 2526.11 104.481   3
   2  -1   5 2368.57 93.2152   2
   2   1   5 2479.32 106.654   3
  -2  -1  -5 2443.92 105.727   3
  -2   1  -5 2442.68 60.2442   1
   2   1   5 2415.76 105.773   2
   2  -1   6 2178.89 96.1821   2
  -2   1  -6 2063.57 101.598   3
  -2  -1  -6 1981.48 104.582   3
   2   1   6 2144.29 106.208   2
  -2   1  -6 2028.49 56.7059   1
   2   1   7 3338.22 141.314   2
  -2   1  -7 3276.82 137.073   3
  -2   1  -7 3437.40 127.267   2
  -2   1  -7 3300.74 73.6151   1
   2  -1   7 3120.04 120.775   2
  -2  -1  -7 3140.94 139.039   3
  -2   1  -7 3256.49 71.8441   1
  -2  -1  -8 2851.02 102.168   1
  -2   1  -8 2926.01 70.8410   1
  -2  -1  -8 2948.59 145.031   3
   2   1   8 3042.16 141.422   2
  -2   1  -8 2950.69 139.605   3
  -2   1  -8 2896.57 69.5500   1
   2  -1   8 2837.76 123.348   2
  -2   1  -9 2546.52 139.581   3
  -2   1  -9 2311.23 63.0025   1
   2   1   9 2141.85 124.990   2
  -2   1  -9 2260.28 63.2717   1
  -2  -1  -9 2512.59 97.3132   1
   2  -1   9 2555.03 124.073   2
  -2  -1  -9 2487.87 140.164   3
  -2  -1 -10 21.1124 20.3038   1
   2   1  10-1.84078 37.7331   2
  -2   1 -10 3.54152 35.3379   3
  -2  -1 -10-60.4517 44.3907   3
   2  -1  10-6.91403 28.1892   2
  -2   1 -10-8.81018 9.83312   1
  -2   1 -10-0.30327 9.65651   1
  -2   1 -11 850.857 92.8215   3
  -2  -1 -11 801.602 92.1814   3
  -2  -1 -11 924.555 64.0789   1
  -2   1 -11 795.935 36.6628   1
  -2  -1 -12 253.407 64.4021   3
  -2  -1 -12 168.609 30.6787   1
  -2   1 -12 221.439 60.2625   3
  -2  -1 -13 142.669 54.3516   3
  -2   1 -13 142.808 53.8061   3
  -2  -1 -14 68.5863 55.3660   3
  -2   1 -14 70.8652 44.8121   3
  -2  -1 -15 124.453 56.1097   3
  -2   1 -15-48.2912 49.3611   3
  -2   1 -16-3.80872 50.1709   3
  -2   1 -17-41.1290 56.6692   3
   2   2 -18 17.0495 57.4661   3
   2  -2 -18 41.6529 62.3351   3
   2  -2 -17-11.6994 53.5909   3
   2   2 -17 89.3990 63.6061   3
   2   2 -16 64.5758 56.3321   3
   2  -2 -16 0.99608 51.7308   3
   2   2 -15 171.811 62.0848   3
   2  -2 -15 112.406 39.4284   1
   2  -2 -15 149.282 61.6684   3
   2  -2 -14 118.915 60.7187   3
  -2   2  14 63.5420 30.8623   4
   2   2 -14-34.1887 48.9303   3
   2  -2 -14 63.0902 35.9844   1
  -2   2  13 779.333 70.1508   4
   2   2 -13 775.666 56.0264   1
   2  -2 -13 673.347 90.3360   3
   2   2 -13 667.910 95.1547   3
   2  -2 -13 670.190 70.0887   1
   2   2 -12 92.0177 25.1618   1
   2  -2 -12 83.8996 49.9079   3
   2   2 -12 54.3959 40.8810   3
  -2   2  12 69.1494 29.9950   4
   2  -2 -12 88.1529 29.1933   1
  -2  -2  12 89.0071 21.9311   1
   2   2 -11 864.173 57.1369   1
  -2   2  11 942.411 75.1055   4
   2  -2 -11 949.283 98.4783   3
  -2  -2  11 837.303 55.9527   1
   2  -2 -11 788.600 70.2178   1
   2  -2 -10 625.552 62.1883   1
  -2  -2  10 537.728 43.9553   1
   2  -2 -10 474.926 68.3322   3
   2   2 -10 538.478 44.7945   1
  -2   2  10 469.704 53.0520   4
  -2  -2   9 8184.45 159.550   1
  -2   2   9 8094.25 196.032   4
   2  -2  -9 8310.21 233.954   3
   2  -2  -9 8428.41 203.554   1
   2   2  -9 8137.83 161.155   1
   2   2  -8 71.1306 22.3437   1
  -2   2   8 75.4412 27.9480   1
  -2  -2   8 73.2860 23.2898   1
   2  -2  -8 19.8218 34.2617   3
   2  -2  -8 38.5775 25.8186   1
   2   2  -8 95.9000 28.9488   4
   2  -2  -7 547.793 59.1887   3
   2  -2  -7 597.364 54.2510   1
   2   2  -7 554.264 43.4633   1
   2   2  -7 584.001 51.0070   4
  -2  -2   7 535.711 42.8046   1
  -2   2   7 645.633 56.0074   1
   2   2  -6 913.844 61.1555   4
   2  -2  -6 896.910 65.3626   3
  -2   2   6 781.351 61.7722   3
  -2  -2   6 784.300 47.1530   1
   2   2  -6 816.236 50.1917   1
  -2   2   6 783.643 60.1587   1
   2  -2  -6 886.137 62.6440   1
   2  -2  -5-0.50765 25.8725   1
   2  -2  -5 3.55711 23.9482   3
  -2  -2   5-22.9570 19.6507   1
  -2   2   5-10.2850 23.1177   3
  -2   2   5 3.62913 21.6069   1
   2   2  -5-0.32749 20.0864   1
  -2  -2   4 4610.19 107.494   1
  -2   2   4 4450.47 122.752   1
   2  -2  -4 4429.29 111.876   3
   2  -2  -4 4572.47 123.385   1
   2   2  -4 4428.71 106.673   1
  -2   2   4 4619.71 112.885   3
   2   2  -3 589.593 44.3162   1
  -2   2   3 518.734 34.6822   3
   2  -2  -3 430.778 42.7494   1
  -2   2   3 475.011 43.1021   1
  -2  -2   3 499.347 40.9265   1
   2  -2  -2 11.9693 20.7691   1
  -2   2   2-9.37537 20.1656   1
  -2  -2   2 25.1876 21.7767   1
   2   2  -2-10.8663 23.3257   1
  -2   2   2 18.0502 13.5110   3
   2   2  -1 4238.69 106.246   1
  -2   2   1 4528.73 104.520   1
   2  -2  -1 4237.69 105.044   1
  -2  -2   1 4292.10 105.536   1
  -2  -2   0 4273.13 108.015   1
   2  -2   0 4142.77 95.5425   1
  -2   2   0 4330.50 94.6531   1
  -2   2  -1 36640.4 255.792   1
   2  -2   1 36268.1 258.274   1
   2   2   2 11278.2 196.964   2
   2  -2   2 11297.8 133.682   1
  -2   2  -2 11359.8 133.017   1
   2  -2   3 18007.4 153.570   1
  -2  -2  -3 18248.2 265.954   2
   2   2   3 17557.4 263.439   2
  -2   2  -3 17833.7 153.006   1
   2  -2   4 6852.34 132.788   2
   2  -2   4 6958.11 87.0484   1
  -2  -2  -4 6935.51 176.509   2
   2   2   4 7034.60 179.368   2
  -2   2  -4 7026.72 87.9196   1
   2   2   4 7308.45 173.306   3
   2   2   5 146.295 35.9409   2
   2  -2   5 85.8828 21.6710   2
  -2   2  -5 107.859 11.5678   1
  -2   2  -6 824.824 70.0620   3
   2  -2   6 793.748 55.2887   2
   2   2   6 877.273 75.4347   2
   2   2   7 6315.02 201.315   2
  -2   2  -7 6470.62 194.135   3
   2  -2   7 6280.20 160.283   2
   2  -2   8 540.870 52.8578   2
   2   2   8 596.344 72.9312   2
   2   2   8 530.497 26.5825   4
  -2   2  -8 463.031 25.8573   4
  -2   2  -8 514.209 61.6419   3
   2   2   9 687.670 79.7286   2
  -2   2  -9 704.232 76.7070   3
  -2  -2  -9 610.436 57.1443   1
   2   2   9 476.419 24.3371   4
   2  -2   9 601.722 59.6443   2
  -2   2 -10-27.7619 39.8601   3
  -2  -2 -10-6.10668 20.3134   1
   2   2  10 9.75358 32.0717   2
  -2  -2 -11 167.747 35.1789   1
  -2   2 -11 167.041 50.6418   3
   2   2  11 237.483 53.6871   2
  -2   2 -12 227.068 58.0018   3
  -2  -2 -12 225.868 41.0968   1
  -2   2 -13 46.0861 50.9505   3
  -2   2 -14 38.2860 53.1142   3
  -2   2 -15 116.491 58.0723   3
  -2   2 -16 317.263 77.4609   3
  -2   2 -17 282.350 85.2110   3
   2   3 -18 90.5656 71.5689   3
   2  -3 -17 320.853 79.2354   3
   2   3 -17 278.237 78.3237   3
   2  -3 -16-37.1970 53.1651   3
   2   3 -16-60.1770 53.0320   3
   2   3 -15 30.5764 53.9690   3
  -2   3  15 23.1084 30.6273   4
   2  -3 -15 28.0468 50.3426   3
   2  -3 -15 64.8122 45.6878   1
   2   3 -14 1447.07 135.138   3
  -2   3  14 1406.17 99.4079   4
   2  -3 -14 1513.12 110.674   1
   2  -3 -14 1440.01 134.710   3
   2  -3 -13 469.636 63.8124   1
   2   3 -13 482.586 41.3494   1
   2  -3 -13 553.968 87.9022   3
   2   3 -13 365.605 72.2012   3
  -2   3  13 432.618 55.9632   4
   2   3 -12 2031.26 82.3231   1
   2  -3 -12 1964.81 140.374   3
  -2   3  12 1895.18 109.272   4
   2  -3 -12 1889.21 116.168   1
  -2   3  11 1177.41 83.7038   4
  -2  -3  11 1274.68 63.0854   1
   2   3 -11 1210.25 63.5607   1
   2  -3 -11 1219.99 107.474   3
   2  -3 -11 1212.35 89.7566   1
   2  -3 -10 656.068 67.4958   1
   2  -3 -10 738.131 79.6227   3
  -2  -3  10 747.990 48.8740   1
   2   3 -10 754.472 50.8146   1
  -2  -3   9-11.7416 15.8302   1
   2  -3  -9 6.88904 32.8270   3
   2  -3  -9 43.5351 33.8212   1
   2   3  -9-4.19385 15.5887   1
   2  -3  -8 5234.46 178.005   3
   2  -3  -8 4883.89 162.246   1
  -2  -3   8 5211.04 123.307   1
   2   3  -8 5050.74 123.543   1
  -2  -3   7 374.177 35.7598   1
   2  -3  -7 360.279 49.5693   3
   2   3  -7 377.522 36.6320   1
   2  -3  -7 376.529 47.8069   1
   2  -3  -6 4448.38 143.744   1
  -2   3   6 4688.29 145.896   1
  -2   3   6 4719.62 143.828   3
  -2  -3   6 4431.69 114.733   1
   2   3  -6 4414.60 113.526   1
   2   3  -5 402.295 38.3598   1
   2  -3  -5 456.185 51.1832   1
  -2  -3   5 427.652 38.4408   1
  -2   3   5 460.863 46.0633   3
  -2   3   5 384.398 45.2393   1
  -2  -3   4 1438.65 65.0240   1
   2  -3  -4 1487.71 80.5589   1
   2   3  -4 1404.17 65.4196   1
  -2   3   4 1361.59 75.0705   1
  -2   3   4 1443.51 69.1052   3
  -2   3   3 2539.59 78.9514   3
  -2  -3   3 2310.40 83.6808   1
   2  -3  -3 2482.82 95.1037   1
  -2   3   3 2360.94 92.4129   1
   2  -3  -2 10349.3 181.144   1
  -2   3   2 10243.1 182.123   1
  -2  -3   2 10152.9 175.182   1
  -2  -3   1 1932.85 79.3292   1
   2  -3  -1 1898.80 76.8267   1
  -2   3   1 1754.27 72.9233   1
   2  -3   0 4620.27 109.484   1
  -2   3   0 4506.45 108.166   1
   2  -3   1 16765.7 194.997   1
   2   3   1 17023.7 242.622   2
  -2   3  -1 16713.9 193.075   1
  -2   3  -2 5295.83 100.184   1
   2   3   2 5299.52 145.818   2
   2  -3   2 5268.95 102.277   1
  -2  -3  -3 3824.57 130.891   2
   2  -3   3 3627.14 77.5959   1
  -2   3  -3 3845.65 77.7210   1
   2   3   3 3788.73 131.131   2
   2  -3   4 2567.19 74.1912   2
   2  -3   4 2547.52 55.8001   1
   2   3   4 2679.06 113.258   3
   2   3   4 2648.83 118.874   2
  -2   3  -4 2620.82 56.7317   1
   2  -3   5 997.726 51.6027   2
   2   3   5 957.015 79.4112   2
   2   3   6 1991.76 112.488   2
   2  -3   6 2089.93 79.2440   2
   2  -3   7 101.253 22.7847   2
   2   3   7 79.5705 38.7368   2
   2   3   8 34.8501 33.6583   2
   2  -3   8-13.2559 21.9344   2
  -2   3  -8-46.5163 33.1149   3
  -2  -3  -9 1420.00 92.4807   1
   2   3   9 1349.05 109.962   2
  -2   3  -9 1437.82 110.023   3
  -2   3  -9 1344.44 54.8413   4
   2   3  10 23.2957 12.3558   4
   2   3  10 65.0017 41.2277   2
  -2   3 -10 47.9520 13.1657   4
  -2   3 -10-13.1980 30.8830   3
  -2  -3 -10 66.1773 30.8041   1
   2   3  11 250.365 63.2962   2
  -2   3 -11 295.767 59.0358   3
  -2  -3 -11 351.392 53.7377   1
  -2  -3 -12 49.2370 31.2427   1
  -2   3 -12-1.62763 34.5963   3
  -2   3 -13-11.0322 38.0940   3
  -2  -3 -13-39.4720 33.3423   1
  -2   3 -14 642.641 93.5878   3
  -2   3 -15 209.531 70.8272   3
  -2   3 -16 67.4666 59.5303   3
  -2   3 -17 55.3890 61.3723   3
   2   4 -18 30.2918 67.8617   3
   2   4 -17 46.4703 57.8610   3
   2  -4 -16 602.125 80.6458   1
   2   4 -16 633.707 103.185   3
  -2   4  15 58.5982 38.4011   4
   2   4 -15-23.2917 46.8125   3
   2  -4 -15 9.29472 34.9455   1
  -2   4  14 1061.16 90.5518   4
   2  -4 -14 999.656 96.1585   1
  -2   4  13 1059.96 88.9352   4
   2  -4 -13 1134.83 100.024   1
  -2   4  12 723.564 74.1188   4
   2  -4 -12 469.294 61.3254   1
   2  -4 -11 773.310 78.5232   1
   2   4 -11 808.454 50.8241   1
  -2  -4  11 696.458 46.5361   1
  -2  -4  10 645.065 45.8194   1
   2   4 -10 668.643 47.4715   1
   2  -4 -10 679.611 70.1027   1
   2   4  -9 748.413 49.7690   1
   2  -4  -9 623.807 68.6984   1
  -2  -4   9 780.024 49.7070   1
   2  -4  -8 499.215 59.6748   1
  -2  -4   8 560.932 44.6754   1
  -2  -4   7 1299.72 64.5391   1
   2  -4  -7 1335.77 91.0391   1
  -2  -4   6 2371.79 86.9197   1
   2  -4  -6 2541.99 117.654   1
   2  -4  -5 2405.77 111.460   1
  -2   4   5 2570.01 103.999   3
  -2  -4   5 2490.73 90.0178   1
  -2  -4   4 9300.65 175.057   1
  -2   4   4 9403.93 203.265   1
   2  -4  -4 9137.67 204.350   1
  -2   4   4 9518.66 184.209   3
  -2   4   3 9.49060 23.3512   1
  -2  -4   3-1.78777 21.9242   1
   2  -4  -3-22.6041 34.0725   1
   2  -4  -2 2958.12 109.322   1
  -2   4   2 2953.30 105.843   1
   2  -4  -1 3383.23 110.294   1
  -2   4   1 3143.42 106.046   1
   2   4   0 1618.24 78.8751   2
   2  -4   0 1603.70 73.0294   1
  -2   4   0 1682.91 74.4498   1
  -2   4  -1 2005.55 76.9291   1
   2  -4   1 2077.05 76.8323   1
   2   4   1 1928.99 87.9106   2
  -2   4  -2 77.0508 20.3993   1
   2  -4   2 18.2057 16.8621   1
   2   4   2 47.9841 30.1850   2
  -2  -4  -2 136.014 35.1480   2
   2  -4   3 2220.29 69.7638   1
   2   4   3 2288.97 108.956   2
  -2   4  -3 2182.83 68.4521   1
   2  -4   4 779.300 36.1202   2
   2   4   4 722.106 68.4545   2
   2  -4   4 725.514 37.3192   1
   2   4   5 618.896 69.3574   2
   2  -4   5 500.811 25.5865   1
   2  -4   5 587.827 35.3331   2
   2  -4   6 4394.35 101.511   2
   2   4   6 4258.23 172.576   2
   2  -4   7 18.5708 18.0497   2
   2   4   7-17.9140 31.6126   2
   2   4   8 129.321 46.5550   2
  -2  -4  -9 19.2241 27.2550   1
   2   4   9-10.4970 42.7868   2
  -2  -4 -10 159.604 43.9501   1
  -2   4 -10 172.268 51.3569   3
   2   4  10 122.923 43.2551   2
   2   4  11 143.359 56.8125   2
  -2   4 -11 25.0668 37.1250   3
  -2  -4 -11 83.0294 37.5970   1
  -2   4 -12 321.442 65.7441   3
  -2  -4 -12 297.418 54.2985   1
  -2  -4 -13 155.675 43.1709   1
  -2   4 -13 43.4375 40.9721   3
  -2   4 -14 468.961 88.2071   3
  -2   4 -15 667.735 104.378   3
  -2   4 -16-34.2605 60.1961   3
  -2   4 -17 90.9672 61.5469   3
   2   5 -18 5.33970 63.0416   3
   2   5 -17 253.251 83.9239   3
   2  -5 -16-75.8869 51.5810   1
   2   5 -16-32.6865 56.6790   3
  -2   5  15 677.132 81.6113   4
   2  -5 -15 780.702 93.6070   1
  -2   5  14 19.4443 32.9353   4
   2  -5 -14 46.2564 43.0658   1
   2  -5 -13 584.764 80.0778   1
   2  -5 -12 164.127 50.5691   1
   2   5 -11 267.118 37.0329   2
  -2  -5  11 217.548 27.3927   1
   2  -5 -11 253.383 55.8525   1
   2  -5 -10 32.7971 39.5718   1
  -2  -5  10 4.30605 14.7860   1
   2  -5  -9 1995.67 122.933   1
  -2  -5   9 1968.02 80.4052   1
  -2  -5   8 90.2650 23.9436   1
   2  -5  -8 66.2714 34.4649   1
   2  -5  -7 844.972 77.3273   1
  -2  -5   7 904.709 58.2771   1
   2  -5  -6 58.8003 36.5684   1
  -2  -5   6-18.0183 19.8614   1
   2  -5  -5 12102.5 257.876   1
  -2  -5   5 11485.2 207.941   1
   2  -5  -4 210.600 40.8943   1
  -2  -5   4 239.294 35.0124   1
  -2  -5   3 17093.1 262.970   1
   2  -5  -3 17289.2 287.581   1
  -2   5   2 203.129 35.4574   1
   2  -5  -2 267.445 44.9712   1
   2  -5  -1 5044.30 146.808   1
   2   5  -1 4899.95 130.194   2
  -2   5   1 5120.01 146.991   1
  -2   5   0 608.925 51.5713   1
   2  -5   0 511.821 49.6697   1
   2   5   0 676.058 57.0064   2
   2   5   1 989.702 68.9467   2
  -2   5  -1 870.254 60.1013   1
   2  -5   1 933.774 59.9036   1
   2  -5   2 732.853 51.5373   1
   2   5   2 694.786 64.2139   2
  -2   5  -2 722.816 48.8459   1
   2  -5   3 4541.55 112.782   1
   2   5   3 4675.27 160.064   2
   2  -5   4 256.886 18.4573   2
   2  -5   4 341.892 30.5260   1
   2   5   4 328.857 52.8326   2
   2  -5   5 8.61041 12.3807   1
   2  -5   5 16.6897 8.92387   2
   2   5   5 16.6596 36.3434   2
   2   5   6 0.64784 37.3659   2
   2  -5   6 38.0835 8.45209   1
   2  -5   6 33.9086 10.6324   2
   2   5   7 636.031 77.9202   2
   2   5   8 128.590 46.3138   2
  -2  -5  -9 695.549 76.7656   1
   2   5   9 761.171 89.2984   2
   2   5  10 311.535 67.8543   2
  -2  -5 -10 333.081 59.1842   1
  -2   5 -11 143.875 49.2569   3
  -2  -5 -11 93.9145 40.1498   1
  -2  -5 -12 105.313 43.8943   1
  -2   5 -12 147.616 58.7355   3
  -2  -5 -13 121.683 44.1619   1
  -2   5 -13 134.452 53.6021   3
  -2  -5 -14 29.7743 33.1720   1
  -2   5 -14 68.5984 52.8394   3
  -2   5 -15 147.602 67.4437   3
  -2   5 -16 36.5666 44.7488   3
  -2   5 -17-13.9993 53.8448   3
   2  -6 -17-17.2144 41.0448   1
   2   6 -17 113.169 70.3522   3
   2  -6 -16 274.944 68.9161   1
  -2   6  15 52.1625 36.9895   4
   2  -6 -15 116.693 52.6971   1
   2  -6 -14 522.635 80.0353   1
   2  -6 -13 850.851 94.7747   1
   2  -6 -12 553.253 80.4420   1
   2  -6 -11 436.149 68.0529   1
   2  -6 -10 978.260 95.5370   1
   2   6 -10 986.544 56.7432   2
  -2  -6  10 848.613 54.9032   1
  -2  -6   9 692.436 52.1261   1
   2  -6  -9 682.583 81.2317   1
   2  -6  -8 517.684 69.5575   1
  -2  -6   8 551.419 48.8381   1
   2  -6  -7 2157.97 124.591   1
  -2  -6   7 2177.10 94.6920   1
  -2  -6   6 3463.29 121.826   1
   2  -6  -6 3382.34 154.686   1
  -2  -6   5 462.774 48.6836   1
   2  -6  -5 556.277 68.7176   1
  -2  -6   4 6888.58 177.730   1
   2  -6  -4 7018.52 205.223   1
   2   6  -3 1920.62 77.9013   2
   2  -6  -3 2000.42 109.980   1
   2  -6  -2 3646.72 141.890   1
   2   6  -2 3731.13 113.476   2
   2  -6  -1 24.2845 29.1134   1
   2   6  -1 34.3480 26.3012   2
   2   6   0 2245.27 101.317   2
   2  -6   0 2432.09 107.161   1
   2   6   1 448.669 52.2303   2
   2  -6   1 480.468 50.8990   1
   2  -6   2 21.1373 20.5195   1
   2   6   2 35.1038 31.7783   2
   2   6   3 2716.19 129.390   2
   2  -6   3 2729.25 97.8608   1
   2   6   4 352.248 58.2117   2
   2  -6   4 308.522 33.6478   1
   2  -6   5 1523.92 62.8563   1
   2   6   5 1580.26 110.258   2
   2   6   6 1157.45 100.957   2
   2  -6   6 1085.37 45.9043   1
   2   6   7 107.468 49.9496   2
   2   6   8 104.088 47.6963   2
  -2  -6  -9 484.120 65.9661   1
   2   6   9 509.383 79.4757   2
  -2  -6 -10 138.842 46.0204   1
   2   6  10 64.6252 50.9282   2
  -2  -6 -11-28.3404 39.2163   1
  -2  -6 -12 664.009 87.4752   1
  -2   6 -13 147.949 54.6230   3
  -2  -6 -13 239.135 58.8509   1
  -2  -6 -14 125.649 53.8967   1
  -2   6 -14-3.46885 43.0721   3
  -2   6 -15 395.288 87.5003   3
  -2   6 -16 13.2397 47.0336   3
   2  -7 -17 125.819 55.2196   1
   2  -7 -16-38.7792 53.3896   1
   2  -7 -15 79.6026 46.5922   1
   2  -7 -14 379.718 78.1620   1
   2  -7 -13 15.5593 42.3979   1
   2  -7 -12 1363.18 122.586   1
   2  -7 -11 730.511 91.5505   1
   2  -7 -10 1252.97 109.254   1
   2  -7  -9 96.2285 43.3211   1
  -2  -7   9 38.5527 20.2635   1
   2  -7  -8 631.696 80.0374   1
  -2  -7   8 866.277 64.2508   1
  -2  -7   7 553.351 52.4817   1
   2  -7  -7 566.512 73.3231   1
   2  -7  -6 3979.79 175.771   1
   2   7  -5 172.442 25.0584   2
   2  -7  -5 96.4028 36.1298   1
   2  -7  -4 178.903 48.1504   1
   2   7  -4 209.596 28.8679   2
   2  -7  -3 39.4792 30.3353   1
   2   7  -3-12.6152 18.3478   2
   2  -7  -2 490.385 50.7347   2
   2   7  -2 535.588 47.4614   2
   2  -7  -2 554.383 63.9129   1
   2  -7  -1 340.828 40.0793   2
   2   7  -1 298.401 40.2558   2
   2  -7  -1 305.695 50.3993   1
   2  -7   0 613.067 46.7890   2
   2  -7   0 692.815 64.5306   1
   2   7   0 696.076 62.4811   2
   2  -7   1 107.135 22.3463   2
   2   7   1 146.485 37.9452   2
   2  -7   1 70.5973 31.0650   1
   2  -7   2 592.452 56.3442   1
   2  -7   2 634.815 36.8071   2
   2   7   2 648.992 66.2132   2
   2   7   3 672.793 73.7710   2
   2  -7   3 505.792 48.3087   1
   2  -7   3 523.523 26.0075   2
   2  -7   4 2566.08 99.4793   1
   2   7   4 2615.84 141.453   2
   2  -7   5 38.7903 21.0076   1
   2   7   5 58.9018 41.9970   2
   2  -7   6 1166.75 57.3242   1
   2   7   6 1141.91 105.780   2
   2   7   7 20.8127 37.1607   2
   2  -7   7 1.05364 9.85918   1
  -2  -7  -8 24.1324 40.8697   1
   2   7   8 11.4167 39.4671   2
  -2  -7  -9 454.131 76.7709   1
   2   7   9 741.824 96.5473   2
  -2  -7 -10 114.201 50.0514   1
   2   7  10 282.919 70.8044   2
  -2  -7 -11 546.178 85.1570   1
  -2  -7 -12 289.190 64.5291   1
  -2  -7 -13 100.678 49.1810   1
  -2   7 -14 780.819 111.353   3
  -2  -7 -14 803.306 103.284   1
  -2   7 -15-116.534 65.4164   3
  -2   7 -16 89.1905 45.8830   3
   2  -8 -17-32.1984 54.9734   1
   2  -8 -16 40.2346 57.4599   1
   2  -8 -15 24.2133 46.1862   1
   2  -8 -14 88.0369 55.9064   1
   2  -8 -13 333.902 69.0056   1
   2  -8 -12 14.5279 39.4274   1
   2  -8 -11 254.901 64.0397   1
   2  -8 -10 865.594 100.648   1
   2  -8  -9 2934.55 172.145   1
   2   8  -8 19.7487 9.10051   2
   2  -8  -8-3.38285 39.0429   1
   2   8  -7 782.621 39.3587   2
   2  -8  -7 727.283 85.8948   1
   2  -8  -6 164.530 49.1274   1
   2   8  -6 207.588 24.4903   2
   2   8  -5 60.5320 20.0493   2
   2  -8  -5 60.1497 42.2654   1
   2   8  -4 800.793 52.7301   2
   2  -8  -4 866.556 85.6116   1
   2   8  -3 27.7351 21.7340   2
   2  -8  -3 29.2442 34.8801   1
   2   8  -2 1855.23 90.0239   2
   2  -8  -2 1971.85 118.299   1
   2  -8  -1-3.01967 21.8540   2
   2   8  -1 19.4743 25.5360   2
   2  -8  -1-2.92762 30.3896   1
   2  -8   0 392.588 53.4051   1
   2  -8   0 362.386 40.3488   2
   2   8   0 376.855 52.3407   2
   2  -8   1 2540.58 89.1200   2
   2   8   1 2502.15 122.414   2
   2  -8   1 2627.23 123.330   1
   2   8   2 2195.06 121.541   2
   2  -8   2 2138.28 110.739   1
   2  -8   2 2222.49 71.6359   2
   2  -8   3 5985.11 172.582   1
   2  -8   3 5535.90 87.8903   2
   2   8   3 5972.35 208.495   2
   2  -8   4 1812.42 92.7815   1
   2   8   4 1699.10 118.708   2
   2  -8   5 1648.09 83.0718   1
   2   8   5 1643.44 123.941   2
   2  -8   6 186.965 28.9395   1
   2   8   6 98.7888 49.0270   2
   2   8   7 167.179 55.2569   2
   2  -8   7 170.384 25.2828   1
   2   8   8-30.3582 46.8406   2
  -2  -8  -8 57.5908 48.3048   1
   2   8   9 533.198 93.0459   2
  -2  -8  -9 532.998 82.3149   1
  -2  -8 -10-6.39152 38.9777   1
  -2  -8 -11 214.562 61.6613   1
  -2  -8 -12 84.4486 55.0570   1
  -2  -8 -13-20.5306 43.2027   1
  -2  -8 -14-121.686 57.8576   1
  -2   8 -14-151.853 68.1259   3
  -2  -8 -15 131.882 53.9740   1
  -2   8 -15 132.300 63.1216   3
  -2   8 -16-56.2229 44.6859   3
   2  -9 -17-98.8513 67.7318   1
   2  -9 -16 108.251 57.3386   1
   2  -9 -15 143.553 62.9995   1
   2  -9 -14-15.7998 45.8424   1
   2  -9 -13 58.4665 49.0197   1
   2  -9 -12 63.6779 53.4256   1
   2  -9 -11 100.525 53.5647   1
   2  -9 -10 318.649 70.0934   1
   2  -9  -9-68.1087 54.2726   1
   2  -9  -8 89.5744 43.6097   1
   2   9  -7 647.282 33.7123   2
   2  -9  -7 717.869 91.3718   1
   2   9  -6 55.5838 16.3475   2
   2  -9  -6-7.34405 41.5150   1
   2   9  -5 573.550 42.2109   2
   2  -9  -5 580.668 77.9847   1
   2   9  -4 28.1346 21.1646   2
   2  -9  -4-14.7140 41.2770   1
   2  -9  -3 1559.94 116.560   1
   2   9  -3 1354.99 76.8058   2
   2   9  -2 182.073 35.0338   2
   2  -9  -2 204.897 52.5573   1
   2  -9  -1 2460.50 135.812   1
   2   9  -1 2085.56 107.191   2
   2   9   0 1148.18 87.0081   2
   2  -9   0 1076.25 69.2765   2
   2  -9   0 1021.20 89.7280   1
   2  -9   1 694.785 51.0047   2
   2  -9   1 784.786 76.9801   1
   2   9   1 559.360 63.4664   2
   2   9   2 1620.14 110.237   2
   2  -9   2 1543.80 101.595   1
   2  -9   2 1508.62 63.3160   2
   2  -9   3 8.95997 24.1312   1
   2  -9   3 11.7105 9.36867   2
   2   9   3-67.4518 41.6150   2
   2  -9   4 462.536 54.5684   1
   2   9   4 453.948 68.8917   2
   2  -9   5 57.8695 25.1698   1
   2   9   5 98.2511 42.9893   2
   2  -9   6 816.995 62.2884   1
   2   9   6 821.040 95.9590   2
  -2  -9  -7 55.1985 43.1692   1
   2  -9   7 23.1211 17.7707   1
   2   9   7 16.8402 43.1224   2
   2   9   8 850.555 108.221   2
  -2  -9  -8 900.384 105.565   1
  -2  -9  -9 409.116 76.3326   1
  -2  -9 -10 48.5891 42.6594   1
  -2  -9 -11 327.038 78.2391   1
  -2  -9 -12 118.199 59.1676   1
  -2  -9 -13 74.0824 54.0240   1
  -2  -9 -14 2.07512 48.3741   1
  -2  -9 -15 56.0720 49.2911   1
  -2   9 -15 92.2676 54.0602   3
   2 -10 -17 268.680 83.4172   1
   2 -10 -16 334.446 89.7840   1
   2 -10 -15-94.3265 54.2358   1
   2 -10 -14 47.9374 55.1617   1
   2 -10 -13 172.018 63.7729   1
   2 -10 -12 606.219 102.386   1
   2 -10 -11 22.3408 48.4518   1
   2 -10 -10 71.6233 52.9823   1
   2 -10  -9-90.3268 52.1161   1
   2 -10  -8 129.036 57.2351   1
   2 -10  -7 82.4394 56.5799   1
   2 -10  -6 190.814 58.6528   1
   2  10  -6 226.707 25.4844   2
   2 -10  -5 212.079 55.2422   1
   2  10  -5 153.696 25.8901   2
   2 -10  -4 128.066 47.9105   1
   2  10  -4 143.584 28.9474   2
   2  10  -3 33.7593 22.0649   2
   2 -10  -3 1.64240 38.6454   1
   2  10  -2 687.526 63.9996   2
   2 -10  -2 811.724 86.6389   1
   2 -10  -1 119.700 40.8429   1
   2  10  -1 31.1940 27.4868   2
   2 -10   0 1512.25 85.7345   2
   2  10   0 1773.52 109.924   2
   2 -10   0 1595.19 116.412   1
   2 -10   1 52.8961 21.7413   2
   2 -10   1-8.55485 33.5802   1
   2  10   1 41.6385 31.1042   2
   2 -10   2 280.893 31.4853   2
   2  10   2 336.848 59.9592   2
   2 -10   2 262.865 49.0157   1
   2  10   3 11.4635 37.2016   2
   2 -10   3 23.2639 34.9678   1
   2  10   4 564.177 78.9535   2
   2 -10   4 552.751 64.8780   1
   2  10   5 104.621 48.0720   2
   2 -10   5 105.260 34.8122   1
   2  10   6 192.050 58.9941   2
   2 -10   6 119.949 31.3272   1
   2  10   7 1.95109 48.6619   2
  -2 -10  -7 143.311 55.4961   1
   2  10   8 972.640 115.756   2
  -2 -10  -8 991.392 114.926   1
  -2 -10  -9 36.5750 53.6342   1
  -2 -10 -10 988.038 117.671   1
  -2 -10 -11-42.8508 49.8659   1
  -2 -10 -12 334.702 81.5688   1
  -2 -10 -13 103.636 65.3640   1
  -2 -10 -14 63.1668 52.3259   1
  -2 -10 -15 217.914 81.9720   1
   2 -11 -15 186.532 73.6905   1
   2 -11 -14 12.8688 52.2313   1
   2 -11 -13 2.04690 46.1419   1
   2 -11 -12 122.132 60.1641   1
   2 -11 -11 263.898 74.2892   1
   2 -11 -10 838.361 115.653   1
   2 -11  -9 136.421 59.8911   1
   2 -11  -8 248.324 73.9096   1
   2 -11  -7-13.2704 48.4029   1
   2 -11  -6 19.8744 48.7661   1
   2  11  -5 102.642 23.8355   2
   2 -11  -5 2.15038 43.3465   1
   2 -11  -4 130.144 54.9873   1
   2  11  -4 36.6376 24.2212   2
   2  11  -3 247.032 41.0221   2
   2 -11  -3 212.079 58.1873   1
   2 -11  -2 54.1153 42.7080   1
   2  11  -2 54.3703 28.3534   2
   2 -11  -1 999.894 101.694   1
   2  11  -1 1017.96 83.9653   2
   2  11   0 222.792 46.4502   2
   2 -11   0 252.715 56.2088   1
   2  11   1 14.8424 33.5827   2
   2 -11   1-49.1939 43.4496   1
   2 -11   2 1113.58 99.0709   1
   2  11   2 1168.43 101.535   2
   2  11   3 452.810 70.2681   2
   2 -11   3 420.863 62.4331   1
   2 -11   4 290.646 52.8356   1
   2  11   4 395.162 69.2003   2
   2  11   5 272.557 65.1813   2
   2 -11   5 190.365 44.1744   1
  -2 -11  -6 461.787 85.0397   1
   2 -11   6 464.276 58.1566   1
   2  11   6 427.345 80.6435   2
  -2 -11  -7 380.710 76.4098   1
  -2 -11  -8 242.658 76.9053   1
  -2 -11  -9 880.981 116.924   1
  -2 -11 -10 45.4923 59.1484   1
  -2 -11 -11 607.876 103.928   1
  -2 -11 -12 89.8513 55.3145   1
  -2 -11 -13 7.23296 55.4955   1
  -2 -11 -14-44.3759 53.2385   1
   2 -12 -14 27.8368 63.6923   1
   2 -12 -13-42.5139 57.9013   1
   2 -12 -12 27.0504 59.6448   1
   2 -12 -11 291.804 76.5444   1
   2 -12 -10 71.2075 65.1750   1
   2 -12  -9 661.056 109.522   1
   2 -12  -8-106.034 62.9502   1
   2 -12  -7 127.036 60.2733   1
   2 -12  -6 72.8651 58.3768   1
   2 -12  -5 201.780 61.7454   1
   2 -12  -4 403.585 78.6161   1
   2 -12  -3 97.8674 54.9046   1
   2  12  -3 96.9304 32.3752   2
   2 -12  -2 65.3627 48.9767   1
   2  12  -2-5.43689 25.6410   2
   2 -12  -1 543.783 82.4180   1
   2  12  -1 596.838 67.3830   2
   2  12   0 349.885 58.1471   2
   2 -12   0 324.365 67.0724   1
   2  12   1 900.919 92.3386   2
   2 -12   1 933.692 98.8890   1
   2  12   2 136.781 43.6014   2
   2 -12   2 190.577 52.0157   1
   2 -12   3 568.316 77.0742   1
   2  12   3 611.133 85.0903   2
   2 -12   4 4.35214 31.8585   1
   2  12   4-68.6051 53.1627   2
  -2 -12  -5 251.465 73.9271   1
   2 -12   5 398.580 61.7763   1
  -2 -12  -6 269.482 69.8593   1
  -2 -12  -7 578.653 99.5829   1
  -2 -12  -8 285.463 83.1287   1
  -2 -12  -9-73.3504 64.1330   1
  -2 -12 -10 0.07873 53.5570   1
  -2 -12 -11 30.6385 64.9534   1
  -2 -12 -12-10.4406 53.8746   1
   2 -13 -12 386.582 95.3049   1
   2 -13 -11 47.3219 56.9371   1
   2 -13 -10 0.73584 51.7737   1
   2 -13  -9 102.459 70.0828   1
   2 -13  -8 212.099 79.1584   1
   2 -13  -7 121.626 65.6605   1
   2 -13  -6 645.192 107.706   1
   2 -13  -5-83.6147 60.1008   1
   2 -13  -4 145.126 63.6991   1
   2 -13  -3 106.096 61.1125   1
   2 -13  -2 729.871 104.907   1
   2 -13  -1-37.0368 43.2631   1
   2 -13   0 87.2834 44.7102   1
   2 -13   1-51.5365 52.0584   1
   2 -13   2 17.3574 36.0620   1
   2 -13   3 94.0886 43.2227   1
  -2 -13  -3-43.4770 53.4200   1
   2 -13   4 397.259 67.8070   1
  -2 -13  -4 353.469 79.3710   1
  -2 -13  -5 40.2275 51.7860   1
   2 -13   5 17.1708 35.8954   1
  -2 -13  -6 115.187 63.2522   1
  -2 -13  -7 42.2732 56.0575   1
  -2 -13  -8 74.7570 56.2877   1
  -2 -13  -9 157.007 74.7551   1
  -2 -13 -10 38.6869 54.4902   1
  -2 -13 -11-24.9452 58.8137   1
   2 -14 -10 111.646 71.6855   1
   2 -14  -9 104.757 69.1656   1
   2 -14  -8-93.1732 63.9617   1
   2 -14  -7-15.4136 56.7790   1
  -2 -14   7 39.0795 40.4611   1
   2 -14  -6-47.4706 59.3434   1
  -2 -14   6 56.8267 42.8109   1
   2 -14  -5 109.555 64.5702   1
   2 -14  -4 297.454 78.8344   1
   2 -14  -3 78.7557 64.6233   1
   2 -14  -2-30.5060 51.9780   1
   2 -14  -1 159.597 61.1418   1
   2 -14   0 22.8406 41.3320   1
  -2 -14   0-2.15818 49.4336   1
   2 -14   1 39.2075 45.9060   1
  -2 -14  -1 9.58505 47.3210   1
  -2 -14  -2-38.6418 46.5179   1
   2 -14   2 22.7640 41.7223   1
   2 -14   3-33.3991 42.3552   1
  -2 -14  -3-4.72226 48.0292   1
  -2 -14  -4 183.775 66.5070   1
   2 -14   4-11.0259 39.0119   1
  -2 -14  -5 71.6338 58.7827   1
  -2 -14  -6 85.0497 65.6507   1
  -2 -14  -7 7.46616 48.9023   1
  -2 -14  -8 238.730 82.1307   1
  -2 -14  -9 137.844 62.5557   1
   2 -15  -8-33.2659 49.5659   1
   2 -15  -7 273.635 86.0546   1
   2 -15  -6 117.192 71.5261   1
  -2 -15   6 64.3077 46.6817   1
   2 -15  -5 425.244 92.5377   1
  -2 -15   5 330.940 72.4495   1
  -2 -15   4-0.19731 48.0545   1
   2 -15  -4-31.2345 58.6523   1
   2 -15  -3 763.530 113.100   1
  -2 -15   3 779.669 111.175   1
  -2 -15   2-16.8671 48.9523   1
   2 -15  -2 159.998 70.8364   1
   2 -15  -1 60.6152 52.7284   1
  -2 -15   1 92.7576 59.4787   1
  -2 -15   0 12.6849 52.6906   1
   2 -15   0-60.4354 51.7453   1
  -2 -15  -1 199.879 73.8281   1
   2 -15   1 181.460 61.0987   1
   2 -15   2 84.0961 46.0413   1
  -2 -15  -2 72.9020 53.9724   1
   2 -15   3 115.953 50.8275   1
  -2 -15  -3 34.4363 60.9484   1
  -2 -15  -4-72.4404 53.9259   1
  -2 -15  -5 18.1456 53.6422   1
  -2 -15  -6 12.1546 61.3029   1
   2 -16  -6 64.5523 62.1239   1
  -2 -16   5 37.0520 47.5950   1
   2 -16  -5 23.9741 61.2179   1
  -2 -16   4 432.418 88.2330   1
   2 -16  -4 385.362 98.4670   1
   2 -16  -3 211.633 87.7375   1
  -2 -16   3-0.59238 47.2788   1
  -2 -16   2 63.8881 56.6990   1
   2 -16  -2 30.9593 54.9838   1
  -2 -16   1 25.6699 52.1858   1
   2 -16  -1 46.5130 49.4932   1
   2 -16   0 255.994 78.4875   1
  -2 -16   0 196.139 72.0964   1
   2 -16   1 0.42927 46.2046   1
  -2 -16  -1 27.5870 60.2211   1
   2 -16   2 157.111 62.1178   1
  -2 -16  -2 79.2786 57.9119   1
  -2 -16  -3 15.8462 48.0051   1
   2 -16   3-34.0931 49.8321   1
  -2 -16  -4 40.9909 64.9283   1
  -2 -17   4 35.0525 56.3408   1
   2 -17  -3-85.2137 72.4156   1
  -2 -17   3-36.0583 55.5875   1
   2 -17  -2-95.5852 64.1379   1
  -2 -17   2 47.1006 57.6738   1
   2 -17  -1 121.940 64.4810   1
  -2 -17   1-22.5729 64.3456   1
   2 -17   0-68.0501 54.2447   1
  -2 -17   0-190.538 78.3380   1
  -2 -17  -1 69.5698 63.1437   1
   2 -17   1-71.6931 62.6855   1
   2 -17   2 162.217 71.4206   1
  -2 -18   3 0.00000 51.8904   1
   2 -18   0-5.68714 54.6970   1
   3   0 -19 937.575 133.621   3
   3   0 -18-8.66980 54.5973   3
   3   0 -17 2415.68 193.164   3
   3   0 -16-10.2193 56.9073   3
   3   0 -15 303.324 48.3949   1
   3   0 -15 417.805 78.4523   3
   3   0 -14-16.9901 27.6145   1
   3   0 -14 42.3751 46.2266   3
   3   0 -13 30.4035 45.5942   3
   3   0 -13 165.185 39.2283   1
   3   0 -12-15.0567 26.5701   1
   3   0 -12 28.9579 43.2880   3
   3   0 -11 172.648 51.6348   3
   3   0 -11 144.670 35.3051   1
   3   0 -10-1.14232 22.6837   1
   3   0 -10-27.5674 37.0123   3
   3   0  -9 179.829 45.2812   3
   3   0  -9 164.684 35.7078   1
  -3   0   9 155.476 39.7158   4
  -3   0   9 184.351 36.8325   1
  -3   0   8-9.72007 27.9882   4
  -3   0   8 17.1842 22.4796   1
   3   0  -8-2.42351 23.5020   1
   3   0  -8-10.2882 30.5366   3
  -3   0   7 214.997 42.1936   4
  -3   0   7 162.564 33.2148   1
   3   0  -7 136.267 31.2085   1
  -3   0   6-1.42324 22.5401   1
   3   0  -6 39.7831 30.5665   1
  -3   0   6-21.3707 28.1492   4
  -3   0   5 1268.10 72.5730   4
  -3   0   5 1234.34 69.7474   1
   3   0  -5 1361.15 72.5269   1
  -3   0   4-23.6183 27.5273   4
  -3   0   4-5.16619 23.8323   1
   3   0  -4-36.7882 27.7480   1
  -3   0   3 31.3624 26.6440   1
   3   0  -3 44.4344 28.6424   4
   3   0  -3-19.5420 27.2785   1
  -3   0   3 22.3487 25.6540   4
   3   0  -2-30.9720 29.9549   1
   3   0  -2 2.61886 25.4515   4
  -3   0   2 7.96360 24.0379   1
  -3   0   2 11.8496 20.9427   4
  -3   0   1 7792.11 150.168   1
  -3   0   1 7958.92 140.967   4
   3   0  -1 7898.87 152.219   1
  -3   0   0-27.9889 23.7192   1
  -3   0   0-11.6912 18.5353   4
   3   0   0-12.2283 23.8273   1
   3   0   1 67.5594 26.6506   1
  -3   0  -1 26.1905 21.1731   1
  -3   0  -1 64.8052 18.5971   4
   3   0   1 88.5403 18.3152   3
  -3   0  -2-25.9865 20.4837   1
   3   0   2 3.56837 20.3862   1
   3   0   2-31.1099 19.8960   3
  -3   0  -3 1612.42 67.4410   1
   3   0   3 1526.92 69.1164   3
   3   0   4-7.79102 22.6589   3
   3   0   4-18.7262 29.0919   2
  -3   0  -4 23.8059 19.7197   1
  -3   0  -4-0.27379 24.5546   3
   3   0   5 1572.88 89.8717   2
  -3   0  -5 1658.31 70.3993   1
  -3   0  -5 1620.81 87.5386   3
   3   0   5 1587.39 87.6795   3
  -3   0  -6 11.7047 28.2139   3
  -3   0  -6-12.3663 16.9067   1
   3   0   6 8.66584 27.9614   2
   3   0   7 1309.88 90.0822   2
  -3   0  -7 1366.25 65.8589   1
  -3   0  -7 1396.07 94.5712   3
   3   0   8-42.2087 35.3666   2
  -3   0  -8 44.5914 33.9159   3
  -3   0  -8 11.0378 17.3317   1
   3   0   9 3604.64 159.598   2
  -3   0  -9 3416.69 106.487   1
  -3   0  -9 3719.23 171.530   3
  -3   0 -10-25.3304 36.3775   3
  -3   0 -10 2.78686 15.6196   1
   3   0  10 27.9654 34.3176   2
  -3   0 -10-21.6628 20.0453   1
   3   0  11 2021.78 133.458   2
  -3   0 -11 2054.44 143.832   3
  -3   0 -11 1928.09 81.0131   1
  -3   0 -12 46.2779 46.8946   3
   3   0  12 104.259 49.6018   2
  -3   0 -13 186.906 60.8060   3
  -3   0 -14-21.8918 52.8771   3
  -3   0 -15 165.040 67.6021   3
  -3   0 -16-64.2298 52.7460   3
   3  -1 -19-61.8716 69.5672   3
   3   1 -19 61.4392 69.9738   3
   3  -1 -18 126.671 73.4733   3
   3   1 -18 174.515 73.0405   3
   3  -1 -17 648.390 115.919   3
   3   1 -17 736.904 110.944   3
   3  -1 -16 471.786 89.8687   3
   3   1 -16 415.439 84.6256   3
   3  -1 -15 722.379 102.572   3
   3  -1 -15 744.714 79.1039   1
   3   1 -15 771.630 103.920   3
   3  -1 -14 205.235 45.2648   1
   3   1 -14 213.999 42.5785   1
   3   1 -14 254.851 69.6044   3
   3  -1 -14 263.873 67.3045   3
   3   1 -13 169.053 36.3912   1
   3  -1 -13 183.475 57.8122   3
   3  -1 -13 205.641 44.2948   1
   3   1 -13 210.438 62.6510   3
  -3   1  12 134.796 38.9340   4
   3   1 -12 213.140 59.0061   3
   3   1 -12 137.116 34.1816   1
   3  -1 -12 110.752 45.2976   3
   3  -1 -12 140.149 38.4161   1
   3   1 -11 2304.24 107.081   1
   3  -1 -11 2276.47 114.897   1
   3   1 -11 2180.79 137.771   3
   3  -1 -11 2318.32 137.387   3
  -3   1  11 2311.45 118.948   4
  -3  -1  10 25.5282 23.9875   1
   3   1 -10 19.4547 23.9217   1
  -3   1  10 16.4739 26.8163   4
   3  -1 -10-21.1546 31.7342   1
   3  -1 -10-7.56685 36.1498   3
  -3  -1   9 5688.04 154.869   1
   3  -1  -9 5457.47 186.219   3
   3   1  -9 5741.09 158.820   1
  -3   1   9 5827.52 174.242   4
   3  -1  -9 5717.42 170.402   1
  -3  -1   8 139.299 30.8029   1
   3  -1  -8 180.637 37.2853   1
   3   1  -8 159.661 34.6259   1
   3  -1  -8 192.492 44.9338   3
  -3   1   8 164.092 39.3347   4
  -3   1   7 450.378 47.7492   1
   3   1  -7 527.501 49.0072   1
  -3   1   7 476.668 51.1486   4
   3  -1  -7 496.465 53.0753   1
   3  -1  -7 476.087 53.9741   3
  -3  -1   7 477.434 46.7706   1
  -3   1   6 2214.76 99.6620   4
   3   1  -6 2312.93 100.185   4
  -3  -1   6 2336.63 93.6849   1
   3   1  -6 2381.27 94.8351   1
  -3   1   6 2402.96 100.121   1
   3  -1  -6 2256.27 95.7883   3
   3  -1  -6 2394.89 101.786   1
  -3   1   5 139.020 37.5811   4
  -3   1   5 60.9744 24.7338   1
   3  -1  -5 91.5703 31.9042   1
   3   1  -5 36.0752 23.6789   4
   3  -1  -5 70.7262 27.0891   3
   3   1  -5 84.4182 30.0983   1
  -3  -1   5 42.3772 24.1935   1
  -3  -1   4 1058.37 61.2151   1
  -3   1   4 1036.13 64.4618   1
   3   1  -4 951.812 63.2393   4
   3   1  -4 1040.35 63.1283   1
  -3   1   4 1061.85 64.9540   4
   3  -1  -4 1020.65 52.8164   3
   3  -1  -4 1119.70 66.4418   1
   3   1  -3 2257.47 86.6274   4
   3   1  -3 2172.65 85.4474   1
   3  -1  -3 2098.83 60.1927   3
  -3  -1   3 2149.08 85.9104   1
  -3   1   3 2185.76 87.1606   1
   3  -1  -3 2164.15 88.0997   1
   3  -1  -2 190.416 16.2298   3
  -3  -1   2 165.423 29.2341   1
   3   1  -2 113.135 31.9351   1
   3  -1  -2 109.510 31.7368   1
   3   1  -2 108.797 25.2178   4
  -3   1   2 142.569 29.3615   1
   3   1  -1 859.086 58.1608   1
   3  -1  -1 776.756 54.2954   1
  -3  -1   1 742.884 52.2040   1
  -3   1   1 747.877 50.1237   1
   3   1  -1 811.970 50.7678   4
   3  -1   0 11269.2 178.419   1
   3   1   0 11309.8 160.288   4
  -3   1   0 11432.0 176.587   1
   3   1   0 11414.8 189.097   1
  -3  -1   0 11441.0 188.238   1
  -3   1  -1 8882.81 152.775   1
   3   1   1 8869.68 167.879   1
   3   1   1 9042.86 133.837   4
  -3  -1  -1 9148.25 168.597   1
  -3   1  -1 8711.00 106.916   3
   3  -1   1 9023.99 153.684   1
  -3   1  -2 468.153 34.6071   3
   3  -1   2 467.773 37.7149   1
  -3   1  -2 490.211 39.0384   1
   3   1   2 472.867 30.7331   4
  -3  -1  -2 450.545 41.3764   1
   3   1   2 471.153 39.5686   3
  -3   1  -3-7.59368 15.6088   1
   3   1   3 35.1641 28.8881   2
  -3  -1  -3 6.52807 19.8373   1
   3   1   3 4.36564 10.9535   4
   3  -1   3 17.0956 18.4799   1
   3   1   3 3.62137 21.6603   3
  -3   1  -3 13.4298 18.5734   3
   3  -1   4 1003.39 64.6112   2
  -3   1  -4 1105.26 64.5629   3
  -3  -1  -4 1155.93 64.2542   1
  -3   1  -4 1112.21 52.1391   1
   3   1   4 1045.52 32.2788   4
   3   1   4 1034.63 74.3495   2
   3   1   4 1048.26 67.5611   3
  -3   1  -4 977.125 31.3446   4
  -3   1  -5 157.230 22.4700   1
   3  -1   5 151.572 34.2393   2
   3   1   5 191.840 40.5167   2
  -3  -1  -5 183.395 30.6115   1
  -3   1  -5 139.985 34.6003   3
   3  -1   6 3630.11 134.001   2
   3   1   6 3293.37 140.863   2
  -3  -1  -6 3299.61 112.135   1
  -3   1  -6 3527.37 90.1680   1
  -3   1  -6 3545.67 135.193   3
  -3   1  -7 530.775 60.9231   3
   3   1   7 487.409 63.4668   2
   3  -1   7 533.446 59.8349   2
  -3   1  -7 484.122 35.9678   1
  -3  -1  -7 449.497 44.4765   1
   3   1   8 1171.73 94.7284   2
  -3   1  -8 1135.07 91.5903   3
  -3  -1  -8 1093.71 69.1457   1
  -3   1  -8 1169.09 52.6537   1
   3  -1   8 1213.86 87.0927   2
  -3  -1  -8 1203.17 95.5033   3
   3  -1   9 471.433 61.2224   2
   3   1   9 525.666 68.2362   2
  -3   1  -9 539.941 36.0691   1
  -3  -1  -9 500.714 49.6718   1
  -3   1  -9 455.771 33.3423   1
  -3  -1  -9 524.111 71.8717   3
  -3   1  -9 477.807 63.3715   3
   3   1  10 1423.64 113.234   2
  -3  -1 -10 1443.09 81.4381   1
  -3   1 -10 1456.48 55.8467   1
   3  -1  10 1481.72 106.635   2
  -3   1 -10 1508.35 116.086   3
  -3  -1 -10 1450.20 118.457   3
   3  -1  11 980.013 92.0224   2
   3   1  11 902.608 94.7956   2
  -3   1 -11 1077.70 105.229   3
  -3  -1 -11 1056.43 108.438   3
  -3  -1 -11 1019.41 69.5923   1
   3   1  12 502.681 78.8138   2
  -3   1 -12 525.733 82.9675   3
  -3  -1 -12 521.249 84.4525   3
  -3   1 -13 141.332 53.9675   3
  -3   1 -14 99.6916 52.9429   3
  -3   1 -15 135.661 66.7068   3
  -3   1 -16 40.5966 60.0889   3
  -3   1 -17 319.751 88.3251   3
   3  -2 -19-94.8962 76.4567   3
   3   2 -19 53.1622 62.4760   3
   3  -2 -18-70.4351 59.2734   3
   3   2 -18-41.4640 56.8368   3
   3   2 -17 111.424 69.0026   3
   3  -2 -17 99.5165 63.1124   3
   3  -2 -16 518.096 73.0518   1
   3  -2 -16 558.269 95.6923   3
   3   2 -16 414.733 83.5121   3
   3   2 -15 314.820 73.8980   3
   3  -2 -15 330.980 57.6185   1
   3  -2 -15 300.304 76.7160   3
  -3   2  14 2513.31 138.530   4
   3   2 -14 2487.17 172.932   3
   3   2 -14 2384.43 110.378   1
   3  -2 -14 2585.62 140.153   1
   3  -2 -14 2468.40 168.165   3
  -3   2  13 494.224 63.2505   4
   3  -2 -13 607.525 70.3991   1
   3   2 -13 549.508 55.4398   1
   3   2 -13 562.749 86.0261   3
   3  -2 -13 552.830 85.7400   3
  -3  -2  12 423.210 46.8061   1
   3   2 -12 428.953 48.0892   1
  -3   2  12 408.871 57.7836   4
   3  -2 -12 480.923 64.0147   1
   3  -2 -12 543.266 76.9517   3
   3   2 -11 4101.06 136.671   1
  -3   2  11 4130.86 159.424   4
   3  -2 -11 4046.54 183.264   3
   3  -2 -11 3974.91 160.076   1
  -3  -2  11 4024.93 133.409   1
   3  -2 -10 4697.35 186.123   3
   3  -2 -10 4782.84 170.764   1
   3   2 -10 4587.95 142.348   1
  -3   2  10 4605.82 166.238   4
  -3  -2  10 4745.03 141.745   1
   3  -2  -9-2.84252 29.2228   1
   3   2  -9 3.61834 19.4396   1
  -3  -2   9 38.5663 21.4352   1
  -3   2   9 26.0719 26.7823   4
   3  -2  -9 0.72965 33.5861   3
   3   2  -8 2169.87 94.0570   1
  -3   2   8 2078.69 105.209   4
   3  -2  -8 2253.55 114.785   3
   3  -2  -8 2418.58 113.132   1
  -3  -2   8 2203.92 95.1403   1
  -3  -2   7 146.828 29.8992   1
   3   2  -7 103.988 27.4552   1
   3  -2  -7 105.652 35.8780   1
   3  -2  -7 126.511 35.6899   3
   3  -2  -6 22.0310 30.7306   1
  -3  -2   6 9.58152 20.9213   1
   3   2  -6 37.6382 26.0240   1
   3   2  -6 49.2944 26.2716   4
   3  -2  -6 42.8149 27.7226   3
  -3   2   6 21.6633 24.0616   1
  -3  -2   5 2717.23 98.7125   1
   3   2  -5 2736.79 107.727   4
  -3   2   5 2749.83 109.333   1
   3   2  -5 2562.91 98.3923   1
   3  -2  -5 2637.59 112.871   1
   3  -2  -5 2455.73 92.0159   3
   3  -2  -4 349.793 44.6144   1
  -3  -2   4 338.528 41.6052   1
  -3   2   4 344.446 40.9731   1
   3   2  -4 371.154 42.3875   1
   3   2  -4 417.964 43.3284   4
   3  -2  -4 369.237 34.6353   3
   3  -2  -3 2499.24 99.1058   1
   3   2  -3 2419.19 94.5007   1
  -3  -2   3 2619.24 96.0121   1
  -3   2   3 2521.64 66.3317   3
  -3   2   3 2558.44 97.7984   1
   3  -2  -3 2535.35 65.7910   3
  -3   2   2 866.013 56.3848   1
   3   2  -2 834.215 59.3391   1
  -3  -2   2 919.354 60.0200   1
   3  -2  -2 835.087 59.0595   1
  -3   2   2 835.714 29.6864   3
  -3   2   1 226.905 35.3806   1
   3  -2  -1 223.084 34.9352   1
   3   2  -1 206.904 35.4902   1
  -3  -2   1 249.888 37.9249   1
  -3  -2   0 2849.28 101.404   1
   3  -2   0 2913.87 94.1318   1
  -3   2   0 3126.17 95.1194   1
   3  -2   1 10843.1 169.553   1
  -3  -2  -1 10896.6 196.669   1
  -3   2  -1 10537.1 167.829   1
   3   2   2 5483.14 156.784   2
  -3   2  -2 5606.16 117.198   1
   3  -2   2 5628.14 119.109   1
  -3   2  -2 5649.46 108.614   3
  -3  -2  -2 5564.20 146.008   1
   3   2   3 1158.10 78.4241   2
  -3  -2  -3 1214.43 71.1183   1
   3  -2   3 1169.16 53.2582   1
  -3   2  -3 1189.44 53.4591   1
   3   2   3 1115.87 68.5938   3
  -3   2  -3 1193.03 61.2375   3
   3  -2   4 83.5326 18.9832   1
   3   2   4 139.552 42.7252   2
  -3   2  -4 43.1268 24.5006   3
  -3   2  -4 114.207 19.3321   1
   3  -2   4 102.284 26.6777   2
   3   2   4 124.720 34.4846   3
   3   2   5 1444.85 96.3177   2
   3  -2   5 1568.26 79.0861   2
  -3   2  -5 1440.17 53.4144   1
  -3   2  -5 1489.43 83.0717   3
  -3   2  -6 271.772 45.5695   3
   3   2   6 312.508 53.6866   2
   3  -2   6 233.896 37.7039   2
  -3   2  -6 291.776 25.0077   1
   3  -2   7 531.346 53.5466   2
  -3   2  -7 694.473 69.7703   3
   3   2   7 636.625 72.6171   2
  -3   2  -7 557.648 30.9577   1
   3   2   8-14.4285 31.8870   2
  -3   2  -8-5.09830 6.46353   1
  -3   2  -8-11.6780 7.50838   1
   3  -2   8 29.3795 25.4293   2
  -3   2  -8-22.3661 30.7393   3
   3   2   9 79.5239 46.0618   2
   3  -2   9 150.442 38.5461   2
  -3   2  -9 160.999 45.3400   3
  -3   2 -10 583.054 75.2197   3
  -3  -2 -10 518.514 56.5819   1
   3  -2  10 535.983 64.4412   2
   3   2  10 679.986 84.9527   2
   3  -2  11 126.057 40.2811   2
   3   2  11 116.847 46.1773   2
  -3   2 -11 72.4057 42.2704   3
  -3  -2 -11 164.494 37.8452   1
  -3  -2 -12 940.716 75.3880   1
  -3   2 -12 1049.63 110.909   3
   3   2  12 782.130 95.4000   2
  -3   2 -13 117.423 56.1722   3
  -3   2 -14 331.339 78.0983   3
  -3   2 -15 70.0029 54.4310   3
  -3   2 -16 129.688 65.0495   3
  -3   2 -17 84.1310 58.5351   3
   3   3 -18 339.564 84.9138   3
   3  -3 -18 329.311 89.6824   3
   3  -3 -17 143.702 76.4326   3
   3   3 -17 30.6282 47.0366   3
   3  -3 -16 266.115 74.6855   3
   3  -3 -16 301.810 63.0632   1
   3   3 -16 362.147 82.7720   3
  -3   3  16 281.322 58.2636   4
   3  -3 -15-22.8509 54.0638   3
   3   3 -15-76.0685 62.9040   3
   3  -3 -15 30.9863 35.7469   1
  -3   3  15 35.4863 38.8389   4
   3   3 -14 401.159 81.6797   3
   3  -3 -14 293.544 57.2524   1
   3  -3 -14 353.764 73.1135   3
  -3   3  14 291.818 55.3837   4
   3  -3 -13 551.902 71.0811   1
   3  -3 -13 614.341 85.1388   3
   3   3 -13 598.841 55.2508   1
  -3   3  13 703.609 75.9212   4
   3  -3 -12 1027.70 88.4037   1
  -3   3  12 920.613 85.4547   4
  -3  -3  12 910.158 63.2938   1
   3   3 -12 932.651 67.7297   1
   3  -3 -12 917.919 99.6175   3
   3  -3 -11 1271.50 100.555   1
  -3   3  11 1413.78 98.9746   4
   3   3 -11 1246.40 75.1526   1
   3  -3 -11 1284.13 107.570   3
  -3  -3  11 1281.58 74.7507   1
  -3  -3  10 332.188 41.4933   1
  -3   3  10 266.823 48.5741   4
   3  -3 -10 284.558 51.3580   1
   3   3 -10 299.014 40.6424   1
   3  -3 -10 346.903 59.2877   3
  -3  -3   9 2311.26 97.1270   1
   3  -3  -9 2347.50 121.305   1
   3  -3  -9 2280.92 122.308   3
   3   3  -9 2269.70 97.9354   1
   3  -3  -8 109.499 34.5465   3
   3  -3  -8 129.124 39.0117   1
  -3  -3   8 100.934 24.3982   1
   3   3  -8 94.9990 28.2075   1
   3  -3  -7 164.379 36.4962   3
   3  -3  -7 118.906 38.4454   1
  -3  -3   7 147.128 29.6322   1
   3   3  -7 188.674 35.9535   1
   3  -3  -6 235.992 44.1338   1
   3  -3  -6 237.430 38.8311   3
  -3   3   6 284.054 38.6396   3
  -3  -3   6 281.162 36.2895   1
   3   3  -6 253.238 37.6726   1
  -3   3   5 32.8311 22.7454   3
  -3  -3   5 16.9042 22.7133   1
   3  -3  -5 41.5869 34.7284   1
   3   3  -5 23.1761 23.6609   1
  -3   3   4 2139.57 76.9682   3
   3  -3  -4 1970.95 96.1870   1
  -3   3   4 2050.42 96.5345   1
   3   3  -4 2109.25 93.6157   1
  -3  -3   4 2080.57 90.9420   1
  -3   3   3 3274.61 117.150   1
   3   3  -3 3207.15 112.955   1
  -3  -3   3 3247.85 112.794   1
   3  -3  -3 3187.44 118.636   1
  -3   3   3 3316.77 83.3925   3
  -3   3   2-4.40773 27.2330   1
   3   3  -2 23.8014 30.9844   1
  -3  -3   2 5.91094 23.8126   1
   3  -3  -2 13.2298 28.0974   1
   3  -3  -1 9421.05 180.418   1
  -3   3   1 9435.94 179.753   1
  -3  -3   1 9256.49 190.410   1
  -3   3   0 3998.25 111.712   1
  -3  -3   0 3977.58 127.721   1
   3  -3   0 3837.93 114.739   1
   3  -3   1 760.038 50.9571   1
  -3   3  -1 773.748 50.0642   1
  -3  -3  -1 661.685 55.9437   1
   3   3   2 71.3244 35.3637   2
   3  -3   2 157.399 29.3247   1
  -3   3  -2 154.952 26.6671   1
   3   3   3 2234.03 110.829   2
  -3   3  -3 2069.54 69.8261   1
   3  -3   3 1983.58 70.2478   1
   3   3   4 212.420 44.3601   2
   3  -3   4 253.162 26.3854   1
  -3   3  -4 254.844 25.3646   1
   3   3   5 1198.73 91.0988   2
  -3   3  -5 1155.80 44.6371   1
   3  -3   5 1191.63 65.5852   2
   3  -3   5 1185.62 45.3631   1
   3   3   6-25.1953 36.3281   2
   3  -3   6 14.3576 19.9402   2
  -3   3  -6 5.87675 7.55611   1
  -3   3  -6 5.32739 25.7361   3
   3   3   7 731.825 80.7096   2
  -3   3  -7 686.994 68.8953   3
   3  -3   7 742.168 59.1575   2
   3  -3   8 53.3794 23.8846   2
   3   3   8 51.9439 38.8170   2
  -3   3  -8 94.0533 35.3512   3
   3  -3   9 46.8125 28.8951   2
   3   3   9 86.8990 42.5769   2
  -3   3  -9 52.9749 10.1040   4
   3   3   9 54.4176 9.38477   4
  -3   3  -9-16.4715 32.8740   3
   3  -3  10 576.826 61.2996   2
  -3  -3 -10 753.086 74.1683   1
   3   3  10 611.966 86.7833   2
  -3   3 -10 850.750 91.6850   3
   3   3  11 112.930 51.2578   2
  -3  -3 -11 151.792 39.7731   1
  -3   3 -11 164.406 49.7183   3
   3   3  12 3.72167 44.2521   2
  -3   3 -12-24.9999 32.2054   3
  -3  -3 -12 35.1773 31.5015   1
  -3   3 -13 200.678 56.0435   3
  -3   3 -14 2.29423 41.2199   3
  -3   3 -15 456.881 90.3531   3
  -3   3 -16-30.9253 59.7376   3
  -3   3 -17 107.132 65.5891   3
   3   4 -18 66.5719 65.9834   3
   3   4 -17 103.155 62.6042   3
   3   4 -16 149.420 74.1763   3
  -3   4  16 114.465 41.2612   4
   3  -4 -16 183.396 54.0606   1
   3  -4 -15 242.228 62.0013   1
  -3   4  15 127.468 46.3615   4
   3  -4 -14 91.3303 43.0678   1
  -3   4  14 216.904 52.6170   4
  -3   4  13 1776.83 121.314   4
   3   4 -13 1902.01 90.6565   1
   3  -4 -13 1772.71 126.093   1
   3  -4 -12 378.576 63.9435   1
  -3   4  12 346.475 56.7167   4
   3   4 -12 334.944 40.9999   1
  -3  -4  11 220.529 34.6951   1
   3  -4 -11 248.665 49.0406   1
   3   4 -11 371.322 44.0488   1
   3  -4 -10 144.645 43.2488   1
  -3  -4  10 128.329 30.3655   1
   3   4 -10 124.377 29.8398   1
   3  -4  -9 619.115 69.8928   1
  -3  -4   9 525.462 49.0776   1
   3   4  -9 518.041 49.5582   1
   3   4  -8 13.0174 22.7278   1
  -3  -4   8 46.7137 22.7441   1
   3  -4  -8 58.9878 35.4614   1
   3   4  -7 3342.66 119.423   1
  -3  -4   7 3565.07 120.846   1
   3  -4  -7 3499.78 147.586   1
  -3   4   6 57.0613 24.0634   3
  -3  -4   6 46.6329 24.5737   1
   3  -4  -6 3.95036 29.2996   1
   3   4  -6 68.7528 28.3878   1
   3  -4  -5 2694.90 122.923   1
   3   4  -5 2620.01 107.117   1
  -3  -4   5 2659.49 105.071   1
  -3   4   5 2833.56 103.888   3
   3  -4  -4 2212.36 108.917   1
  -3   4   4 2138.75 83.0137   3
  -3  -4   4 2174.04 96.7436   1
   3  -4  -3 8636.38 201.275   1
  -3   4   3 8339.25 195.881   1
  -3  -4   3 8937.41 195.663   1
  -3   4   2 4880.73 144.969   1
  -3  -4   2 5093.13 149.519   1
   3  -4  -2 4885.06 145.015   1
   3  -4  -1 1973.91 92.2635   1
  -3   4   1 1931.49 90.4394   1
  -3  -4   1 2107.66 98.4054   1
   3  -4   0 1467.86 78.2267   1
  -3   4   0 1511.87 75.9864   1
   3   4   1 861.216 69.6532   2
  -3   4  -1 789.406 52.7461   1
   3  -4   1 776.152 54.8764   1
  -3   4  -2 344.085 35.8312   1
   3   4   2 278.488 47.8223   2
   3  -4   2 303.447 34.2843   1
  -3   4  -3 216.648 26.5049   1
   3   4   3 217.699 48.6056   2
   3  -4   3 177.636 28.6936   1
   3  -4   4 2164.62 70.8455   1
  -3   4  -4 2193.68 71.4969   1
   3   4   4 2184.00 119.974   2
   3  -4   5 523.655 41.6053   2
   3   4   5 604.968 71.1230   2
  -3   4  -5 506.806 31.1103   1
   3  -4   5 535.576 32.5076   1
   3   4   6 2229.31 132.300   2
   3  -4   6 2091.54 50.5380   1
   3  -4   6 2260.47 87.2130   2
  -3   4  -6 2035.67 51.3599   1
   3   4   7 1722.16 121.563   2
   3  -4   7 1609.91 77.8682   2
   3  -4   8 41.4897 23.7082   2
   3   4   8-29.5785 41.1264   2
  -3   4  -8 41.1246 34.2541   3
   3  -4   9 707.150 59.9457   2
   3   4   9 549.728 79.8691   2
  -3   4  -9 696.082 80.9936   3
   3   4  10 36.7152 46.2214   2
  -3  -4 -10 17.0912 27.0911   1
  -3   4 -10 7.65500 34.5422   3
  -3  -4 -11 18.9308 32.0731   1
   3   4  11-31.6263 45.2375   2
  -3   4 -11 67.7971 38.1882   3
   3   4  12 6.91515 48.3513   2
  -3  -4 -12 24.8141 30.6473   1
  -3   4 -12 66.6155 44.7706   3
  -3  -4 -13 44.2490 35.9774   1
  -3   4 -13 25.2820 42.1346   3
  -3   4 -14 272.302 71.0878   3
  -3   4 -15 72.1118 53.1727   3
  -3   4 -16 100.455 62.4648   3
  -3   4 -17 152.738 73.2950   3
   3   5 -18 73.3512 71.2190   3
   3  -5 -17 30.4161 40.9863   1
   3   5 -17 12.9752 56.0622   3
   3  -5 -16 604.391 87.8008   1
  -3   5  16 525.864 78.3183   4
  -3   5  15 252.296 56.5170   4
   3  -5 -15 254.491 57.7383   1
  -3   5  14 238.469 54.1752   4
   3  -5 -14 195.718 54.8234   1
   3  -5 -13-29.5072 38.0216   1
   3  -5 -12 180.381 53.0937   1
   3  -5 -11 194.059 55.1135   1
  -3  -5  11 157.872 31.2556   1
   3  -5 -10 3327.34 164.101   1
  -3  -5  10 3063.20 117.389   1
  -3  -5   9 45.8205 22.2463   1
   3  -5  -9 102.324 46.8791   1
   3  -5  -8 695.698 76.1140   1
  -3  -5   8 742.188 59.0600   1
  -3  -5   7 100.275 30.3791   1
   3  -5  -7 38.1523 36.0943   1
   3  -5  -6 9150.10 240.874   1
  -3  -5   6 8546.05 198.123   1
   3  -5  -5 235.764 46.4073   1
  -3   5   5 214.493 35.3265   3
  -3  -5   5 218.593 36.9100   1
   3  -5  -4 17113.3 311.572   1
  -3  -5   4 17372.6 287.153   1
   3  -5  -3 1854.01 100.349   1
   3  -5  -2 3613.81 133.306   1
   3  -5  -1 1991.19 99.1329   1
  -3   5   1 2013.53 95.7333   1
   3   5   0 916.088 70.0842   2
  -3   5   0 925.235 65.0797   1
   3  -5   0 1022.38 67.7619   1
   3  -5   1 143.576 31.1371   1
   3   5   1 211.905 43.9388   2
  -3   5  -1 178.395 29.0835   1
   3  -5   2 96.8557 26.8666   1
  -3   5  -2 96.4647 24.6047   1
   3   5   2 105.806 41.3148   2
  -3   5  -3 147.910 26.3436   1
   3   5   3 121.643 38.6851   2
   3  -5   3 167.801 27.6920   1
   3  -5   4 156.846 25.5372   1
   3   5   4 111.560 40.4975   2
  -3   5  -4 143.559 24.7458   1
   3  -5   5 309.487 29.3027   1
  -3   5  -5 310.939 28.6381   1
   3   5   5 312.270 57.0117   2
   3  -5   5 266.831 29.1210   2
   3  -5   6 2147.57 74.9991   2
   3   5   6 2413.00 141.559   2
   3  -5   6 2059.94 56.7340   1
   3   5   7 25.3348 32.0609   2
   3  -5   7 68.2657 20.5463   2
   3   5   8 260.283 59.5394   2
   3  -5   8 140.474 26.3895   2
   3   5   9 165.982 57.2778   2
   3   5  10-47.3573 46.4460   2
  -3   5 -10 7.81105 39.6864   3
  -3  -5 -10-46.2356 39.1209   1
  -3  -5 -11 18.6662 34.1478   1
  -3   5 -11 1.01596 38.5602   3
   3   5  11 50.8975 46.1805   2
   3   5  12 460.036 87.4790   2
  -3  -5 -12 532.593 74.7240   1
  -3   5 -12 533.287 83.0887   3
  -3   5 -13-30.1367 42.1992   3
  -3  -5 -13-26.3061 34.7221   1
  -3   5 -14 53.3198 48.7545   3
  -3   5 -15-3.37262 39.1476   3
  -3   5 -16 22.5553 47.0215   3
   3  -6 -17 9.53935 44.4663   1
  -3   6  16 2.81327 44.2188   4
   3  -6 -16-53.6945 54.3524   1
   3  -6 -15 311.983 69.5805   1
  -3   6  15 291.422 64.1486   4
   3  -6 -14 160.176 55.0226   1
   3  -6 -13 156.210 48.7632   1
   3  -6 -12 87.4772 50.3810   1
   3  -6 -11 527.955 75.2873   1
  -3  -6  10 17.1280 21.7484   1
   3  -6 -10 18.2833 38.8696   1
   3  -6  -9 2014.58 132.375   1
  -3  -6   9 2222.74 102.642   1
   3  -6  -8 54.0461 32.2271   1
   3  -6  -7 1148.19 95.7246   1
   3  -6  -6 1358.74 102.424   1
   3  -6  -5 5336.26 191.752   1
   3  -6  -4 1916.17 112.082   1
   3  -6  -3 5881.36 187.602   1
   3  -6  -2 1220.69 87.5871   1
   3   6  -1 1056.36 73.9072   2
   3  -6  -1 972.753 76.2607   1
   3   6   0 10.6474 28.5010   2
   3  -6   0 19.6362 28.7495   1
   3   6   1 30.2521 32.8459   2
   3  -6   1-0.83213 25.1700   1
  -3   6  -1-30.3981 24.7512   1
   3   6   2 818.609 76.4745   2
   3  -6   2 817.213 60.1063   1
  -3   6  -2 754.978 59.7254   1
   3  -6   3-8.19210 24.1585   1
   3   6   3-10.9516 38.6869   2
  -3   6  -3 25.7273 17.5115   1
   3   6   4 1763.93 117.379   2
   3  -6   4 1706.14 76.7203   1
   3   6   5 1667.03 119.747   2
   3  -6   5 1469.66 52.8175   2
   3  -6   5 1514.82 65.6276   1
   3   6   6 512.846 75.8283   2
   3  -6   6 550.384 35.8388   1
   3  -6   6 507.672 32.1654   2
   3  -6   7 359.622 28.7484   2
   3   6   7 345.410 68.9146   2
   3  -6   7 313.922 18.3175   1
   3   6   8 65.0125 48.6411   2
   3   6   9 241.101 59.7152   2
   3   6  10 10.8623 45.8341   2
  -3  -6 -10 6.54772 39.6042   1
   3   6  11 85.8901 52.1354   2
  -3  -6 -11 108.695 48.1447   1
  -3   6 -11 155.890 56.0459   3
   3   6  12 65.5110 59.6665   2
  -3  -6 -12 123.347 48.4720   1
  -3   6 -12-39.6380 44.4198   3
  -3  -6 -13-36.4250 43.3945   1
  -3   6 -13 12.7133 37.4402   3
  -3   6 -14 157.959 59.5721   3
  -3   6 -15 22.1300 37.1317   3
  -3   6 -16-40.6345 47.8120   3
   3  -7 -17 59.7575 51.8960   1
   3  -7 -16 141.740 57.9537   1
   3  -7 -15-25.6179 42.2049   1
   3  -7 -14 72.6137 53.7389   1
   3  -7 -13 1196.11 120.127   1
   3  -7 -12 339.362 71.7856   1
   3  -7 -11 60.2689 47.6838   1
   3  -7 -10 34.0364 40.9700   1
   3  -7  -9 114.781 47.4937   1
   3  -7  -8 712.509 83.3248   1
   3  -7  -7 77.2368 40.6571   1
   3  -7  -6 1073.71 95.5099   1
   3  -7  -5 427.264 63.7532   1
   3  -7  -4 519.895 67.7087   1
   3   7  -3 1302.31 77.5332   2
   3  -7  -3 1272.45 98.1211   1
   3   7  -2 111.465 31.3063   2
   3  -7  -2 92.1258 37.8471   1
   3   7  -1 1782.24 99.0884   2
   3  -7  -1 1921.60 108.938   1
   3   7   0 92.5297 33.0318   2
   3  -7   0 135.954 39.9440   1
   3  -7   1 900.928 74.5482   1
   3   7   1 922.288 79.6072   2
   3   7   2 2217.03 124.617   2
   3  -7   2 2266.25 106.450   1
   3   7   3 7129.89 228.003   2
   3  -7   3 7365.18 178.266   1
   3   7   4 263.306 57.7995   2
   3  -7   4 248.367 34.1693   1
   3   7   5 1854.58 130.720   2
   3  -7   5 1915.28 81.8291   1
   3  -7   5 1541.03 42.2581   2
   3   7   6-3.28171 40.5458   2
   3  -7   6 40.8575 17.9468   1
   3   7   7 53.2553 40.0611   2
   3  -7   7-2.85462 10.1680   1
   3   7   8 213.083 63.3827   2
   3   7   9-37.7752 56.7262   2
   3   7  10 311.937 78.5393   2
  -3  -7 -10 189.734 53.2341   1
  -3  -7 -11 78.3341 44.7373   1
   3   7  11 59.6431 57.3007   2
  -3   7 -12 186.058 63.3646   3
  -3  -7 -12 58.6454 43.6115   1
  -3  -7 -13 60.3611 42.8135   1
  -3   7 -13 157.550 61.0504   3
  -3  -7 -14-2.49797 46.4003   1
  -3   7 -14 221.345 66.6935   3
  -3   7 -15 353.872 83.4466   3
  -3   7 -16 82.5281 69.8496   3
   3  -8 -18 42.1170 55.0213   1
   3  -8 -17-28.0204 48.8946   1
   3  -8 -16 421.448 84.4836   1
   3  -8 -15 16.0147 47.4287   1
   3  -8 -14 462.851 83.4359   1
   3  -8 -13 132.460 55.4904   1
   3  -8 -12 624.732 91.0205   1
   3  -8 -11 894.950 104.479   1
   3  -8 -10 580.371 87.8903   1
   3  -8  -9 38.1685 44.5346   1
   3  -8  -8 1322.07 115.319   1
   3  -8  -7 265.798 55.9092   1
   3  -8  -6 133.026 46.1008   1
   3   8  -5 833.660 59.7001   2
   3  -8  -5 809.524 85.8152   1
   3   8  -4 17.1435 21.4825   2
   3  -8  -4-56.9834 44.5916   1
   3   8  -3 1789.89 93.8095   2
   3  -8  -3 1760.19 119.026   1
   3   8  -2 384.817 48.6533   2
   3  -8  -2 364.913 56.1003   1
   3   8  -1 73.9636 30.7935   2
   3  -8  -1 141.295 44.3916   1
   3  -8   0 3615.91 152.572   1
   3   8   0 3522.15 149.129   2
   3   8   1 228.903 49.2601   2
   3  -8   1 241.691 44.8430   1
   3   8   2 4505.72 185.650   2
   3  -8   2 4656.95 163.276   1
   3   8   3 3339.86 164.822   2
   3  -8   3 3015.44 126.681   1
   3  -8   4 473.317 25.0961   2
   3  -8   4 596.613 56.8333   1
   3   8   4 652.167 80.1931   2
   3   8   5 203.056 55.8602   2
   3  -8   5 188.264 32.8762   1
   3  -8   6 338.364 39.2508   1
   3   8   6 377.831 70.6260   2
   3   8   7 83.8751 51.5153   2
   3  -8   7 63.6208 18.5190   1
   3   8   8 320.756 75.4489   2
   3   8   9-5.54948 49.7991   2
  -3  -8  -9 29.9179 50.6486   1
   3   8  10 84.6864 63.3264   2
  -3  -8 -10 183.179 55.1036   1
  -3  -8 -11 6.13880 38.7849   1
   3   8  11-68.6480 58.8439   2
  -3  -8 -12 437.824 79.4579   1
  -3  -8 -13 87.2815 47.9294   1
  -3   8 -13 132.609 59.4579   3
  -3   8 -14 121.846 62.0707   3
  -3  -8 -14 231.391 71.3582   1
  -3   8 -15 79.4204 52.4111   3
   3  -9 -17 138.954 58.3849   1
   3  -9 -16-83.9094 65.1493   1
   3  -9 -15 442.644 85.9507   1
   3  -9 -14-46.8378 49.9334   1
   3  -9 -13 300.264 77.7371   1
   3  -9 -12 8.83404 50.2695   1
   3  -9 -11 410.399 80.1054   1
   3  -9 -10 560.574 90.4044   1
   3  -9  -9 1208.60 120.090   1
   3   9  -8 549.968 44.2389   2
   3  -9  -8 471.156 77.2480   1
   3  -9  -7 141.767 48.4010   1
   3   9  -7 123.607 25.8681   2
   3   9  -6 637.859 50.6994   2
   3  -9  -6 648.825 87.4448   1
   3  -9  -5 116.277 53.6319   1
   3   9  -5 99.9663 27.2929   2
   3   9  -4 596.435 56.9436   2
   3  -9  -4 605.086 81.3245   1
   3  -9  -3 422.662 68.6989   1
   3   9  -3 468.267 52.3963   2
   3  -9  -2 678.270 79.3028   1
   3   9  -2 749.175 68.0030   2
   3   9  -1 30.5855 29.8036   2
   3  -9  -1-23.5252 35.8349   1
   3  -9   0 824.963 62.6412   2
   3   9   0 859.730 80.5412   2
   3  -9   0 915.888 85.1891   1
   3   9   1 286.475 52.5485   2
   3  -9   1 262.120 33.7238   2
   3  -9   1 345.459 58.2874   1
   3  -9   2 55.3338 18.4911   2
   3   9   2 124.834 50.6166   2
   3  -9   2 92.0392 34.2843   1
   3   9   3 1751.73 125.229   2
   3  -9   3 1740.63 102.540   1
   3  -9   3 1629.77 58.5878   2
   3  -9   4 74.7791 29.3420   1
   3   9   4 74.3959 44.8598   2
   3   9   5 61.6342 41.7611   2
   3  -9   5-17.8111 27.3621   1
   3  -9   6 273.720 37.9509   1
   3   9   6 238.004 62.5219   2
   3   9   7-25.8531 49.2171   2
   3   9   8 574.935 90.3920   2
   3   9   9 65.8753 52.7355   2
  -3  -9  -9 25.8162 43.2818   1
   3   9  10 455.005 90.4539   2
  -3  -9 -10 262.128 64.2712   1
  -3  -9 -11 160.197 59.5762   1
  -3  -9 -12 116.889 62.1842   1
  -3  -9 -13-0.21102 54.1331   1
  -3  -9 -14 25.2597 45.3051   1
  -3   9 -14 21.8246 55.5071   3
  -3   9 -15 188.266 66.0794   3
   3 -10 -17 278.276 83.2417   1
   3 -10 -16 109.993 66.4866   1
   3 -10 -15 76.9931 53.5834   1
   3 -10 -14-12.6998 51.2227   1
   3 -10 -13 100.764 72.3543   1
   3 -10 -12 82.2768 48.3464   1
   3 -10 -11 349.093 80.3308   1
   3 -10 -10 79.7464 52.1020   1
   3 -10  -9 109.464 63.5015   1
   3 -10  -8 442.931 83.6763   1
   3  10  -7 918.023 57.1929   2
   3 -10  -7 1027.17 115.180   1
   3  10  -6 23.0604 19.5575   2
   3 -10  -6-16.8637 44.1843   1
   3 -10  -5 268.997 71.4737   1
   3  10  -5 179.279 33.5576   2
   3  10  -4 115.430 30.7000   2
   3 -10  -4 144.533 52.0257   1
   3 -10  -3 448.261 71.4583   1
   3  10  -3 468.375 56.9241   2
   3 -10  -2 25.6821 35.6578   1
   3  10  -2 20.6229 28.7582   2
   3 -10  -1 433.877 68.6562   1
   3  10  -1 393.587 57.5980   2
   3  10   0-42.0470 38.9641   2
   3 -10   0-16.1248 36.1482   1
   3 -10   1 300.414 37.7130   2
   3  10   1 334.534 61.3673   2
   3 -10   1 368.849 59.8421   1
   3  10   2 436.053 68.5458   2
   3 -10   2 540.135 68.1691   1
   3  10   3 264.357 57.1331   2
   3 -10   3 260.497 47.6279   1
   3  10   4 173.717 59.2025   2
   3 -10   4 227.717 44.5547   1
   3 -10   5 192.584 40.2686   1
   3  10   5 76.3185 51.0515   2
   3  10   6 71.0080 52.1958   2
   3 -10   6 53.4033 27.2776   1
   3  10   7 528.976 88.2430   2
   3  10   8-41.0544 53.0200   2
  -3 -10  -8 8.57224 48.3671   1
  -3 -10  -9 1228.87 140.482   1
   3  10   9 1207.21 139.650   2
   3  10  10 266.015 89.4958   2
  -3 -10 -10 165.444 53.3927   1
  -3 -10 -11 724.029 109.421   1
  -3 -10 -12 82.9283 59.7718   1
  -3 -10 -13-10.6527 41.9975   1
  -3  10 -14 147.431 73.2040   3
  -3 -10 -14 78.5135 62.4045   1
   3 -11 -15 153.393 74.9865   1
   3 -11 -14 27.5419 54.7497   1
   3 -11 -13 251.672 73.0951   1
   3 -11 -12-18.1025 56.2407   1
   3 -11 -11 212.386 74.5120   1
   3 -11 -10-29.6808 44.7238   1
   3 -11  -9 608.674 98.1935   1
   3 -11  -8 205.221 66.2499   1
   3 -11  -7-55.6324 51.2988   1
   3 -11  -6 296.087 71.5162   1
   3 -11  -5-8.51481 38.7303   1
   3  11  -5-36.1647 23.4957   2
   3 -11  -4 53.9032 46.4857   1
   3  11  -4 65.3163 26.4098   2
   3 -11  -3 146.019 54.3297   1
   3  11  -3 136.210 35.9963   2
   3 -11  -2 35.2972 35.8296   1
   3  11  -2 85.4918 38.1409   2
   3  11  -1 280.681 53.4646   2
   3 -11  -1 237.393 55.1375   1
   3  11   0 405.789 62.4432   2
   3 -11   0 374.599 66.8184   1
   3  11   1 1303.86 109.669   2
   3 -11   1 1534.99 116.169   1
   3  11   2 395.575 68.1978   2
   3 -11   2 488.487 70.3507   1
   3 -11   3 26.9787 32.4492   1
   3  11   3-13.2911 37.2337   2
   3  11   4 334.910 66.0945   2
   3 -11   4 339.754 58.0697   1
   3 -11   5 9.16101 26.9366   1
   3  11   5-1.84368 41.5062   2
   3  11   6 584.654 97.9716   2
   3  11   7 66.9916 50.0429   2
  -3 -11  -8 627.639 103.377   1
   3  11   8 582.208 102.601   2
   3  11   9-163.617 75.3101   2
  -3 -11  -9 109.466 58.1273   1
  -3 -11 -10 305.496 82.2907   1
  -3 -11 -11 159.153 66.5895   1
  -3 -11 -12 98.9739 65.0740   1
  -3 -11 -13 72.9721 63.2660   1
   3 -12 -14 171.904 71.4338   1
   3 -12 -13 48.0281 55.4531   1
   3 -12 -12 367.063 85.6840   1
   3 -12 -11 106.495 63.0339   1
   3 -12 -10 1158.64 139.479   1
   3 -12  -9 87.2001 57.7636   1
   3 -12  -8 344.630 77.4291   1
   3 -12  -7 2.63965 48.8633   1
   3 -12  -6 35.0200 55.9564   1
   3 -12  -5 331.154 78.0988   1
   3 -12  -4 124.376 55.9367   1
   3  12  -4 114.193 33.9289   2
   3 -12  -3 223.042 58.4077   1
   3  12  -3 286.940 49.0624   2
   3 -12  -2-50.0438 41.7706   1
   3  12  -2 31.8118 34.6390   2
   3 -12  -1 4.16714 40.8727   1
   3  12  -1-2.46234 32.0470   2
   3  12   0 261.322 53.9950   2
   3 -12   0 541.118 81.3780   1
   3 -12   1-58.0671 47.0494   1
   3  12   1-34.1579 39.4358   2
   3  12   2 608.031 85.0697   2
   3 -12   2 490.038 70.7952   1
   3  12   3-9.83176 42.6451   2
   3 -12   3 71.6852 43.5383   1
   3  12   4-1.24405 38.5226   2
   3 -12   4 98.8965 41.5087   1
   3  12   5 31.1799 50.2490   2
   3 -12   5 83.8471 40.0687   1
   3  12   6 67.0100 45.9908   2
   3  12   7 460.203 93.7052   2
  -3 -12  -7 386.771 83.4876   1
  -3 -12  -8-87.7388 68.3135   1
   3  12   8-73.8262 62.5063   2
  -3 -12  -9-56.5917 58.8696   1
  -3 -12 -10 100.896 68.0422   1
  -3 -12 -11-2.60659 59.2965   1
  -3 -12 -12 123.527 62.9043   1
   3 -13 -12 67.8143 71.9595   1
   3 -13 -11 325.669 84.6251   1
   3 -13 -10 91.6671 55.4186   1
   3 -13  -9 313.840 88.6251   1
   3 -13  -8-61.9821 66.8804   1
   3 -13  -7 222.451 77.9646   1
   3 -13  -6-12.9798 46.0924   1
   3 -13  -5 104.168 56.9039   1
   3 -13  -4 62.4021 56.1792   1
   3 -13  -3 80.1676 55.0476   1
   3  13  -2-32.0778 33.8208   2
   3 -13  -2-8.92418 46.4432   1
   3  13  -1 937.628 94.7863   2
   3 -13  -1 1031.83 114.523   1
   3  13   0 14.8886 32.9819   2
   3 -13   0 111.393 51.4558   1
   3  13   1 248.665 58.4519   2
   3 -13   1 216.864 63.4154   1
   3  13   2 65.0788 46.7158   2
   3 -13   2 104.547 51.2586   1
   3  13   3 115.980 54.2839   2
   3 -13   3 225.470 58.5062   1
   3 -13   4 68.5528 41.9545   1
   3  13   4 99.4347 45.8495   2
   3  13   5 75.8234 49.0568   2
   3  13   6 73.2688 64.5727   2
  -3 -13  -6-46.0263 57.8004   1
  -3 -13  -7 25.7831 45.1429   1
  -3 -13  -8 83.6032 57.3136   1
  -3 -13  -9 86.1844 65.9918   1
  -3 -13 -10 184.216 72.2743   1
   3 -14 -10 40.4894 58.4926   1
   3 -14  -9 57.5635 62.4709   1
   3 -14  -8 82.1976 62.7831   1
   3 -14  -7 316.230 81.6710   1
   3 -14  -6-26.9074 56.8572   1
   3 -14  -5 69.1424 55.4896   1
   3 -14  -4 146.718 54.1797   1
   3 -14  -3 182.257 61.1853   1
   3 -14  -2 659.840 99.4439   1
   3 -14  -1 24.0702 46.0100   1
   3  14  -1-1.76239 36.1888   2
   3  14   0 4.74101 39.7692   2
   3 -14   0-68.2222 55.5649   1
   3  14   1 22.0659 39.8618   2
   3 -14   1-13.8499 45.0423   1
   3  14   2-38.4925 52.9494   2
   3 -14   2-9.21582 43.6153   1
   3  14   3 120.164 55.5899   2
   3 -14   3 31.6158 43.6344   1
   3  14   4 366.810 81.3259   2
  -3 -14  -4 157.646 64.0360   1
  -3 -14  -5 116.492 58.2292   1
  -3 -14  -6 22.3892 56.0428   1
  -3 -14  -7 254.600 76.3518   1
  -3 -14  -8 63.1804 67.2380   1
   3 -15  -8 101.907 63.0694   1
   3 -15  -7 69.8801 61.6159   1
   3 -15  -6 320.780 82.0664   1
   3 -15  -5 7.68110 64.3700   1
   3 -15  -4 1100.64 132.973   1
   3 -15  -3-25.3176 63.2899   1
   3 -15  -2-6.57278 48.4939   1
   3 -15  -1 75.3814 56.5784   1
   3 -15   0 134.629 57.5581   1
   3 -15   1 114.680 54.7565   1
  -3 -15  -2 123.916 72.4674   1
   3 -15   2 41.2355 50.6922   1
  -3 -15  -3 74.3916 68.8552   1
   3 -15   3 70.8285 48.6624   1
  -3 -15  -4 141.756 71.4981   1
  -3 -15  -5 34.8164 56.7350   1
  -3 -16   6 163.898 62.3443   1
   3 -16  -6 101.014 62.2887   1
  -3 -16   5 223.965 71.6101   1
   3 -16  -5 374.595 100.597   1
  -3 -16   4 40.6614 53.3851   1
   3 -16  -4-257.851 95.4021   1
  -3 -16   3 189.008 70.4523   1
   3 -16  -3 344.527 88.3490   1
  -3 -16   2 87.4949 62.2427   1
   3 -16  -2-43.1985 54.3682   1
  -3 -16   1 71.9393 60.4370   1
   3 -16  -1 134.506 74.0505   1
  -3 -16   0-25.9269 59.9625   1
   3 -16   0 18.0274 45.5826   1
   3 -16   1-52.5498 49.1533   1
  -3 -16  -1-1.88186 52.5532   1
  -3 -16  -2 2.10797 56.9137   1
   3 -16   2-93.4971 59.0480   1
  -3 -16  -3 123.030 66.0928   1
  -3 -17   5-149.526 76.7025   1
  -3 -17   4-3.83882 53.2640   1
  -3 -17   3 52.6366 64.8527   1
   3 -17  -3 21.8744 64.4232   1
  -3 -17   2 41.9423 51.7743   1
   3 -17  -2-47.8032 66.3677   1
   3 -17  -1 203.372 75.6006   1
  -3 -17   1 230.565 85.8089   1
   3 -17   0-37.2233 59.7255   1
   3 -17   1 8.15945 49.8411   1
   4   0 -19-36.2599 65.1917   3
   4   0 -18 595.391 107.047   3
   4   0 -17-37.2241 58.1548   3
   4   0 -16 45.2637 45.5118   3
   4   0 -15 44.6654 33.9993   1
   4   0 -15 3.87678 48.9614   3
   4   0 -14 299.913 51.7186   1
   4   0 -14 317.141 70.2176   3
   4   0 -13 18.0056 30.0244   1
   4   0 -13-29.1892 42.6932   3
   4   0 -12 56.9160 31.9594   1
   4   0 -12 35.5752 38.9146   3
   4   0 -11 0.38490 28.3870   1
   4   0 -11-41.1224 41.2714   3
  -4   0  10 3624.44 156.633   4
   4   0 -10 4059.73 174.043   3
   4   0 -10 4024.00 154.435   1
  -4   0   9-18.9522 34.3456   4
   4   0  -9 12.9220 29.1113   1
   4   0  -9-10.2036 36.6952   3
   4   0  -8 13343.6 267.026   1
  -4   0   8 13991.1 282.166   4
  -4   0   7-25.1397 33.3093   4
   4   0  -7-4.26033 28.1083   1
  -4   0   6 13051.8 245.152   1
  -4   0   6 12467.1 249.308   4
   4   0  -6 12755.3 244.476   1
   4   0  -5 12.1780 30.8325   1
  -4   0   5 15.5933 27.9186   4
  -4   0   5-55.7853 34.8634   1
  -4   0   4 2178.71 98.0176   1
  -4   0   4 1994.26 94.4163   4
   4   0  -4 2137.19 100.219   1
   4   0  -3-4.33318 26.6825   1
  -4   0   3-25.8540 25.0113   1
  -4   0   3 13.0765 26.5712   4
   4   0  -2 2004.55 92.7493   1
  -4   0   2 1944.61 91.2256   1
  -4   0   2 1862.85 86.1919   4
   4   0  -1-1.29632 29.5638   1
  -4   0   1-30.7673 27.4561   1
  -4   0   1 10.0630 22.7288   4
   4   0   0 1279.07 75.0719   1
  -4   0   0 1362.13 73.8571   1
  -4   0   0 1280.96 63.9036   4
  -4   0  -1-3.27331 20.3209   4
   4   0   1-10.8091 15.5354   3
  -4   0  -1-0.62364 22.4176   1
   4   0   1 29.4143 29.3433   1
   4   0   2 2860.67 105.074   1
  -4   0  -2 2700.25 101.111   1
   4   0   2 2730.17 85.4443   3
  -4   0  -3-13.4574 22.0576   1
   4   0   3-2.16825 21.4496   1
   4   0   3-5.65299 20.0428   3
   4   0   4 49.5461 32.8671   2
  -4   0  -4 75.5165 23.5635   1
   4   0   4 58.2748 23.8897   3
  -4   0  -5-3.69601 19.1900   1
   4   0   5 14.0110 29.6129   2
   4   0   6 1128.17 87.5332   2
  -4   0  -6 1115.71 66.5313   1
  -4   0  -6 1250.87 84.7101   3
  -4   0  -7-16.4355 28.0144   3
   4   0   7 71.1123 41.5128   2
  -4   0  -7 22.0907 22.5769   1
   4   0   8 1737.17 113.503   2
  -4   0  -8 1793.13 84.6560   1
  -4   0  -8 1736.95 114.939   3
   4   0   9 10.7212 33.3129   2
  -4   0  -9 24.2150 33.5323   3
  -4   0  -9 4.44818 20.0552   1
   4   0  10 1245.18 108.744   2
  -4   0 -10 1410.35 117.585   3
  -4   0 -11 31.4213 39.1577   3
   4   0  11 10.2910 36.7881   2
   4   0  12 102.352 46.9637   2
  -4   0 -12 8.31105 44.6097   3
   4   0  13-27.7553 40.1105   2
   4  -1 -19 309.060 78.9397   3
   4   1 -19 408.998 99.7987   3
   4  -1 -18 379.201 95.8733   3
   4   1 -18 17.3543 58.1495   3
   4  -1 -17 330.224 77.5586   3
   4   1 -17 266.066 76.0101   3
   4  -1 -16 1665.64 120.643   1
   4   1 -16 1572.67 147.151   3
   4  -1 -16 1606.60 148.879   3
   4  -1 -15-26.5722 50.2502   3
   4  -1 -15-21.2085 33.7830   1
   4   1 -15 50.8004 33.4908   1
   4   1 -15-15.0666 46.1445   3
   4  -1 -14 405.835 60.1728   1
   4   1 -14 340.966 52.7138   1
   4   1 -14 463.779 80.8062   3
   4  -1 -14 406.385 77.1676   3
   4   1 -13 963.301 83.3268   1
   4  -1 -13 970.450 103.658   3
   4  -1 -13 939.007 85.9841   1
   4   1 -13 955.101 101.574   3
  -4   1  13 953.211 89.7351   4
  -4   1  12 901.733 84.9980   4
   4   1 -12 905.515 76.6806   1
   4  -1 -12 924.507 83.0069   1
   4   1 -12 1063.27 105.325   3
   4  -1 -12 830.236 88.4724   3
  -4   1  11 1123.14 90.8639   4
   4  -1 -11 1061.89 87.7955   1
   4   1 -11 1095.52 85.3340   1
   4  -1 -11 1227.37 102.649   3
  -4   1  10 3591.27 153.087   4
   4   1 -10 3317.58 138.050   1
   4  -1 -10 3481.25 149.245   1
   4  -1 -10 3705.58 161.392   3
   4  -1  -9 80.1036 33.6254   1
   4   1  -9 59.7690 29.7379   1
  -4   1   9 59.5894 29.7172   4
   4  -1  -9 62.7268 33.5002   3
  -4   1   8 110.582 37.9256   4
   4   1  -8 146.999 38.1305   1
   4  -1  -8 122.522 37.2509   1
   4  -1  -8 92.3404 33.7782   3
   4   1  -7 4499.31 147.707   1
   4  -1  -7 4707.29 155.720   1
   4  -1  -7 4580.00 144.060   3
  -4   1   7 4584.71 155.374   4
   4   1  -6 12.8051 28.4829   1
  -4   1   6 18.6934 31.7628   4
  -4  -1   6 34.5506 27.3940   1
   4  -1  -6 63.5936 36.3667   1
   4  -1  -6 44.6553 28.1450   3
   4  -1  -5 8211.52 198.497   1
  -4   1   5 7819.94 192.530   4
  -4   1   5 8109.54 196.787   1
   4   1  -5 7956.12 191.977   1
  -4  -1   5 8402.86 192.667   1
   4  -1  -5 8226.82 157.542   3
   4  -1  -4 1487.28 86.7880   1
   4   1  -4 1286.50 76.0176   4
  -4  -1   4 1411.64 80.8906   1
  -4   1   4 1498.29 84.0108   4
   4   1  -4 1311.21 79.2810   1
  -4   1   4 1391.19 83.3362   1
   4   1  -3 1251.29 77.0395   1
   4   1  -3 1150.95 70.1686   4
   4  -1  -3 1098.37 75.7798   1
  -4  -1   3 1041.82 69.8073   1
  -4   1   3 1071.59 69.8709   4
  -4   1   3 1143.46 74.1729   1
   4   1  -2 264.751 36.2860   4
  -4   1   2 239.477 37.5838   4
  -4  -1   2 178.408 31.0625   1
   4  -1  -2 232.448 42.8795   1
  -4   1   2 220.473 38.7734   1
   4   1  -2 236.901 41.0419   1
  -4   1   1 1987.60 89.1008   1
   4   1  -1 1966.67 82.3679   4
   4   1  -1 1995.78 94.1562   1
  -4  -1   1 1867.58 89.6314   1
   4  -1  -1 1957.02 89.6500   1
  -4   1   1 1929.41 83.3359   4
   4   1   0 3867.82 107.077   4
   4   1   0 3644.51 123.499   1
  -4  -1   0 3601.68 121.122   1
   4  -1   0 3638.95 119.057   1
  -4   1   0 3494.89 103.373   4
  -4   1   0 3743.84 119.523   1
   4  -1   0 3341.51 54.3449   3
  -4  -1  -1 30.4747 25.6145   1
   4  -1   1-6.77913 24.5031   1
  -4   1  -1-2.94077 20.6269   1
   4   1   1 2.52131 28.9129   1
   4   1   1 35.9893 20.2815   4
  -4   1  -1 8.56775 19.3372   4
  -4   1  -2 333.457 31.4785   4
   4   1   2 366.557 32.6418   4
  -4   1  -2 337.449 38.6027   1
   4   1   2 291.325 35.4014   3
   4  -1   2 265.904 36.2843   1
  -4  -1  -2 314.897 39.1315   1
  -4   1  -3 395.401 39.3175   3
   4  -1   3 396.719 42.1542   1
   4   1   3 441.927 31.0080   4
  -4   1  -3 388.580 39.8650   1
  -4   1  -3 415.371 30.3072   4
  -4  -1  -3 383.774 44.6463   1
   4   1   3 413.128 43.0174   3
   4   1   4 1158.99 85.2638   2
   4  -1   4 1238.56 81.3730   2
   4  -1   4 1360.44 68.6085   1
  -4  -1  -4 1281.04 75.3036   1
  -4   1  -4 1272.00 66.1019   1
   4   1   4 1310.42 78.4353   3
  -4   1  -4 1217.57 43.6991   4
  -4   1  -4 1335.05 73.9333   3
   4   1   5 2607.11 128.376   2
   4  -1   5 2792.44 123.237   2
  -4   1  -5 2525.21 110.785   3
  -4  -1  -5 2580.89 107.239   1
  -4   1  -5 2647.00 94.1805   1
  -4   1  -6 16.8220 16.7894   1
   4   1   6-9.68485 28.8129   2
   4  -1   6 4.62850 26.2335   2
  -4   1  -6 81.6886 34.7570   3
  -4  -1  -6 38.5798 21.1909   1
  -4   1  -7 628.827 67.0884   3
   4   1   7 503.352 67.8436   2
   4  -1   7 555.405 63.5654   2
  -4   1  -7 516.577 43.3257   1
  -4  -1  -7 458.650 49.1488   1
   4   1   8 638.122 79.8423   2
   4  -1   8 490.506 64.3105   2
  -4   1  -8 485.286 40.8553   1
  -4   1  -8 545.327 67.9187   3
   4   1   9 1310.18 110.675   2
  -4   1  -9 1465.96 112.496   3
   4  -1   9 1449.67 105.264   2
  -4   1 -10 516.176 39.1629   1
   4  -1  10 525.296 72.0328   2
   4   1  10 683.465 86.4999   2
  -4   1 -10 749.222 86.6039   3
   4  -1  11 252.519 58.5539   2
   4   1  11 250.377 58.1361   2
  -4  -1 -11 270.307 41.7447   1
  -4   1 -11 242.413 59.6360   3
  -4   1 -12 467.595 77.6458   3
   4   1  12 532.503 85.7190   2
   4  -1  12 486.020 69.8266   2
  -4   1 -13 56.5550 44.9579   3
   4   1  13-3.21273 38.9891   2
  -4   1 -14 144.444 66.4565   3
  -4   1 -15 123.585 63.7447   3
   4  -2 -19 269.539 85.6486   3
   4   2 -19-35.9192 57.7697   3
   4   2 -18 80.7380 59.2393   3
   4  -2 -18-7.16819 53.1234   3
   4   2 -17 1057.39 131.043   3
   4  -2 -17 721.485 109.401   3
   4  -2 -16 569.480 78.4437   1
   4   2 -16 659.309 108.201   3
   4  -2 -16 419.796 88.4070   3
   4   2 -15 955.171 80.9212   1
  -4   2  15 971.086 96.6052   4
   4   2 -15 906.424 114.124   3
   4  -2 -15 1039.94 96.7843   1
   4  -2 -15 757.447 102.051   3
   4   2 -14-29.4949 25.9155   1
   4   2 -14-2.66740 51.2492   3
   4  -2 -14 72.5913 54.3802   3
   4  -2 -14-4.11583 34.2456   1
  -4   2  14-29.7776 32.4145   4
   4   2 -13 1344.12 92.2316   1
  -4   2  13 1415.78 111.709   4
   4  -2 -13 1290.79 104.602   1
   4  -2 -13 1264.12 115.835   3
   4   2 -12 77.5473 31.2210   1
  -4   2  12 109.710 44.1013   4
   4  -2 -12 121.638 41.4955   1
   4  -2 -12 131.089 51.3080   3
   4   2 -11 3442.48 139.513   1
  -4   2  11 3558.37 158.896   4
   4  -2 -11 3607.97 170.127   3
   4  -2 -11 3485.38 156.428   1
  -4   2  10 671.769 73.2557   4
   4   2 -10 656.334 63.6013   1
   4  -2 -10 617.497 69.0523   1
   4  -2 -10 765.614 77.9122   3
   4  -2  -9 4034.01 160.651   1
   4   2  -9 4085.69 146.861   1
  -4   2   9 4282.66 165.290   4
   4  -2  -9 3941.32 157.153   3
   4   2  -8 427.050 54.1931   1
  -4   2   8 341.387 53.1851   4
   4  -2  -8 476.052 55.1626   3
   4  -2  -8 369.382 53.1499   1
   4   2  -7 65.8499 31.8432   1
   4  -2  -7 22.3257 24.5658   3
   4  -2  -7 32.0839 31.3833   1
  -4   2   7 41.5005 32.7317   4
   4   2  -6 10.9288 30.9417   1
  -4  -2   6 18.4730 27.0613   1
   4  -2  -6 25.1914 22.7453   3
   4  -2  -6 41.2587 32.4590   1
   4   2  -5 946.517 69.9381   1
  -4  -2   5 924.276 68.2822   1
   4  -2  -5 968.556 55.3568   3
   4  -2  -5 1031.44 77.6809   1
  -4  -2   4 50.8096 27.0242   1
  -4   2   4 43.9290 21.5748   1
   4   2  -4 65.8273 28.0386   4
   4  -2  -4 52.6017 30.5678   1
   4   2  -4 58.8327 31.2528   1
   4  -2  -4 45.3378 18.7266   3
  -4  -2   3 137.286 35.2001   1
  -4   2   3 207.129 39.7799   1
   4   2  -3 150.325 33.3736   4
   4  -2  -3 140.714 37.6877   1
   4   2  -3 130.330 38.3985   1
  -4  -2   2 600.179 56.2018   1
   4   2  -2 607.462 52.6366   4
   4   2  -2 658.937 61.4955   1
   4  -2  -2 638.790 57.6475   1
  -4   2   2 650.222 58.2440   1
   4   2  -1 2885.25 115.903   1
  -4  -2   1 2764.09 111.973   1
   4   2  -1 2882.42 101.982   4
  -4   2   1 2714.09 106.569   1
   4  -2  -1 2686.86 107.838   1
  -4   2   0 799.074 58.3404   1
   4   2   0 908.483 69.2437   1
  -4  -2   0 826.074 65.1707   1
   4  -2   0 850.728 61.6488   1
  -4  -2  -1 2539.51 108.173   1
   4  -2   1 2708.07 100.877   1
  -4   2  -1 2438.46 58.0395   3
  -4   2  -1 2715.87 98.9257   1
   4  -2   2 34.8750 23.9291   1
  -4   2  -2 58.8949 23.7777   1
  -4  -2  -2 29.7189 27.1806   1
  -4   2  -2 37.2410 18.5854   3
   4   2   3 506.518 51.1043   3
   4  -2   3 502.048 43.8664   1
  -4  -2  -3 492.558 53.7877   1
   4   2   3 563.730 66.9659   2
  -4   2  -3 552.864 44.8287   1
  -4   2  -3 528.760 42.3493   3
   4   2   3 553.708 38.0324   4
  -4   2  -4 151.833 25.5638   1
   4  -2   4 228.003 30.8652   1
   4   2   4 179.962 43.2664   2
  -4   2  -4 215.377 35.1770   3
   4   2   4 167.437 22.0861   4
   4   2   5 147.857 44.9914   2
   4  -2   5 146.817 36.9335   2
  -4   2  -5 122.760 24.1320   1
   4   2   5 131.712 17.0616   4
  -4   2  -5 149.863 34.4776   3
   4   2   6 1125.69 94.9801   2
  -4   2  -6 1041.78 54.4031   1
  -4   2  -6 1044.14 78.5275   3
   4  -2   6 1100.04 76.9150   2
   4   2   6 895.966 30.5573   4
  -4   2  -6 854.183 31.0231   4
  -4   2  -7 12.0876 30.7480   3
   4   2   7 50.8739 35.8058   2
   4  -2   7 25.9945 29.4619   2
  -4   2  -7 35.8681 16.4895   1
  -4   2  -8 200.279 46.2098   3
   4   2   8 186.714 49.7746   2
   4  -2   8 256.978 46.1529   2
  -4   2  -8 194.807 24.2647   1
   4   2   9 487.574 72.6263   2
   4  -2   9 498.925 66.1090   2
  -4   2  -9 593.733 76.2685   3
   4   2  10 6.56473 41.6654   2
   4  -2  10-32.1377 32.3926   2
  -4   2 -10-16.6823 31.7077   3
   4  -2  11 1311.15 105.190   2
   4   2  11 1388.56 124.792   2
  -4  -2 -11 1143.78 84.7919   1
  -4   2 -11 1240.38 113.702   3
   4  -2  12 127.156 50.1807   2
   4   2  12 70.4792 47.5926   2
  -4   2 -12 110.390 48.2544   3
   4   2  13 218.433 66.3654   2
  -4   2 -13 152.346 53.1689   3
  -4   2 -14-1.10877 40.4979   3
  -4   2 -15 173.072 68.3212   3
  -4   2 -16 98.7488 52.6794   3
   4  -3 -19 43.5222 56.0768   3
   4   3 -19 47.3489 53.5617   3
   4   3 -18 10.8860 58.7122   3
   4  -3 -18-20.9921 50.4815   3
   4  -3 -17-42.4214 44.4613   1
   4  -3 -17 52.9833 55.3680   3
   4   3 -17 16.8261 67.2586   3
   4  -3 -16 117.023 54.7209   3
  -4   3  16 150.280 48.8722   4
   4  -3 -16 221.305 55.2325   1
   4   3 -16 300.700 78.5702   3
   4  -3 -15 22.0199 45.1362   3
  -4   3  15-11.8370 41.5788   4
   4  -3 -15 13.7830 37.8056   1
   4   3 -15-29.4592 65.2567   3
   4   3 -14 1150.68 83.9442   1
  -4   3  14 1332.49 109.991   4
   4  -3 -14 1298.69 125.316   3
   4  -3 -14 1212.23 107.910   1
  -4   3  13 17.4731 32.8540   4
   4   3 -13 8.38156 29.0535   1
   4  -3 -13-6.33092 38.5399   1
   4  -3 -13 2.64292 40.5846   3
   4   3 -12 866.702 71.0155   1
  -4   3  12 922.230 86.7694   4
   4  -3 -12 862.875 93.8534   3
   4  -3 -12 989.738 94.1135   1
  -4   3  11-6.33976 33.6793   4
   4  -3 -11 65.2078 39.6910   1
   4   3 -11 82.2108 31.4841   1
   4  -3 -11 81.4492 38.3839   3
  -4   3  10 1502.82 104.120   4
   4   3 -10 1394.04 87.9961   1
   4  -3 -10 1549.48 108.981   3
   4  -3 -10 1398.51 103.913   1
   4   3  -9 3544.04 137.609   1
   4  -3  -9 3630.86 151.823   3
   4  -3  -9 3580.95 157.400   1
   4  -3  -8 171.944 44.2239   1
   4   3  -8 210.891 40.8495   1
   4  -3  -8 245.071 46.9513   3
   4   3  -7 8133.62 201.085   1
   4  -3  -7 8400.73 196.667   3
   4  -3  -7 8406.15 227.637   1
   4  -3  -6 253.921 48.5325   1
   4  -3  -6 233.449 39.1482   3
   4   3  -6 250.047 44.8627   1
   4  -3  -5 173.649 45.7742   1
  -4  -3   5 153.884 33.9404   1
  -4   3   5 188.468 29.3650   3
   4   3  -5 205.986 42.6579   1
   4   3  -4 1365.79 84.4073   1
  -4  -3   4 1424.58 84.8155   1
  -4   3   4 1474.33 60.5824   3
   4  -3  -4 1473.03 92.2531   1
  -4   3   3 1752.89 53.6303   3
   4   3  -3 1666.92 94.0292   1
  -4  -3   3 1890.12 97.2896   1
   4  -3  -3 1586.60 91.8395   1
  -4   3   2 7670.88 184.123   1
   4  -3  -2 7920.47 190.829   1
   4   3  -2 7851.42 195.395   1
  -4  -3   2 7701.74 191.541   1
  -4   3   2 7512.85 85.2931   3
  -4   3   1 1220.82 74.2790   1
   4  -3  -1 1299.42 79.0073   1
  -4   3   0 8128.70 179.331   1
   4  -3   0 8430.38 182.881   1
  -4   3  -1 36.1621 22.8546   1
   4  -3   1 47.5092 27.3846   1
   4   3   2 2322.35 119.594   2
  -4   3  -2 2467.84 93.1987   1
  -4   3  -2 2435.28 75.0779   3
   4  -3   2 2419.55 95.0770   1
  -4   3  -3 708.073 49.6476   1
   4   3   3 793.026 76.2441   2
   4  -3   3 779.108 52.4426   1
  -4   3  -3 778.725 51.2526   3
   4   3   4 1753.15 113.173   2
  -4   3  -4 1679.28 71.4239   1
   4  -3   4 1652.42 71.9228   1
  -4   3  -4 1635.39 82.0588   3
  -4   3  -5 18.1083 16.0067   1
   4   3   5 42.4356 40.7297   2
   4  -3   5 5.86189 22.7427   2
  -4   3  -5 42.0195 32.1154   3
   4  -3   5 17.2726 17.2195   1
  -4   3  -6 494.607 35.9997   1
   4   3   6 600.278 75.7662   2
   4  -3   6 559.126 54.4484   2
  -4   3  -6 538.238 58.2628   3
   4   3   7 19.5055 40.2046   2
   4  -3   7 16.0097 23.9761   2
  -4   3  -7 37.1370 13.4574   1
  -4   3  -7 35.7419 30.6826   3
   4  -3   8 169.766 37.9586   2
   4   3   8 250.978 56.5499   2
  -4   3  -8 135.491 15.8733   1
  -4   3  -8 153.410 46.2452   3
   4  -3   9 403.594 57.4493   2
   4   3   9 446.448 73.4184   2
  -4   3  -9 400.444 62.1890   3
   4  -3  10 128.414 37.4501   2
   4   3  10 35.2641 43.8584   2
  -4   3 -10 151.464 51.6622   3
  -4   3 -11 90.3733 44.1633   3
   4   3  11 67.8009 49.0788   2
   4  -3  11 34.5048 31.1287   2
  -4  -3 -11 64.2231 32.3068   1
   4  -3  12 83.9743 36.3206   2
   4   3  12 174.969 61.3534   2
  -4   3 -12 127.619 52.2156   3
   4   3  13 64.1163 54.5906   2
  -4   3 -13 116.999 48.6314   3
  -4   3 -14 410.447 83.6746   3
  -4   3 -15 16.4729 40.1095   3
  -4   3 -16-22.2707 46.3922   3
   4   4 -18 201.241 82.9638   3
  -4   4  17 53.6316 38.1206   4
   4  -4 -17 58.2607 49.7644   1
   4   4 -17 70.5225 64.0516   3
  -4   4  16 206.451 59.6202   4
   4   4 -16 191.652 74.6587   3
   4  -4 -16 123.764 56.1535   1
  -4   4  15 434.503 70.1127   4
   4  -4 -15 433.624 72.4253   1
   4  -4 -14 7.50840 45.6637   3
   4   4 -14 1.56734 23.6561   1
  -4   4  14-22.7534 35.2198   4
   4  -4 -14-49.6966 40.5591   1
  -4   4  13 1883.13 129.182   4
   4  -4 -13 1910.18 133.920   1
   4   4 -13 1772.37 101.537   1
   4  -4 -13 1747.74 137.176   3
   4  -4 -12 84.0502 48.0001   3
   4  -4 -12 66.3639 42.1785   1
   4   4 -12 97.4588 32.5901   1
  -4   4  12 193.397 50.6408   4
   4  -4 -11 368.703 60.9233   3
   4  -4 -11 463.636 66.5644   1
   4   4 -11 550.520 59.8328   1
   4  -4 -10 1320.52 104.680   1
   4   4 -10 1181.53 82.6433   1
   4  -4  -9 300.677 57.0967   1
   4   4  -9 324.049 46.1850   1
   4  -4  -8 2214.44 127.395   1
   4   4  -8 1972.19 103.176   1
   4  -4  -7 100.661 37.0669   1
   4   4  -7 89.8857 32.3227   1
   4  -4  -6 6248.46 199.917   1
   4   4  -6 6267.67 179.852   1
  -4   4   6 6218.21 158.979   3
   4  -4  -5 2187.26 117.414   1
   4   4  -5 2313.97 113.400   1
  -4   4   5 2326.29 89.5921   3
   4   4  -4 3717.82 141.138   1
   4  -4  -4 3656.06 144.643   1
  -4   4   4 3647.11 100.897   3
  -4   4   3 9950.96 145.298   3
   4  -4  -3 10283.7 233.824   1
   4  -4  -2-12.2124 33.7856   1
  -4   4   1 1258.85 77.9276   1
   4  -4  -1 1107.98 76.2855   1
  -4   4   0 63.5106 25.7332   1
   4  -4   0 106.238 28.7336   1
   4   4   1 25.7123 28.8438   2
  -4   4  -1 32.0840 21.7268   1
   4  -4   1 23.6662 27.2953   1
   4   4   2 237.383 49.1236   2
   4  -4   2 293.744 39.0656   1
  -4   4  -2 357.255 39.3117   1
   4   4   3 6426.89 207.615   2
   4  -4   3 6589.56 150.555   1
  -4   4  -3 6542.58 148.511   1
   4   4   4 3229.77 153.965   2
  -4   4  -4 2848.77 93.4783   1
   4  -4   4 2880.18 95.0978   1
   4   4   5 3053.52 155.650   2
   4  -4   5 3163.45 113.809   2
  -4   4  -5 2857.86 88.8236   1
   4  -4   5 3101.90 91.2176   1
   4  -4   6 1756.82 87.6524   2
  -4   4  -6 1764.38 62.8864   1
   4  -4   6 1839.75 64.3865   1
   4   4   6 2065.97 135.534   2
  -4   4  -6 1813.58 104.499   3
   4   4   7 194.426 53.2855   2
   4  -4   7 194.881 36.2586   2
  -4   4  -7 131.308 15.9817   1
  -4   4  -7 228.263 50.6684   3
   4  -4   8 717.021 64.3014   2
   4   4   8 765.708 93.5440   2
  -4   4  -8 702.027 77.3155   3
   4  -4   9-69.2910 33.6997   2
   4   4   9-1.02244 43.1323   2
  -4   4  -9 5.93987 33.6830   3
   4  -4  10 28.4126 32.5579   2
   4   4  10-79.8471 46.5286   2
  -4   4 -10 67.0319 42.3527   3
   4  -4  11 9.29828 29.7459   2
   4   4  11 62.5438 48.7294   2
  -4  -4 -11-12.0781 34.4592   1
  -4   4 -11-30.0556 45.0071   3
   4   4  12 39.2713 44.5482   2
  -4  -4 -12 45.7309 35.0408   1
  -4   4 -12 145.302 59.4944   3
   4   4  13 16.9580 50.4586   2
  -4   4 -13 56.6858 45.4808   3
  -4   4 -14 51.1443 43.5658   3
  -4   4 -15 50.6460 47.6873   3
  -4   4 -16 84.9805 55.3549   3
   4   5 -18 40.6706 57.4433   3
   4  -5 -17 96.3766 52.8978   1
  -4   5  17 51.5104 41.2992   4
   4   5 -17-40.8911 65.9044   3
  -4   5  16 16.4947 38.6068   4
   4  -5 -16-6.89820 45.1189   1
   4  -5 -15 858.245 103.024   1
  -4   5  15 930.318 99.6827   4
   4  -5 -14 65.6496 48.4712   1
  -4   5  14-35.0574 43.1352   4
   4  -5 -13 145.152 58.1976   1
   4   5 -13 68.1423 32.8136   1
  -4   5  13 122.630 45.5300   4
   4   5 -12-23.8687 26.4456   1
   4  -5 -12-27.4570 43.6150   1
   4  -5 -11 3342.55 175.918   1
   4   5 -11 3107.41 134.036   1
   4  -5 -10 106.146 47.8309   1
   4   5 -10 118.308 33.3476   1
   4  -5  -9 32.2791 38.7496   1
   4   5  -9 56.1601 32.6939   1
   4  -5  -8-27.7164 39.8394   1
   4   5  -8-24.5407 31.1599   1
   4  -5  -7 1504.54 109.037   1
   4  -5  -6 459.677 64.9583   1
  -4   5   6 497.716 50.5330   3
   4  -5  -5 5487.11 187.469   1
  -4   5   5 5253.60 141.996   3
  -4   5   4 238.027 31.0640   3
   4  -5  -4 259.645 50.6003   1
   4  -5  -3 4709.53 166.902   1
   4  -5  -2 111.726 38.8612   1
   4  -5  -1 2056.95 106.621   1
   4  -5   0 112.081 35.8111   1
   4   5   1 3862.22 157.774   2
  -4   5  -1 3779.53 129.278   1
   4  -5   1 3637.81 129.179   1
  -4   5  -2 173.141 32.1546   1
   4  -5   2 166.686 32.8751   1
   4   5   2 128.474 44.5825   2
   4   5   3 2433.83 133.316   2
  -4   5  -3 2331.80 94.3635   1
   4  -5   3 2190.64 93.0124   1
   4   5   4 142.539 44.7069   2
   4  -5   4 196.277 32.0933   1
  -4   5  -4 236.745 31.2068   1
   4   5   5 4639.35 197.836   2
   4  -5   5 4655.00 132.168   2
   4  -5   5 4747.06 117.556   1
  -4   5  -5 4644.76 115.417   1
   4   5   6 332.630 63.8012   2
   4  -5   6 402.851 41.0279   2
   4  -5   6 375.375 31.7697   1
  -4   5  -6 396.416 32.2016   1
   4   5   7 1076.78 105.296   2
   4  -5   7 971.670 63.9851   2
   4  -5   8 16.1865 20.6152   2
   4   5   8-22.4375 43.6758   2
  -4   5  -8 7.72708 33.6677   3
   4  -5   9 132.927 32.0468   2
   4   5   9 131.637 57.2476   2
  -4   5  -9 92.1769 42.1919   3
   4   5  10-17.0399 48.1534   2
  -4   5 -10 52.9677 38.9639   3
  -4  -5 -11 331.834 63.5971   1
   4   5  11 392.880 84.8288   2
  -4   5 -11 369.337 69.4160   3
   4   5  12-23.9161 53.5110   2
  -4  -5 -12 20.6342 39.2971   1
  -4   5 -12 1.17658 43.4745   3
   4   5  13-31.2503 50.6315   2
  -4   5 -13-11.6513 44.9409   3
  -4   5 -14 76.5731 55.8176   3
  -4   5 -15 54.7440 52.7783   3
  -4   5 -16 99.2596 57.9730   3
   4   6 -18 170.667 79.9987   3
   4  -6 -18 108.068 58.3231   1
   4  -6 -17 80.0101 53.5474   1
   4  -6 -16 278.248 76.5625   1
  -4   6  16 217.403 59.4703   4
   4  -6 -15 37.4120 47.3551   1
  -4   6  15 52.9812 42.6739   4
   4  -6 -14 9.73708 42.6181   1
   4  -6 -13 590.457 87.8175   1
   4  -6 -12 196.357 57.7276   1
   4  -6 -11 187.360 60.7543   1
   4  -6 -10 94.2269 50.7105   1
   4  -6  -9 100.580 45.0925   1
   4  -6  -8 1858.45 126.969   1
   4  -6  -7-9.84871 36.9007   1
   4  -6  -6 2113.42 127.239   1
  -4   6   5 67.1829 26.2119   3
   4  -6  -5 103.176 41.9532   1
   4  -6  -4 1127.34 91.6686   1
   4  -6  -3 1440.23 98.1464   1
   4  -6  -2 33.9269 32.9795   1
   4  -6  -1 1157.22 83.4420   1
   4   6  -1 1391.83 92.1769   2
   4  -6   0-22.8847 31.1263   1
   4   6   0 23.2338 33.9733   2
   4   6   1 881.518 81.8678   2
   4  -6   1 972.910 71.6432   1
   4   6   2 2080.93 125.795   2
  -4   6  -2 2094.25 99.5274   1
   4  -6   2 2128.02 100.640   1
   4   6   3 1887.61 124.803   2
  -4   6  -3 2029.59 92.6171   1
   4  -6   3 2070.97 95.6911   1
   4   6   4 1367.47 110.066   2
  -4   6  -4 1233.36 69.4794   1
   4  -6   4 1295.26 72.9586   1
   4   6   5 2592.23 154.436   2
   4  -6   5 2538.43 89.8514   2
   4  -6   5 2533.04 93.0086   1
  -4   6  -5 2345.11 87.9770   1
   4   6   6 1499.84 124.903   2
   4  -6   6 1461.32 68.5792   2
   4  -6   6 1515.48 64.1371   1
   4   6   7 59.6099 43.9453   2
   4  -6   7-6.97735 15.9791   2
   4  -6   7 2.32534 8.65664   1
   4  -6   8 788.839 55.0128   2
   4   6   8 674.380 93.7986   2
   4   6   9 41.5697 46.4135   2
  -4   6  -9-37.5683 37.7402   3
   4   6  10 18.4758 40.7803   2
  -4   6 -10 121.120 48.7891   3
  -4  -6 -11-8.95085 36.0103   1
   4   6  11 125.473 56.2314   2
  -4   6 -11 26.3414 47.2042   3
  -4  -6 -12 78.5500 46.1156   1
   4   6  12 91.3921 69.8492   2
  -4   6 -12 112.590 55.5852   3
  -4  -6 -13 74.8418 42.1912   1
  -4   6 -13 14.4295 45.9971   3
  -4   6 -14 37.3766 45.8021   3
  -4   6 -15 122.732 56.8322   3
  -4   6 -16 51.9152 45.8902   3
   4  -7 -18-6.80213 46.9565   1
   4  -7 -17 105.323 50.7527   1
   4  -7 -16 69.0918 59.3120   1
  -4   7  16 94.1445 52.5472   4
   4  -7 -15 14.1295 42.5201   1
   4  -7 -14 497.729 86.6376   1
   4  -7 -13 216.425 64.1687   1
   4  -7 -12 248.546 65.8189   1
   4  -7 -11 19.2055 45.0348   1
   4  -7 -10 319.090 63.9936   1
   4  -7  -9 1316.19 115.232   1
   4  -7  -8-56.3658 43.6351   1
   4  -7  -7 42.9806 34.0551   1
   4  -7  -6 31.6746 38.5082   1
   4  -7  -5 387.666 61.0975   1
   4  -7  -4 2747.15 145.574   1
   4  -7  -3 80.6038 38.2875   1
   4   7  -2 4774.82 168.223   2
   4  -7  -2 4704.02 179.062   1
   4   7  -1 969.134 79.8698   2
   4  -7  -1 778.690 73.9638   1
   4   7   0 1718.37 110.516   2
   4  -7   0 1618.01 102.284   1
   4  -7   1 234.866 43.7798   1
   4   7   1 236.163 47.4868   2
   4   7   2 3025.63 154.184   2
   4  -7   2 3088.01 126.722   1
   4   7   3 1128.48 100.395   2
   4  -7   3 1119.61 76.5017   1
  -4   7  -4 546.526 51.0934   1
   4   7   4 671.820 83.6665   2
   4  -7   4 653.969 56.7177   1
   4   7   5 297.625 67.0504   2
   4  -7   5 226.968 27.6799   2
   4  -7   5 232.139 35.0103   1
   4   7   6 1292.53 120.178   2
   4  -7   6 1117.75 52.8705   2
   4  -7   6 1132.42 61.7320   1
   4   7   7 79.7445 51.4137   2
   4   7   8-24.7172 41.2355   2
   4   7   9 117.251 65.0634   2
  -4   7 -10 90.5871 47.8494   3
   4   7  10 135.421 57.9656   2
   4   7  11-51.0411 60.6321   2
  -4   7 -11 14.6293 41.3090   3
  -4  -7 -11-2.57097 38.2610   1
   4   7  12 71.7519 61.1363   2
  -4  -7 -12 103.523 53.3234   1
  -4   7 -12 28.6932 46.7313   3
   4   7  13 128.719 71.0459   2
  -4  -7 -13 55.0454 49.5834   1
  -4   7 -13 31.3404 50.6257   3
  -4   7 -14 192.749 69.5227   3
  -4   7 -15 84.1043 58.3249   3
   4  -8 -18 37.7586 59.9925   1
   4  -8 -17 537.881 100.703   1
   4  -8 -16 158.784 69.3110   1
   4  -8 -15 265.811 76.9248   1
   4  -8 -14 41.7761 51.5501   1
   4  -8 -13 626.859 94.7122   1
   4  -8 -12 405.541 80.3663   1
   4  -8 -11 119.365 55.4266   1
   4  -8 -10 469.469 81.8730   1
   4  -8  -9 557.480 84.7328   1
   4  -8  -8 573.168 84.2332   1
   4  -8  -7 48.1208 44.4058   1
   4  -8  -6 110.740 43.8801   1
   4  -8  -5 199.882 50.9661   1
   4   8  -4 480.123 55.8929   2
   4  -8  -4 456.987 70.6594   1
   4   8  -3 194.877 43.8269   2
   4  -8  -3 279.320 54.3369   1
   4   8  -2 339.786 51.3073   2
   4  -8  -2 376.488 61.7365   1
   4   8  -1 2128.04 121.652   2
   4  -8  -1 2264.64 125.547   1
   4   8   0 108.143 44.7983   2
   4  -8   0 107.359 36.3198   1
   4   8   1 924.448 89.7501   2
   4  -8   1 1045.58 84.5892   1
   4  -8   2 93.7076 33.0028   1
   4   8   2 81.0304 42.0869   2
   4   8   3 1627.42 124.410   2
   4  -8   3 1497.92 92.9652   1
   4   8   4 1277.70 113.394   2
   4  -8   4 1274.68 83.8955   1
   4   8   5 181.542 57.5879   2
   4  -8   5 89.2214 15.9661   2
   4  -8   5 137.991 31.9549   1
   4   8   6 393.051 79.2554   2
   4  -8   6 344.450 39.5478   1
   4   8   7 83.9546 53.6659   2
   4   8   8 172.234 66.6204   2
   4   8   9 157.824 67.8431   2
   4   8  10-27.5043 55.1605   2
   4   8  11 257.688 77.1815   2
  -4  -8 -11 200.547 65.6416   1
  -4   8 -11 214.138 64.3576   3
   4   8  12-15.5997 62.9956   2
  -4  -8 -12 9.78244 55.7515   1
  -4   8 -12 43.5508 46.1718   3
  -4  -8 -13 381.550 83.0165   1
  -4   8 -13 525.626 93.6892   3
  -4   8 -14 9.26432 50.9470   3
  -4   8 -15 306.505 87.5310   3
   4  -9 -18 70.3199 63.2026   1
   4  -9 -17-156.073 72.3572   1
   4  -9 -16 388.062 89.1039   1
   4  -9 -15-19.9731 54.6443   1
   4  -9 -14 547.139 93.7051   1
   4  -9 -13 49.0311 57.1601   1
   4  -9 -12 316.817 78.8541   1
   4  -9 -11 267.934 71.6420   1
   4  -9 -10 273.718 69.7701   1
   4  -9  -9 377.723 73.7372   1
   4  -9  -8 579.784 88.1665   1
   4  -9  -7 1247.31 119.669   1
   4   9  -6 479.776 52.0420   2
   4  -9  -6 461.871 75.0012   1
   4   9  -5 290.595 45.4552   2
   4  -9  -5 223.391 60.2107   1
   4   9  -4 204.377 41.4611   2
   4  -9  -4 207.786 54.4112   1
   4  -9  -3 87.0972 43.9373   1
   4   9  -3 91.0921 33.5990   2
   4   9  -2 24.6857 33.3110   2
   4  -9  -2 43.5939 34.8884   1
   4  -9  -1-53.1706 38.1819   1
   4   9  -1 40.4732 34.4305   2
   4   9   0 455.520 65.5289   2
   4  -9   0 512.842 67.4789   1
   4   9   1 49.9762 42.7970   2
   4  -9   1-27.9495 31.8282   1
   4   9   2 7.88611 36.1033   2
   4  -9   2 41.5210 36.0692   1
   4   9   3 60.2091 35.9799   2
   4  -9   3-37.2032 33.4322   1
   4  -9   4 143.582 41.3049   1
   4   9   4 124.852 55.1189   2
   4   9   5 2203.03 157.080   2
   4  -9   5 2182.19 108.415   1
   4   9   6 109.998 55.3619   2
   4  -9   6 116.243 29.8015   1
   4   9   7 724.082 100.337   2
   4   9   8 81.5546 54.8231   2
   4   9   9 459.095 91.8409   2
  -4  -9 -10 583.656 92.8030   1
   4   9  10 553.810 98.5052   2
   4   9  11 377.174 92.6456   2
  -4  -9 -11 200.422 66.9769   1
   4   9  12 369.802 93.0993   2
  -4  -9 -12 287.370 79.9893   1
  -4   9 -12 338.320 80.0539   3
  -4  -9 -13-77.8606 61.5072   1
  -4   9 -13 103.430 62.6526   3
  -4   9 -14 117.018 65.4108   3
   4 -10 -16-30.4387 68.6436   1
   4 -10 -15 183.564 70.2142   1
   4 -10 -14-45.4991 52.3373   1
   4 -10 -13 49.9545 49.7106   1
   4 -10 -12-24.1111 53.6106   1
   4 -10 -11 72.5459 57.6634   1
   4 -10 -10 709.871 105.981   1
   4 -10  -9 25.6599 52.3039   1
   4 -10  -8 2166.17 164.676   1
   4  10  -7 32.6195 22.9575   2
   4 -10  -7-53.6944 52.7850   1
   4  10  -6 844.863 69.6880   2
   4 -10  -6 921.364 104.842   1
   4  10  -5 49.6628 29.7378   2
   4 -10  -5 55.3695 51.6163   1
   4 -10  -4 270.364 64.2215   1
   4  10  -4 284.997 49.0817   2
   4  10  -3-18.7391 33.3947   2
   4 -10  -3 25.0040 46.1638   1
   4  10  -2 779.786 79.6374   2
   4 -10  -2 854.003 90.6871   1
   4  10  -1 512.431 69.4036   2
   4 -10  -1 553.874 75.6545   1
   4  10   0 771.664 84.6891   2
   4 -10   0 717.677 81.9145   1
   4  10   1-15.7332 43.5982   2
   4 -10   1 56.9976 38.0510   1
   4  10   2 554.892 81.5310   2
   4 -10   2 534.199 68.2576   1
   4 -10   3 191.031 45.9332   1
   4  10   3 170.285 51.4149   2
   4  10   4 312.939 68.6991   2
   4 -10   4 288.236 50.4274   1
   4 -10   5 98.1092 33.4274   1
   4  10   5 135.138 57.9893   2
   4  10   6 132.864 61.8724   2
   4  10   7 24.2198 55.6972   2
   4  10   8 681.411 111.183   2
   4  10   9 47.6612 61.2465   2
  -4 -10 -10 265.477 68.8005   1
   4  10  10 219.082 83.2221   2
   4  10  11 27.9580 58.4008   2
  -4 -10 -11-39.7878 58.8394   1
  -4 -10 -12 55.1485 61.0707   1
  -4 -10 -13 205.780 81.7040   1
  -4  10 -13-192.254 79.1577   3
   4 -11 -15-12.2642 58.0029   1
   4 -11 -14 74.2618 66.1011   1
   4 -11 -13 6.03048 48.8725   1
   4 -11 -12-110.785 57.6808   1
   4 -11 -11-68.3743 58.3395   1
   4 -11 -10 897.619 117.146   1
   4 -11  -9 856.339 112.323   1
   4 -11  -8-61.8280 59.8507   1
   4 -11  -7 555.799 87.2443   1
   4  11  -6-3.57185 24.0150   2
   4 -11  -6 41.1967 47.8461   1
   4  11  -5 571.841 61.8688   2
   4 -11  -5 563.230 90.6222   1
   4  11  -4 55.0958 33.5082   2
   4 -11  -4 26.9598 42.1497   1
   4  11  -3 389.081 58.5366   2
   4 -11  -3 304.102 66.8356   1
   4  11  -2 175.587 44.2924   2
   4 -11  -2 92.1268 43.6250   1
   4 -11  -1 99.6821 46.1217   1
   4  11  -1 78.0413 43.5719   2
   4  11   0 751.544 87.2694   2
   4 -11   0 673.786 82.9920   1
   4  11   1-2.67770 38.1634   2
   4 -11   1 16.2297 35.2143   1
   4  11   2 401.714 71.9805   2
   4 -11   2 338.100 59.0605   1
   4 -11   3 33.9427 33.4038   1
   4  11   3 19.2480 41.5768   2
   4  11   4 258.725 69.4271   2
   4 -11   4 307.256 57.5501   1
   4  11   5 24.7171 44.4006   2
   4  11   6 39.9413 47.6572   2
   4  11   7 363.752 87.3998   2
   4  11   8-71.4473 67.3354   2
   4  11   9 262.543 83.2763   2
  -4 -11  -9 149.843 62.0139   1
   4  11  10 78.5326 64.1538   2
  -4 -11 -10 203.008 71.1500   1
  -4 -11 -11-21.2591 46.8152   1
  -4 -11 -12 89.2095 58.5384   1
   4 -12 -13 354.282 97.4407   1
   4 -12 -12-156.661 73.6465   1
   4 -12 -11 441.220 95.0373   1
   4 -12 -10 42.3415 56.4659   1
   4 -12  -9 854.954 120.307   1
   4 -12  -8 29.4371 48.6308   1
   4 -12  -7 56.6036 60.4177   1
   4 -12  -6-65.0957 50.9451   1
   4 -12  -5 33.7498 44.4827   1
   4  12  -4 11.1542 28.0445   2
   4 -12  -4 36.4709 41.8310   1
   4  12  -3 50.2183 37.9415   2
   4 -12  -3 32.9510 43.6686   1
   4  12  -2 37.5765 32.7048   2
   4 -12  -2 58.4707 50.2608   1
   4  12  -1 791.578 88.8270   2
   4 -12  -1 806.288 98.8282   1
   4  12   0-43.1563 43.1792   2
   4 -12   0-26.6407 38.0815   1
   4  12   1 400.536 70.3158   2
   4 -12   1 445.691 75.3444   1
   4  12   2-32.8687 42.4659   2
   4 -12   2-0.37787 35.3277   1
   4  12   3 3.97695 48.6490   2
   4 -12   3-36.7538 38.3059   1
   4  12   4 70.6328 55.7249   2
   4 -12   4 59.2629 37.9010   1
   4  12   5 78.3808 57.2837   2
   4  12   6 298.804 77.4705   2
   4  12   7-44.2205 47.5525   2
   4  12   8 50.0426 55.0747   2
  -4 -12  -8 24.4720 52.9931   1
   4  12   9 203.629 75.6223   2
  -4 -12  -9 34.3800 57.3458   1
  -4 -12 -10 176.486 78.9614   1
  -4 -12 -11 447.131 103.597   1
   4 -13 -12 205.756 77.7089   1
   4 -13 -11 83.6426 59.1545   1
   4 -13 -10 199.727 67.3010   1
   4 -13  -9-51.4908 56.9229   1
   4 -13  -8 310.445 84.0445   1
   4 -13  -7 619.117 109.414   1
   4 -13  -6-15.0804 53.1082   1
   4 -13  -5-24.9712 44.0901   1
   4 -13  -4 263.295 69.8985   1
   4  13  -3 231.496 54.2266   2
   4 -13  -3 117.851 54.4291   1
   4 -13  -2 509.184 87.6018   1
   4  13  -2 525.694 72.8264   2
   4  13  -1 94.9029 46.7380   2
   4 -13  -1 40.9364 45.5562   1
   4  13   0 499.189 76.3633   2
   4 -13   0 633.868 93.0931   1
   4  13   1-60.3658 46.2302   2
   4 -13   1-55.3157 45.6974   1
   4  13   2 152.282 57.9919   2
   4 -13   2 209.889 57.9078   1
   4  13   3 27.4005 49.5410   2
   4 -13   3 6.37375 38.6300   1
   4  13   4 165.621 64.8774   2
   4  13   5-88.9987 52.7248   2
   4  13   6 67.4082 59.7045   2
   4  13   7 64.8509 56.8079   2
  -4 -13  -7 49.5965 65.4126   1
   4  13   8-54.1746 56.5913   2
  -4 -13  -8 33.2676 57.2752   1
  -4 -13  -9 13.7204 54.1458   1
   4 -14 -10-27.3856 70.3775   1
   4 -14  -9 33.6245 67.8723   1
   4 -14  -8 145.538 67.6015   1
   4 -14  -7-19.4131 59.4062   1
   4 -14  -6 346.077 86.8479   1
   4 -14  -5 69.7895 62.5843   1
   4 -14  -4 278.134 78.2039   1
   4 -14  -3 656.548 103.941   1
   4 -14  -2 144.303 59.5219   1
   4  14  -1 508.605 74.7754   2
   4 -14  -1 629.862 98.8682   1
   4  14   0 45.5096 38.7526   2
   4 -14   0-1.12884 46.0357   1
   4  14   1 178.982 63.5308   2
   4 -14   1 36.5598 47.8438   1
   4  14   2-27.1542 44.0589   2
   4 -14   2 40.0595 45.5184   1
   4  14   3 345.670 80.3762   2
   4 -14   3 329.646 65.4934   1
   4  14   4-14.3853 52.1937   2
   4  14   5 66.2496 55.3505   2
   4  14   6 135.141 64.7590   2
  -4 -14  -6 38.2731 56.6240   1
   4  14   7 10.1494 56.9482   2
  -4 -14  -7 30.1841 55.2387   1
   4 -15  -8 31.1797 61.1323   1
   4 -15  -7-95.4183 64.4101   1
   4 -15  -6 109.585 71.9349   1
   4 -15  -5 559.560 107.761   1
   4 -15  -4 59.0061 55.3308   1
   4 -15  -3 238.890 78.9478   1
   4 -15  -2 93.5172 57.5528   1
   4 -15  -1-65.4350 46.9247   1
   4 -15   0 46.7327 54.2663   1
   4  15   1 0.56956 41.4374   2
   4 -15   1 74.0369 50.8864   1
   4  15   2 64.2775 45.8679   2
   4 -15   2 90.9305 57.9931   1
   4  15   3-84.1964 62.4193   2
   4  15   4 223.158 69.9490   2
   4  15   5 350.326 87.2733   2
   4 -16  -5-67.5549 69.2997   1
   4 -16  -4 227.743 89.1715   1
   4 -16  -3 131.903 66.4795   1
   4 -16  -2 55.3529 58.3347   1
   4 -16  -1 38.1831 57.8983   1
   4 -16   0 21.4817 44.9023   1
   4 -16   1 47.1202 54.4933   1
   4 -17  -2 299.022 90.1176   1
   4 -17  -1-75.1614 57.7959   1
   4 -17   0-7.55661 55.0503   1
   5   0 -19 212.441 80.9412   3
   5   0 -18 19.4030 58.6408   3
   5   0 -17 27.4065 53.0626   3
   5   0 -16 17.2849 38.3118   1
   5   0 -16 3.18325 43.6755   3
   5   0 -15 450.406 65.4926   1
   5   0 -15 440.712 84.4803   3
   5   0 -14 72.7678 39.9016   1
   5   0 -14 42.5259 53.4285   3
   5   0 -13 2173.03 128.470   1
   5   0 -13 2235.00 150.024   3
   5   0 -12-21.2724 37.9625   3
   5   0 -12-53.6623 38.3936   1
   5   0 -11 1935.67 118.711   1
   5   0 -11 1826.56 123.311   3
   5   0 -10-4.00454 31.4714   3
   5   0 -10-25.6756 34.9520   1
  -5   0  10 35.5885 35.1734   4
   5   0  -9 5167.29 184.477   1
  -5   0   9 5115.71 189.724   4
   5   0  -8 19.0756 35.0102   1
  -5   0   8-38.1422 36.0036   4
  -5   0   7 21804.5 365.264   4
   5   0  -7 21088.2 358.405   1
   5   0  -6-8.78838 33.3500   1
  -5   0   6-27.7871 32.4060   4
  -5   0   5-8.57891 33.2946   4
   5   0  -5 0.14287 34.9720   1
   5   0  -4-24.9041 32.5472   1
  -5   0   4-2.71535 28.7068   4
   5   0  -3 1839.77 100.324   1
  -5   0   3 1725.84 93.6411   4
  -5   0   2 28.0977 29.3802   4
   5   0  -2 10.8032 29.4133   1
   5   0  -1 1076.47 78.0332   1
  -5   0   1 1035.38 68.0111   4
  -5   0   0 24.9581 23.0785   4
   5   0   0 24.9903 28.8248   1
  -5   0  -1 62.0715 32.2303   1
  -5   0  -1 31.4710 20.4723   4
   5   0   1 57.7239 31.0297   1
   5   0   1 59.7217 17.5676   3
   5   0   2-33.1663 29.1794   1
  -5   0  -2 15.5570 21.7127   1
   5   0   2-0.27971 19.4808   3
   5   0   3 1855.91 95.1419   1
  -5   0  -3 1775.39 93.4899   1
   5   0   3 1918.72 84.9452   3
  -5   0  -4 14.7262 22.8616   1
   5   0   4 12.7069 31.2993   2
   5   0   4-42.2515 26.3427   3
  -5   0  -5 311.565 40.9107   1
   5   0   5 339.360 56.0853   2
   5   0   6 2.20594 32.6737   2
   5   0   7 65.6902 35.0002   2
   5   0   8-32.2721 35.6663   2
   5   0   9 1023.52 100.408   2
   5   0  10-29.1906 36.6338   2
   5   0  11 22.6975 40.6436   2
   5   0  12-50.5505 41.2703   2
   5   0  13 278.995 72.0384   2
   5   0  14 5.23634 47.3481   2
   5   1 -19 5.17772 52.8765   3
   5  -1 -19-6.49354 56.4456   3
   5   1 -18 323.236 82.3839   3
   5  -1 -18 176.130 75.8333   3
   5  -1 -17 168.541 64.9558   3
   5   1 -17 213.241 69.5401   3
   5   1 -16 17.3524 32.5716   1
   5  -1 -16 14.8874 35.4246   1
   5   1 -16 110.376 51.7159   3
   5  -1 -16 79.3884 63.3695   3
   5   1 -15 311.154 54.1228   1
   5  -1 -15 326.358 62.4798   1
   5   1 -15 427.867 87.9245   3
   5  -1 -15 332.570 75.5389   3
   5   1 -14 325.760 56.5283   1
   5  -1 -14 436.779 70.7645   1
   5   1 -14 426.865 81.4591   3
   5  -1 -14 423.962 76.5332   3
  -5   1  13 65.5122 45.1115   4
   5   1 -13 82.6921 39.2867   1
   5  -1 -13 54.6404 38.5824   1
   5   1 -13 24.8298 42.2541   3
   5  -1 -13 24.6859 41.2199   3
   5  -1 -12 586.473 71.9840   1
  -5   1  12 472.822 66.6360   4
   5   1 -12 509.069 73.4856   3
   5  -1 -12 493.030 69.9717   3
   5   1 -12 574.048 69.0966   1
   5   1 -11 163.340 45.0869   1
   5  -1 -11 108.029 38.8977   1
   5  -1 -11 149.826 47.0225   3
  -5   1  11 133.907 44.7050   4
  -5   1  10 5004.22 192.404   4
   5   1 -10 4970.33 180.650   1
   5  -1 -10 5223.38 192.547   1
   5  -1 -10 5044.22 188.946   3
   5  -1  -9 899.265 79.2311   3
   5   1  -9 886.421 76.4372   1
  -5   1   9 927.931 83.2365   4
   5  -1  -9 853.418 80.1821   1
   5  -1  -8 1513.09 100.482   1
   5   1  -8 1530.39 99.1835   1
  -5   1   8 1609.36 105.748   4
   5  -1  -8 1599.45 92.8142   3
   5  -1  -7 700.459 60.8124   3
   5  -1  -7 728.826 71.5077   1
   5   1  -7 704.521 70.5234   1
  -5   1   7 732.613 73.8603   4
   5   1  -6 34.6393 36.4555   1
   5  -1  -6-21.8312 30.6493   1
  -5   1   6-0.96273 30.7497   4
   5  -1  -6 32.4950 26.5200   3
  -5   1   5 1427.07 92.0822   4
   5   1  -5 1298.00 88.8987   1
   5  -1  -5 1414.29 92.0723   1
   5   1  -4 589.555 63.9568   1
   5  -1  -4 543.451 62.1013   1
  -5   1   4 525.221 58.6788   4
  -5   1   3 699.499 62.4824   4
   5  -1  -3 709.372 66.4742   1
   5   1  -3 550.034 61.1620   1
  -5   1   2 147.769 33.6838   4
   5   1  -2 195.258 36.5913   4
   5  -1  -2 178.381 42.4850   1
   5   1  -2 259.116 49.2810   1
   5   1  -1 2739.97 123.060   1
   5  -1  -1 2695.34 117.056   1
   5   1  -1 2609.09 105.067   4
  -5   1   1 2677.36 106.715   4
   5  -1   0 10.3228 28.6450   1
  -5   1   0-7.74425 23.9874   1
   5   1   0-10.4783 20.7299   4
   5   1   0-82.2823 40.7758   1
  -5   1   0-8.61915 21.5117   4
   5  -1   0-4.65033 8.55698   3
   5   1   1 1980.58 83.1229   4
   5   1   1 1960.97 101.878   1
   5  -1   1 2055.94 100.331   1
  -5   1  -1 1819.59 93.7868   1
  -5   1  -1 1829.37 81.0963   4
  -5   1  -2-6.88724 16.6785   4
  -5   1  -2-3.14960 24.1517   1
   5   1   2-5.73449 28.0176   1
   5  -1   2 19.3222 25.0779   1
   5   1   2 6.26886 18.5859   3
  -5   1  -3 248.209 39.3402   1
   5  -1   3 218.742 36.2439   1
  -5   1  -3 212.511 26.6144   4
   5   1   3 252.676 36.4315   3
  -5   1  -4 0.20479 21.5006   1
   5   1   4 34.6811 36.9658   2
   5  -1   4-12.7543 23.5144   1
  -5   1  -4 9.73714 12.8158   4
  -5   1  -5 180.262 33.3904   1
   5   1   5 278.451 55.7220   2
   5  -1   5 177.166 44.2710   2
  -5   1  -6 1447.93 92.8002   3
   5   1   6 1599.12 113.714   2
   5  -1   6 1498.01 104.117   2
  -5   1  -6 1489.15 81.3025   1
  -5   1  -7-17.2520 31.0412   3
  -5   1  -7 77.3601 26.1887   1
   5   1   7-17.6382 40.1722   2
   5  -1   7 26.7564 38.7350   2
   5  -1   8 1138.62 97.5966   2
  -5   1  -8 1137.92 95.5827   3
   5   1   8 1151.10 105.418   2
  -5   1  -9 14.3547 33.6075   3
   5   1   9 86.5466 42.5154   2
   5  -1   9 79.5658 42.6725   2
  -5   1 -10 31.3865 38.0283   3
   5  -1  10 16.4530 35.5063   2
   5   1  10 9.45489 39.1504   2
   5  -1  11 423.589 72.5665   2
   5   1  11 541.059 83.4623   2
  -5   1 -11 486.317 77.3834   3
   5  -1  12 5.80223 39.0629   2
   5   1  12-103.937 52.4910   2
   5  -1  13 7.06173 41.0739   2
   5   1  13-34.0351 55.8468   2
   5   1  14 49.1047 49.9334   2
   5   2 -19 152.813 71.8643   3
   5  -2 -19 6.42642 57.4668   3
   5   2 -18 369.406 94.4715   3
   5  -2 -18 270.683 80.2692   3
   5  -2 -17 139.064 49.4432   1
   5   2 -17 85.1795 52.9482   3
   5  -2 -17-10.9632 51.6168   3
   5   2 -16 1584.20 153.011   3
   5  -2 -16 1584.20 128.169   1
   5  -2 -16 1662.89 153.182   3
   5   2 -15 292.024 53.4692   1
  -5   2  15 166.549 53.5837   4
   5   2 -15 308.362 77.1974   3
   5  -2 -15 303.899 62.7641   1
   5  -2 -15 267.745 70.1697   3
   5   2 -14 54.4309 35.5546   1
   5  -2 -14 96.4560 50.8031   1
  -5   2  14 123.349 45.9812   4
   5   2 -14 71.6512 49.4790   3
   5  -2 -14 52.9887 48.4822   3
  -5   2  13 76.7485 41.6911   4
   5   2 -13 14.5971 31.6878   1
   5  -2 -13 20.1683 39.7956   1
   5  -2 -13-46.5137 46.3261   3
   5   2 -12 1065.88 89.7947   1
  -5   2  12 1080.08 100.545   4
   5  -2 -12 1169.30 102.194   1
   5  -2 -12 1209.04 105.219   3
   5   2 -11 260.424 48.0492   1
  -5   2  11 296.815 58.5099   4
   5  -2 -11 260.038 53.6896   1
   5  -2 -11 273.978 56.3825   3
   5   2 -10 1442.55 100.023   1
   5  -2 -10 1332.91 103.568   1
  -5   2  10 1507.78 111.163   4
   5  -2 -10 1451.91 101.762   3
   5   2  -9 437.963 56.6630   1
   5  -2  -9 451.732 65.0369   1
  -5   2   9 298.403 53.2977   4
   5  -2  -9 432.948 56.8197   3
   5   2  -8 276.306 48.3579   1
  -5   2   8 320.558 53.1801   4
   5  -2  -8 326.556 55.4427   1
   5  -2  -8 313.700 46.5307   3
   5   2  -7 442.138 54.8211   1
   5  -2  -7 425.049 58.3127   1
  -5   2   7 383.712 55.0248   4
   5  -2  -7 484.402 48.6034   3
   5  -2  -6 63.7681 33.6879   1
  -5   2   6 82.4157 42.2536   4
   5  -2  -6 0.05394 19.6505   3
   5   2  -6-17.3352 33.7454   1
   5  -2  -5 215.485 46.3414   1
   5  -2  -5 208.439 28.4193   3
   5   2  -5 253.163 45.5300   1
   5  -2  -4 2727.92 126.472   1
   5   2  -4 2541.02 122.341   1
   5  -2  -4 2643.76 69.9834   3
   5   2  -3 2081.47 108.994   1
   5  -2  -3 1794.12 100.502   1
   5   2  -2 6874.69 196.717   1
   5  -2  -2 7632.09 197.288   1
   5   2  -1 1998.60 107.119   1
   5  -2  -1 2164.37 105.481   1
   5   2  -1 2208.73 99.6254   4
  -5   2   0 10707.5 222.328   1
   5   2   0 10720.0 207.035   4
   5   2   0 11027.6 245.672   1
   5  -2   0 10959.3 229.399   1
   5  -2   1 138.902 35.7115   1
   5   2   1 172.042 31.5225   4
  -5   2  -1 169.620 36.9753   1
  -5   2  -2 247.117 38.0072   1
   5   2   2 286.457 34.9053   4
   5  -2   2 257.875 41.1581   1
  -5   2  -3 12.6975 17.0133   3
   5   2   3-6.77944 25.9378   3
   5   2   3 11.9872 16.2079   4
   5  -2   3-35.2215 26.4946   1
   5   2   3-21.0932 38.9369   2
  -5   2  -3 7.37874 21.9002   1
   5   2   4 47.7539 17.3449   4
   5   2   4 83.7249 49.7600   2
  -5   2  -4 33.8412 17.4531   4
  -5   2  -4 25.9467 25.1425   1
   5  -2   4 22.8740 25.4316   1
  -5   2  -4 45.7447 26.2395   3
   5   2   5 1620.02 114.975   2
   5  -2   5 1429.16 95.8757   2
   5  -2   5 1593.00 80.9001   1
  -5   2  -5 1397.42 54.8923   4
   5   2   5 1479.33 54.9843   4
  -5   2  -5 1421.15 84.5485   3
  -5   2  -5 1413.47 75.4479   1
   5   2   6 6.75148 38.0674   2
   5  -2   6 118.227 37.8570   2
  -5   2  -6 87.4471 22.7393   1
  -5   2  -6 72.7548 12.2379   4
  -5   2  -6 125.451 34.3381   3
   5   2   7 511.108 73.6084   2
   5  -2   7 443.433 57.3963   2
  -5   2  -7 353.629 39.3205   1
  -5   2  -7 422.977 58.6389   3
   5   2   8 363.051 67.4830   2
   5  -2   8 247.487 48.1735   2
  -5   2  -8 291.211 53.1893   3
   5   2   9-23.6048 42.4976   2
   5  -2   9 10.8595 29.9043   2
  -5   2  -9 56.2033 41.2943   3
   5   2  10 232.745 65.8347   2
   5  -2  10 202.675 51.1604   2
  -5   2 -10 249.656 57.9299   3
  -5   2 -11 82.5462 40.9950   3
   5  -2  11 60.7731 43.7624   2
   5   2  11 117.877 48.7163   2
  -5   2 -12 389.734 71.9471   3
   5  -2  12 303.441 62.2741   2
   5   2  12 342.508 79.0552   2
  -5   2 -13 257.186 66.9527   3
   5  -2  13 87.1192 49.4639   2
   5   2  13 189.597 61.3856   2
  -5   2 -14 170.482 60.6987   3
   5   2  14 64.1647 52.0767   2
  -5   2 -15-2.69529 45.4485   3
   5  -3 -19 195.049 78.6781   3
   5   3 -19 402.534 88.5864   3
   5  -3 -18 133.224 67.2509   3
   5   3 -18 142.519 76.0194   3
   5  -3 -17 362.185 91.6066   3
   5  -3 -17 191.992 53.6578   1
  -5   3  17 262.846 60.6048   4
   5   3 -17 330.817 82.0629   3
   5  -3 -16 327.600 80.7421   3
   5   3 -16 256.681 78.0504   3
   5  -3 -16 243.402 62.8419   1
  -5   3  16 279.234 61.1310   4
  -5   3  15 654.619 83.0601   4
   5  -3 -15 660.141 87.2478   1
   5   3 -15 496.851 64.9952   1
   5  -3 -15 654.970 99.1687   3
  -5   3  14 295.113 61.4310   4
   5  -3 -14 322.961 66.6157   1
   5   3 -14 301.204 51.8902   1
   5  -3 -14 384.468 78.8108   3
  -5   3  13 3233.68 175.455   4
   5   3 -13 3394.89 155.132   1
   5  -3 -13 3066.23 169.061   1
   5  -3 -13 3308.05 181.434   3
   5  -3 -12-26.4578 36.2264   3
   5  -3 -12-25.0683 39.9120   1
  -5   3  12 63.4235 41.5179   4
   5   3 -12 12.4492 31.7754   1
   5  -3 -11 179.956 47.8801   3
  -5   3  11 163.363 49.7348   4
   5  -3 -11 270.915 59.3377   1
   5   3 -11 166.474 41.6851   1
  -5   3  10 832.255 86.2949   4
   5   3 -10 905.157 79.2075   1
   5  -3 -10 992.450 85.8066   3
   5  -3 -10 842.972 88.3700   1
  -5   3   9 141.684 42.7818   4
   5   3  -9 171.575 40.3315   1
   5  -3  -9 207.154 51.2560   1
   5  -3  -9 201.252 44.5671   3
   5   3  -8 5066.72 179.369   1
   5  -3  -8 5074.52 162.676   3
   5  -3  -8 5136.01 193.211   1
   5  -3  -7 28.6349 28.2853   3
   5   3  -7-11.5265 30.2331   1
   5  -3  -7-26.5977 36.0400   1
   5   3  -6 1895.15 110.926   1
   5  -3  -6 1771.95 81.1586   3
   5  -3  -6 1900.68 115.318   1
   5   3  -5 2816.76 130.429   1
   5  -3  -5 2991.36 139.773   1
   5  -3  -4 247.341 48.2778   1
   5   3  -4 303.656 51.2129   1
   5   3  -3 4439.66 161.253   1
   5  -3  -3 4384.07 159.050   1
   5   3  -2 1051.66 86.1329   1
   5  -3  -2 890.057 74.9763   1
   5   3  -1 3133.77 137.225   1
   5  -3  -1 2967.96 125.210   1
   5  -3   0 3340.88 129.789   1
   5  -3   1 1535.29 87.9930   1
  -5   3  -1 1420.40 45.7407   3
  -5   3  -1 1378.44 81.0753   1
   5  -3   2 1387.90 81.4015   1
  -5   3  -2 1418.22 57.1210   3
  -5   3  -2 1484.07 83.0580   1
   5   3   3 2964.40 147.939   2
   5  -3   3 2851.56 111.130   1
  -5   3  -3 2695.75 92.6434   3
  -5   3  -3 2961.57 111.683   1
  -5   3  -4 134.772 29.6411   1
   5   3   4 155.927 49.8983   2
   5   3   4 103.174 24.1401   4
   5  -3   4 88.9866 28.8563   1
  -5   3  -4 121.695 28.4998   3
  -5   3  -5 21.7989 18.7464   1
   5   3   5-48.4991 37.3424   2
   5  -3   5 16.9762 25.0536   2
   5  -3   5-2.09258 18.7844   1
   5   3   5 11.7631 14.2518   4
  -5   3  -5 26.8326 26.6790   3
  -5   3  -6 131.994 27.0840   1
   5   3   6 137.482 54.3169   2
   5  -3   6 90.7387 31.1698   2
   5   3   6 121.790 20.3742   4
  -5   3  -6 195.787 42.5535   3
   5   3   7 516.435 76.5927   2
   5  -3   7 464.888 56.2914   2
  -5   3  -7 390.599 26.4108   4
   5   3   7 357.881 24.0362   4
  -5   3  -7 448.617 58.6036   3
  -5   3  -7 459.912 39.5907   1
   5   3   8-38.3445 38.1879   2
   5  -3   8-2.31823 27.1906   2
  -5   3  -8 91.9106 41.2102   3
   5   3   9 414.932 76.9242   2
   5  -3   9 309.837 52.4100   2
  -5   3  -9 360.716 57.7861   3
   5   3  10 27.4189 42.2173   2
   5  -3  10 71.6593 38.0350   2
  -5   3 -10 85.8436 48.1599   3
   5  -3  11 545.470 72.2707   2
   5   3  11 493.801 88.0581   2
  -5   3 -11 478.847 79.3414   3
   5   3  12 24.6549 45.3947   2
  -5   3 -12 66.1318 50.9311   3
   5   3  13 88.8514 62.4115   2
  -5   3 -13 114.090 50.3575   3
  -5   3 -14 177.039 57.9613   3
   5   3  14 201.249 78.1932   2
  -5   3 -15 217.920 68.7347   3
  -5   3 -16 9.06226 43.6665   3
   5  -4 -18 33.4772 49.7162   1
   5   4 -18 66.1558 71.8375   3
  -5   4  17-0.87109 41.2427   4
   5  -4 -17 118.550 54.9462   1
   5   4 -17 72.2201 60.8995   3
  -5   4  16 340.383 66.9119   4
   5  -4 -16 205.500 62.8015   1
   5  -4 -15 202.093 60.1248   3
  -5   4  15 302.117 66.6798   4
   5  -4 -15 186.989 53.9909   1
   5   4 -14 1969.81 118.731   1
  -5   4  14 1790.48 135.944   4
   5  -4 -14 1812.27 146.631   3
   5  -4 -14 1865.14 142.637   1
   5  -4 -13 707.007 91.9123   3
   5   4 -13 739.004 76.2383   1
  -5   4  13 773.590 92.6633   4
   5  -4 -13 728.082 89.6595   1
   5  -4 -12 431.172 72.3727   3
  -5   4  12 496.677 75.0897   4
   5   4 -12 391.360 58.9265   1
   5  -4 -12 344.744 60.0363   1
  -5   4  11 173.046 45.9132   4
   5  -4 -11 158.530 46.8969   3
   5   4 -11 98.3058 37.1799   1
   5  -4 -11 106.569 42.1947   1
   5   4 -10 67.0868 33.9882   1
   5  -4 -10 78.7187 45.5899   1
   5   4  -9 121.259 37.2602   1
   5  -4  -9 83.1789 37.0044   1
   5   4  -8 53.3703 34.6661   1
   5  -4  -8 38.1709 39.6952   1
   5   4  -7 2091.89 116.830   1
   5  -4  -7 2010.74 127.231   1
   5   4  -6-7.40224 32.0721   1
   5  -4  -6-7.02301 31.1214   1
   5   4  -5 651.019 69.8223   1
  -5   4   5 704.510 48.1653   3
   5  -4  -5 708.229 74.8493   1
   5   4  -4 428.939 58.4309   1
  -5   4   4 399.308 31.0169   3
   5  -4  -4 453.374 61.3293   1
   5   4  -3 942.990 81.9058   1
  -5   4   3 941.610 38.8722   3
   5  -4  -3 921.341 80.1119   1
  -5   4   2 5013.16 71.1188   3
   5  -4  -2 6004.17 184.528   1
   5  -4  -1 123.735 37.8834   1
   5  -4   0 136.576 34.9885   1
   5  -4   1 1118.89 74.9238   1
   5   4   2 1207.58 97.4874   2
  -5   4  -2 1029.62 68.7804   1
   5  -4   2 1003.08 73.4882   1
  -5   4  -2 1115.62 55.2848   3
   5   4   3 1769.25 121.177   2
  -5   4  -3 1655.69 84.9967   1
  -5   4  -3 1637.08 75.0646   3
   5  -4   3 1636.04 86.1514   1
   5   4   4 181.033 48.0525   2
  -5   4  -4 211.394 31.7095   1
   5  -4   4 229.972 36.6220   1
  -5   4  -4 229.300 35.7517   3
   5   4   5 1033.13 99.9928   2
   5  -4   5 1073.60 65.1264   1
  -5   4  -5 998.931 61.1193   1
  -5   4  -5 948.635 70.3453   3
   5  -4   6 967.170 77.3926   2
   5   4   6 815.231 93.9660   2
   5  -4   6 897.307 55.2559   1
  -5   4  -6 747.676 51.6815   1
  -5   4  -6 848.414 75.4038   3
   5   4   7-15.9922 43.5481   2
   5  -4   7 53.2556 29.1798   2
  -5   4  -7 12.2816 29.8672   3
   5   4   8 213.873 62.3817   2
   5  -4   8 224.105 42.9900   2
  -5   4  -8 131.691 41.3048   3
   5   4   9 326.021 73.6677   2
   5  -4   9 353.896 51.9567   2
  -5   4  -9 322.835 61.3788   3
   5  -4  10 136.783 42.7098   2
   5   4  10 144.824 57.4913   2
  -5   4 -10 51.0773 38.6508   3
   5   4  11-48.5512 52.9770   2
  -5   4 -11 83.3244 50.9649   3
   5   4  12 107.942 55.1702   2
  -5   4 -12 173.560 57.9592   3
   5   4  13 236.391 77.8480   2
  -5   4 -13-47.5383 54.5277   3
   5   4  14 59.0887 54.7767   2
  -5   4 -14 132.578 60.7643   3
  -5   4 -15 5.36944 48.2567   3
  -5   4 -16-82.6273 60.4706   3
   5  -5 -18 201.590 68.3028   1
   5   5 -18 47.9930 67.9017   3
  -5   5  17 67.2722 45.5268   4
   5  -5 -17 43.0333 45.9053   1
  -5   5  16 317.413 69.7690   4
   5  -5 -16 310.562 67.2507   1
   5  -5 -15 108.147 54.4060   1
  -5   5  15 145.623 58.3689   4
   5   5 -14 45.1164 27.7268   1
  -5   5  14 24.7378 37.2734   4
   5  -5 -14 66.7042 49.8502   1
  -5   5  13 109.651 57.8033   4
   5   5 -13 47.3274 36.5959   1
   5  -5 -13 45.6843 43.7316   1
   5  -5 -12 67.6310 45.7699   1
   5   5 -12 55.9882 33.5112   1
   5   5 -11-22.5490 32.0531   1
   5  -5 -11-18.3393 45.4478   1
   5  -5 -10 151.006 49.6652   1
   5   5 -10 179.224 44.6989   1
   5  -5  -9 81.6902 48.7526   1
   5   5  -9 78.9004 33.6096   1
   5  -5  -8 366.796 66.2010   1
   5   5  -8 458.466 61.6565   1
   5  -5  -7 46.4650 42.3645   1
   5   5  -7 99.2505 39.6886   1
   5  -5  -6 1807.29 119.154   1
   5   5  -6 1696.26 111.127   1
  -5   5   6 1999.33 91.6854   3
   5  -5  -5 74.8331 42.7941   1
  -5   5   5 199.152 29.4165   3
   5  -5  -4 714.465 75.3130   1
  -5   5   4 596.168 42.3035   3
  -5   5   3 132.505 20.7215   3
   5  -5  -3 80.8071 36.4609   1
   5  -5  -2 3215.33 141.742   1
   5  -5  -1 299.711 49.2388   1
   5  -5   0 1601.97 95.6254   1
   5   5   1-1.12936 34.8620   2
   5  -5   1 12.3845 27.0877   1
   5   5   2 2340.13 135.568   2
   5  -5   2 2638.69 115.164   1
   5  -5   3 14.6755 25.7267   1
   5   5   3 65.3620 38.1750   2
  -5   5  -3 33.5729 23.5153   1
   5   5   4 4194.62 191.593   2
  -5   5  -4 3903.59 127.356   1
   5  -5   4 3930.30 127.943   1
   5   5   5 734.251 89.7166   2
  -5   5  -5 709.152 53.4042   1
   5  -5   5 778.508 57.0972   1
  -5   5  -5 793.111 67.1181   3
   5   5   6 2385.18 155.331   2
   5  -5   6 2324.01 108.115   2
  -5   5  -6 2114.97 84.2235   1
   5  -5   6 2383.59 88.5077   1
  -5   5  -6 2388.15 119.854   3
   5   5   7 33.6709 50.4220   2
   5  -5   7 15.3774 22.2169   2
  -5   5  -7-12.7243 28.4686   3
   5   5   8 188.557 63.3676   2
   5  -5   8 135.972 32.6552   2
  -5   5  -8 173.673 47.4002   3
   5  -5   9 95.1608 34.2336   2
   5   5   9 134.198 52.8578   2
  -5   5  -9 146.326 49.0180   3
   5   5  10-8.31038 41.6691   2
  -5   5 -10-4.82254 38.4481   3
   5   5  11-19.1529 44.1299   2
  -5   5 -11-32.0898 43.6172   3
   5   5  12 147.974 61.9094   2
  -5  -5 -12 135.898 47.3595   1
  -5   5 -12 123.165 53.4174   3
   5   5  13-38.3366 63.0531   2
  -5   5 -13-66.9973 52.7673   3
   5   5  14 70.5176 65.0554   2
  -5   5 -14 16.6092 53.0869   3
  -5   5 -15-39.3240 50.3223   3
   5  -6 -18 104.326 67.4300   1
  -5   6  17 130.159 59.7223   4
   5  -6 -17 122.379 58.0820   1
  -5   6  16 46.8007 49.8904   4
   5  -6 -16 212.588 71.2961   1
   5  -6 -15 59.9552 50.6517   1
  -5   6  15 123.908 52.2168   4
   5  -6 -14 823.394 107.004   1
  -5   6  14 887.598 104.037   4
   5  -6 -13-70.2586 57.4456   1
   5  -6 -12 2366.41 159.783   1
   5  -6 -11 560.952 85.9356   1
   5  -6 -10-21.7105 36.2330   1
   5  -6  -9 221.559 59.9760   1
   5  -6  -8 642.968 84.1601   1
   5  -6  -7 89.1290 44.9307   1
   5  -6  -6 407.380 69.3689   1
   5  -6  -5 1869.46 122.423   1
  -5   6   5 1900.66 88.3197   3
   5  -6  -4 1300.21 101.185   1
  -5   6   4 1371.95 69.1587   3
   5  -6  -3 11.3708 32.0118   1
   5  -6  -2 551.929 66.4631   1
   5  -6  -1 239.488 47.7945   1
   5   6   0 117.289 44.3053   2
   5  -6   0-16.7916 31.9333   1
   5   6   1 3183.46 158.410   2
   5  -6   1 3257.83 136.482   1
   5   6   2 517.580 75.1137   2
   5  -6   2 541.862 57.9039   1
   5   6   3 2214.29 141.065   2
   5  -6   3 2159.02 106.541   1
   5   6   4 1775.80 131.540   2
   5  -6   4 1463.44 83.1136   1
  -5   6  -4 1416.30 80.5613   1
   5   6   5 814.017 95.9216   2
  -5   6  -5 721.521 56.2349   1
   5  -6   5 784.399 58.4732   1
   5   6   6 396.989 73.6765   2
   5  -6   6 328.323 41.4852   2
   5  -6   6 348.143 37.9246   1
   5  -6   7 765.522 62.9935   2
   5   6   7 734.436 102.279   2
  -5   6  -7 890.827 87.9961   3
   5   6   8 1296.00 129.487   2
  -5   6  -8 1519.83 112.899   3
   5   6   9 97.5809 58.7125   2
  -5   6  -9 119.366 45.9787   3
   5   6  10-51.7525 54.1808   2
  -5   6 -10 50.0119 37.2593   3
   5   6  11 49.3220 47.5610   2
  -5   6 -11 46.9682 43.3616   3
   5   6  12-6.75079 58.8747   2
  -5  -6 -12 81.4162 42.2653   1
  -5   6 -12 33.4069 46.1318   3
   5   6  13 25.9631 57.7648   2
  -5   6 -13 62.6851 51.4525   3
   5   6  14 71.3323 56.2179   2
  -5   6 -14 24.0942 51.8836   3
  -5   6 -15-18.0554 50.7977   3
   5  -7 -18 59.1627 56.8392   1
  -5   7  17 268.872 72.2226   4
   5  -7 -17 253.570 74.9543   1
   5  -7 -16 11.7065 48.8830   1
  -5   7  16 15.0649 42.8012   4
   5  -7 -15 437.998 89.7555   1
  -5   7  15 525.016 88.3337   4
   5  -7 -14 161.748 65.1326   1
   5  -7 -13 1370.41 136.060   1
   5  -7 -12 122.116 57.3570   1
   5  -7 -11 394.219 77.9972   1
   5  -7 -10 1272.74 120.556   1
   5  -7  -9 24.3879 38.2366   1
   5  -7  -8 4381.46 204.379   1
   5  -7  -7 41.5698 47.5817   1
   5  -7  -6 312.556 65.9744   1
   5  -7  -5 701.860 84.9058   1
   5  -7  -4 30.4326 37.9965   1
   5  -7  -3 3040.56 154.015   1
   5  -7  -2 265.583 56.5352   1
   5   7  -1 1483.71 106.180   2
   5  -7  -1 1566.51 108.579   1
   5  -7   0 188.702 45.1242   1
   5   7   0 100.864 40.5092   2
   5   7   1 3.31776 39.8204   2
   5  -7   1 24.7096 29.4238   1
   5   7   2 325.238 59.5075   2
   5  -7   2 381.301 54.7922   1
   5   7   3 668.546 85.8526   2
   5  -7   3 605.491 63.6736   1
   5   7   4 108.692 46.7716   2
   5  -7   4 94.4649 33.0545   1
   5   7   5 259.276 69.8717   2
   5  -7   5 155.493 32.3913   1
   5  -7   6 409.109 42.3646   1
   5   7   6 527.841 87.1385   2
   5  -7   6 423.970 42.9520   2
   5   7   7 786.330 101.266   2
   5   7   8 52.5197 48.8013   2
  -5   7  -8 64.5905 39.3424   3
   5   7   9 231.628 76.6653   2
  -5   7  -9 271.395 61.5012   3
   5   7  10-8.18953 55.5534   2
  -5   7 -10 3.28865 36.8844   3
   5   7  11 254.537 78.3266   2
  -5   7 -11 128.229 49.1261   3
   5   7  12 98.6325 61.6440   2
  -5  -7 -12 86.6095 47.7668   1
  -5   7 -12 141.019 58.3358   3
   5   7  13 305.520 89.2047   2
  -5   7 -13 358.657 80.4546   3
  -5   7 -14-19.9017 51.6289   3
   5  -8 -18 219.553 71.5632   1
   5  -8 -17 8.06624 58.8543   1
  -5   8  17 22.5425 58.5961   4
   5  -8 -16 227.446 70.1081   1
  -5   8  16 127.103 58.3769   4
   5  -8 -15 340.887 82.4981   1
   5  -8 -14 368.356 82.5481   1
   5  -8 -13 101.991 59.5703   1
   5  -8 -12 194.521 66.4224   1
   5  -8 -11 83.0959 61.4952   1
   5  -8 -10 338.808 77.5268   1
   5  -8  -9 633.168 89.3597   1
   5  -8  -8 180.110 58.0871   1
   5  -8  -7 27.3709 41.6485   1
   5  -8  -6 373.541 70.5154   1
   5  -8  -5 263.522 57.4173   1
   5  -8  -4 213.261 51.8522   1
   5  -8  -3 189.960 54.9660   1
   5   8  -3 157.518 42.3383   2
   5  -8  -2 1366.08 104.864   1
   5   8  -2 1245.82 98.3635   2
   5  -8  -1 1204.07 102.442   1
   5   8  -1 1285.81 102.881   2
   5  -8   0 904.201 83.4388   1
   5   8   0 874.314 89.7377   2
   5  -8   1 119.467 38.6405   1
   5   8   1 94.6066 46.2383   2
   5   8   2 90.3200 44.1635   2
   5  -8   2 103.198 40.7502   1
   5   8   3 28.2105 43.4615   2
   5  -8   3 44.5496 28.7429   1
   5   8   4 47.9245 48.7148   2
   5  -8   4 35.5449 31.1001   1
   5   8   5 1321.18 124.244   2
   5  -8   5 1421.78 87.7057   1
   5   8   6 103.077 56.2511   2
   5   8   7-42.6370 54.5892   2
   5   8   8 22.5019 45.7518   2
   5   8   9 24.2005 57.3464   2
   5   8  10 423.636 92.1453   2
  -5   8 -10 302.907 68.7077   3
   5   8  11 56.6253 56.2942   2
  -5   8 -11 181.870 59.4923   3
   5   8  12 214.481 83.7703   2
  -5   8 -12 287.289 71.2819   3
  -5  -8 -12 288.092 72.4664   1
  -5   8 -13 72.2298 55.0194   3
   5  -9 -17 190.189 78.4641   1
  -5   9  17 53.9055 54.7458   4
   5  -9 -16 141.744 66.9277   1
   5  -9 -15 31.1397 58.8255   1
   5  -9 -14-16.9334 55.6720   1
   5  -9 -13 43.8161 52.3739   1
   5  -9 -12 371.326 81.7517   1
   5  -9 -11 21.9450 43.5448   1
   5  -9 -10 369.912 84.7575   1
   5  -9  -9 292.876 74.5206   1
   5  -9  -8 132.365 53.2965   1
   5  -9  -7 391.935 74.3555   1
   5  -9  -6 213.277 56.2885   1
   5  -9  -5 607.606 88.8050   1
   5  -9  -4 112.837 50.2721   1
   5   9  -4 124.838 42.4275   2
   5  -9  -3 206.571 57.8334   1
   5   9  -3 101.749 41.7481   2
   5  -9  -2 31.3762 36.3218   1
   5   9  -2 65.6775 35.4368   2
   5  -9  -1 175.425 45.0739   1
   5   9  -1 264.779 53.1666   2
   5  -9   0 48.2870 39.5848   1
   5   9   0 42.4725 40.1896   2
   5  -9   1 482.905 65.6990   1
   5   9   1 468.249 74.4659   2
   5  -9   2 764.977 78.1207   1
   5   9   2 731.161 89.3387   2
   5   9   3 31.4960 42.3323   2
   5  -9   3-24.3595 29.8901   1
   5   9   4 736.317 94.5277   2
   5  -9   4 773.484 72.4646   1
   5   9   5 117.068 57.7841   2
   5  -9   5 118.738 33.2494   1
   5   9   6 70.9318 45.6246   2
   5   9   7 55.0833 55.7037   2
   5   9   8 267.249 78.4986   2
   5   9   9 119.956 63.7525   2
   5   9  10-116.383 80.0603   2
   5   9  11 213.140 79.8447   2
  -5  -9 -11 131.306 55.2717   1
  -5   9 -11 178.915 63.2150   3
  -5  -9 -12-82.3820 55.5069   1
  -5  -9 -13-57.6393 59.2429   1
   5 -10 -16-22.3979 50.1820   1
   5 -10 -15 153.832 77.8613   1
   5 -10 -14 87.6111 68.4332   1
   5 -10 -13 374.368 90.2060   1
   5 -10 -12 60.2266 54.3700   1
   5 -10 -11 703.173 106.739   1
   5 -10 -10 142.564 59.8875   1
   5 -10  -9 2438.34 178.491   1
   5 -10  -8 88.1582 54.3137   1
   5  10  -7 2408.40 124.971   2
   5 -10  -7 2308.80 167.201   1
   5  10  -6 74.2626 34.3592   2
   5 -10  -6 172.866 61.1090   1
   5  10  -5 233.363 47.2131   2
   5 -10  -5 228.186 63.8823   1
   5  10  -4 153.506 45.3015   2
   5 -10  -4 157.748 56.6775   1
   5  10  -3 219.814 51.9148   2
   5 -10  -3 161.752 62.8853   1
   5  10  -2 144.554 44.8806   2
   5 -10  -2 148.719 53.7378   1
   5 -10  -1 391.347 68.7538   1
   5  10  -1 476.821 68.8141   2
   5 -10   0-28.9972 36.9838   1
   5  10   0 56.5967 41.2763   2
   5 -10   1-16.0980 40.9498   1
   5  10   1 56.8321 41.3546   2
   5 -10   2 17.3654 36.9119   1
   5  10   2 25.1610 40.3764   2
   5  10   3 482.696 81.0053   2
   5 -10   3 762.555 80.0967   1
   5  10   4 93.8535 56.1781   2
   5 -10   4 39.3546 34.0485   1
   5  10   5 17.2891 42.4950   2
   5  10   6-2.89756 52.6151   2
   5  10   7 132.317 63.9414   2
   5  10   8-81.3247 70.2866   2
   5  10   9 141.567 67.7240   2
   5  10  10-131.393 65.3708   2
   5  10  11 31.4180 66.1203   2
  -5 -10 -11 64.3552 52.8172   1
  -5 -10 -12-81.2141 59.7669   1
  -5 -10 -13 65.2508 63.7556   1
   5 -11 -14 384.198 91.2074   1
   5 -11 -13-6.10907 48.1281   1
   5 -11 -12 138.306 65.3192   1
   5 -11 -11 307.853 87.2568   1
   5 -11 -10 984.778 126.388   1
   5 -11  -9 74.1234 52.4451   1
   5 -11  -8 536.629 95.6043   1
   5  11  -7 134.485 37.4634   2
   5 -11  -7 154.055 62.4212   1
   5  11  -6 850.205 81.3116   2
   5 -11  -6 806.103 103.765   1
   5  11  -5 17.5617 30.4352   2
   5 -11  -5 47.6270 54.0308   1
   5  11  -4 454.927 65.6935   2
   5 -11  -4 498.111 86.7730   1
   5  11  -3-47.0012 41.2742   2
   5 -11  -3-30.0780 46.0576   1
   5  11  -2 221.615 53.4374   2
   5 -11  -2 246.027 63.3265   1
   5  11  -1 838.582 93.7457   2
   5 -11  -1 756.027 93.5889   1
   5  11   0-45.3401 42.3005   2
   5 -11   0 75.9254 47.6434   1
   5 -11   1 201.825 59.5232   1
   5  11   1 206.763 59.1657   2
   5 -11   2 201.026 51.1380   1
   5  11   2 302.743 69.2107   2
   5 -11   3-1.98373 35.4403   1
   5  11   3 22.1447 46.7264   2
   5  11   4-47.7625 53.0490   2
   5 -11   4 18.7653 30.3418   1
   5  11   5-30.1233 59.0343   2
   5  11   6 251.496 78.1073   2
   5  11   7 45.9046 62.0177   2
   5  11   8 69.4067 61.8508   2
   5  11   9-110.098 73.3383   2
   5  11  10-33.2076 57.0774   2
  -5 -11 -10-88.7253 57.3736   1
  -5 -11 -11 203.280 75.5556   1
   5 -12 -13 10.3361 58.6302   1
   5 -12 -12 187.157 84.2498   1
   5 -12 -11 16.3658 55.1327   1
   5 -12 -10 250.842 78.2102   1
   5 -12  -9 83.4591 74.2991   1
   5 -12  -8-53.5315 52.4254   1
   5 -12  -7 112.624 68.7012   1
   5 -12  -6 498.916 95.0922   1
   5  12  -5 133.044 40.6836   2
   5 -12  -5 208.783 72.2542   1
   5  12  -4 366.574 67.3950   2
   5 -12  -4 353.857 73.0400   1
   5  12  -3 105.615 39.8353   2
   5 -12  -3 219.401 66.2559   1
   5  12  -2 432.782 71.7289   2
   5 -12  -2 361.497 72.1455   1
   5  12  -1-139.745 57.7885   2
   5 -12  -1-70.9268 52.3297   1
   5  12   0 901.657 103.637   2
   5 -12   0 882.775 101.083   1
   5  12   1 65.3445 46.7983   2
   5 -12   1 79.2451 53.0503   1
   5 -12   2 225.473 56.9720   1
   5  12   2 175.918 53.9081   2
   5 -12   3 15.8347 39.6848   1
   5  12   3 47.8958 50.5163   2
   5  12   4-4.84896 51.0742   2
   5  12   5 131.628 62.0203   2
   5  12   6 10.7222 55.8877   2
   5  12   7 161.667 71.0748   2
   5  12   8 148.317 69.5643   2
   5  12   9-97.1247 72.4538   2
  -5 -12  -9-13.7818 62.0817   1
   5 -13 -11-29.1046 65.8523   1
   5 -13 -10 58.7568 59.5335   1
   5 -13  -9-8.83471 50.9338   1
   5 -13  -8 315.030 90.6575   1
   5 -13  -7 116.931 71.0617   1
   5 -13  -6 137.582 71.3863   1
   5 -13  -5 293.748 82.1323   1
   5 -13  -4-27.6642 48.0240   1
   5  13  -3 450.146 70.5500   2
   5 -13  -3 653.901 99.5096   1
   5  13  -2 280.276 60.7187   2
   5 -13  -2 320.625 73.2378   1
   5  13  -1 727.021 97.1620   2
   5 -13  -1 834.245 108.666   1
   5  13   0 115.237 49.8029   2
   5 -13   0 91.1199 53.8569   1
   5  13   1 189.432 61.6578   2
   5 -13   1 190.079 60.1006   1
   5  13   2-54.0770 54.1377   2
   5 -13   2-12.2156 40.7332   1
   5  13   3 229.984 75.2331   2
   5  13   4-15.7331 59.0676   2
   5  13   5 69.2001 52.1529   2
   5  13   6-22.3088 56.9403   2
   5  13   7 75.8591 59.2008   2
   5 -14  -9 336.627 90.6694   1
   5 -14  -8-71.2337 59.8261   1
   5 -14  -7 515.443 103.001   1
   5 -14  -6 195.460 79.8748   1
   5 -14  -5 273.405 82.3228   1
   5 -14  -4 170.155 70.8880   1
   5 -14  -3 236.933 74.4573   1
   5  14  -2 360.317 67.4500   2
   5 -14  -2 359.241 77.6188   1
   5  14  -1 12.5140 45.6622   2
   5 -14  -1 71.2270 49.0447   1
   5  14   0-77.9721 55.3572   2
   5 -14   0 27.1153 47.0740   1
   5  14   1 3.48988 44.3164   2
   5 -14   1 7.29478 43.3358   1
   5  14   2-21.7524 50.6678   2
   5 -14   2 50.8035 47.0671   1
   5  14   3 47.3532 47.6262   2
   5  14   4 4.68766 51.6759   2
   5  14   5 181.394 72.8857   2
   5  14   6-48.6523 58.8029   2
   5 -15  -7-129.233 81.9810   1
   5 -15  -6 144.843 77.5912   1
   5 -15  -5 34.5133 56.5696   1
   5 -15  -4 313.506 83.1936   1
   5 -15  -3 11.4490 56.3250   1
   5 -15  -2 99.8337 66.2592   1
   5 -15  -1 13.2424 46.9678   1
   5  15   0 148.956 55.8741   2
   5 -15   0 85.1857 64.7980   1
   5  15   1 8.57448 46.6036   2
   5 -15   1-17.6677 44.9335   1
   5  15   2 13.4308 45.3139   2
   5  15   3 0.15553 47.8108   2
   5  15   4 100.683 61.8025   2
   5  15   5-19.0715 61.2444   2
   5 -16  -5 26.0470 58.4731   1
   5 -16  -4 93.7819 76.0233   1
   5 -16  -3 6.59749 56.0931   1
   5 -16  -2-39.3963 57.2458   1
   5 -16  -1 46.7250 59.1748   1
   5 -16   0-20.3717 55.4778   1
   5  16   2 138.352 65.8554   2
   5  16   3 93.2464 58.5033   2
   5  16   4 222.273 78.7696   2
   5 -17  -2 5.47909 59.4485   1
   5 -17  -1 95.0018 61.0551   1
   6   0 -19 45.2560 61.9524   3
   6   0 -18 175.985 72.5941   3
   6   0 -17-11.2510 39.4397   1
   6   0 -17 104.986 59.1967   3
   6   0 -16 193.747 53.4878   1
   6   0 -16 177.150 69.0445   3
   6   0 -15 39.6542 37.6434   1
   6   0 -15 5.22118 49.0260   3
   6   0 -14 1796.74 131.486   1
   6   0 -14 1485.38 129.735   3
   6   0 -13-56.7026 39.9816   1
   6   0 -13 5.00451 40.0662   3
   6   0 -12 474.649 71.1629   1
   6   0 -12 379.838 66.7983   3
   6   0 -11-73.7594 43.0837   1
  -6   0  11 7.91446 34.2499   4
   6   0 -11-12.5286 34.8590   3
  -6   0  10 6473.31 228.885   4
   6   0 -10 6472.42 225.093   1
   6   0 -10 6571.14 211.844   3
  -6   0   9 48.2009 36.2027   4
   6   0  -9-44.7900 33.2579   1
   6   0  -8 3116.14 151.005   1
  -6   0   8 3024.79 150.646   4
   6   0  -7 28.8356 36.2178   1
  -6   0   7 13.6519 34.2316   4
   6   0  -6 142.384 44.4796   1
  -6   0   6 68.4127 37.9810   4
   6   0  -5-0.77785 36.2659   1
  -6   0   5-27.7724 29.7719   4
   6   0  -4 292.534 53.0402   1
  -6   0   4 285.725 49.5108   4
   6   0  -3-36.5870 36.4896   1
  -6   0   3 7.92180 31.1569   4
   6   0  -2 689.495 70.1243   1
  -6   0   2 609.972 59.6888   4
   6   0  -1-27.4131 31.2175   1
  -6   0   1-13.7922 26.0156   4
  -6   0   0 467.352 48.6977   4
   6   0   0 485.468 59.6134   1
   6   0   0 473.937 33.7945   3
   6   0   1 15.2612 29.1732   1
   6   0   1-15.2090 16.5924   3
   6   0   2 3262.82 138.058   1
   6   0   2 3190.13 101.916   3
   6   0   3 23.1958 29.8464   1
   6   0   3 30.1082 20.7952   3
   6   0   4 675.379 60.4546   3
   6   0   5 54.1980 40.9432   2
   6   0   6 1014.06 96.0286   2
   6   0   7 32.5722 43.5020   2
   6   0   8 561.441 77.3436   2
   6   0   9-17.4471 36.6213   2
   6   0  10 159.843 55.1133   2
   6   0  11 24.4258 42.1658   2
   6   0  12 7.66689 47.2554   2
   6   0  13 94.4657 56.8868   2
   6   0  14 196.370 68.8870   2
   6   1 -19 98.0666 51.2448   3
   6  -1 -19 249.900 78.3541   3
   6   1 -18 126.077 64.5923   3
   6  -1 -18 68.6259 63.0364   3
   6  -1 -17-62.1339 46.3271   1
   6   1 -17-30.8096 47.9187   3
   6  -1 -17-15.7111 43.8215   3
   6   1 -16 128.575 45.8523   1
   6  -1 -16 166.034 54.3832   1
   6   1 -16 233.185 74.6771   3
   6  -1 -16 188.238 65.1689   3
   6   1 -15 52.3909 34.7345   1
   6  -1 -15 55.2190 42.3844   1
   6   1 -15 92.5124 51.0579   3
   6  -1 -15 64.7658 47.0725   3
   6   1 -14 291.713 57.9081   1
   6  -1 -14 278.054 62.9411   1
   6   1 -14 464.032 84.4506   3
   6  -1 -14 322.752 71.1898   3
   6   1 -13 1699.29 122.736   1
  -6   1  13 1673.06 128.606   4
   6  -1 -13 1552.19 123.449   1
   6   1 -13 1488.19 127.264   3
   6  -1 -13 1586.88 126.493   3
   6   1 -12-10.2548 36.9782   1
   6  -1 -12-27.8491 46.3304   1
  -6   1  12 58.9321 41.2820   4
   6  -1 -12 111.302 43.5167   3
   6   1 -11 2171.54 131.058   1
  -6   1  11 2168.66 139.097   4
   6  -1 -11 2298.29 141.395   1
   6  -1 -11 2434.34 138.469   3
   6   1 -10 7.18410 34.6940   1
   6  -1 -10-11.9340 38.3263   1
  -6   1  10 11.9519 38.6036   4
   6  -1 -10 27.0702 35.1989   3
  -6   1   9 2072.34 128.395   4
   6  -1  -9 2058.77 111.599   3
   6   1  -9 2421.04 133.842   1
   6  -1  -9 2075.10 127.824   1
   6   1  -8 3024.09 146.787   1
   6  -1  -8 3240.32 156.320   1
  -6   1   8 3167.20 155.695   4
   6  -1  -8 3162.70 127.367   3
   6   1  -7 189.713 48.4174   1
   6  -1  -7 263.060 52.5683   1
  -6   1   7 254.418 51.8030   4
   6  -1  -7 233.257 40.1683   3
   6   1  -6 3467.86 153.035   1
   6  -1  -6 3630.81 159.670   1
  -6   1   6 3619.12 156.025   4
   6  -1  -6 3500.54 111.201   3
   6   1  -5 685.193 76.9297   1
   6  -1  -5 757.151 77.9434   1
  -6   1   5 749.753 75.6558   4
   6   1  -4 3170.60 144.424   1
   6  -1  -4 3247.46 146.366   1
  -6   1   4 3033.31 136.579   4
   6  -1  -3-17.3487 33.9602   1
  -6   1   3-5.26756 28.8405   4
   6   1  -3-36.4245 32.4597   1
   6   1  -2 2419.50 126.870   1
   6  -1  -2 2234.80 118.796   1
  -6   1   2 2207.64 109.934   4
   6  -1  -1 88.1892 34.9037   1
  -6   1   1 81.6285 28.5819   4
   6   1  -1 89.3653 33.6483   1
   6   1   0 4229.64 138.659   4
   6   1   0 4367.81 164.659   1
   6  -1   0 4386.99 158.707   1
  -6   1   0 4127.55 139.389   4
   6  -1   0 4037.50 74.4820   3
   6   1   1 894.905 77.9452   1
   6  -1   1 983.390 79.5284   1
  -6   1  -1 799.032 60.1391   4
   6   1   2 78.5381 36.8569   1
  -6   1  -2 58.4873 23.0357   4
   6  -1   2 71.5910 34.2032   1
   6   1   2 55.7771 22.7646   3
   6  -1   3 1657.36 97.2675   1
  -6   1  -3 1658.69 74.2135   4
   6   1   3 1531.26 84.8301   3
   6   1   4-29.1515 40.8792   2
   6  -1   4 16.9694 31.6392   1
   6   1   5 180.687 52.4736   2
   6  -1   5 225.354 51.2892   2
   6   1   6 95.4806 43.2966   2
   6  -1   6 105.513 41.5454   2
   6   1   7 301.272 63.2261   2
   6  -1   7 207.305 53.3008   2
   6   1   8 57.7821 36.9453   2
   6  -1   8 33.5087 36.7211   2
   6   1   9 89.3970 54.5798   2
   6  -1   9 75.8222 46.5050   2
   6   1  10 145.021 57.4419   2
   6  -1  10 152.927 58.5495   2
   6  -1  11 128.960 59.4422   2
   6   1  11 5.96211 47.1801   2
   6  -1  12 70.5580 51.8961   2
   6   1  12 15.2194 44.4455   2
   6  -1  13 16.2592 47.5303   2
   6   1  13 85.7366 59.7514   2
   6   1  14-0.14835 46.0161   2
   6   1  15 36.5814 57.8412   2
   6   2 -19 51.3630 56.1124   3
   6  -2 -19-8.00706 60.4248   3
   6   2 -18-47.1380 66.1224   3
   6  -2 -18-58.1616 57.8080   3
   6  -2 -17 418.682 75.4897   1
   6   2 -17 443.009 95.5198   3
   6  -2 -17 443.798 95.4325   3
   6   2 -16 71.8810 37.5851   1
   6  -2 -16 138.901 53.3452   1
   6   2 -16 2.90961 52.2625   3
   6  -2 -16 215.032 68.6035   3
   6   2 -15 183.333 52.7372   1
   6  -2 -15 64.5845 46.9322   1
  -6   2  15 30.3312 41.4184   4
   6   2 -15 84.5741 58.3376   3
   6  -2 -15 75.5940 43.2408   3
   6   2 -14 54.5471 40.2246   1
  -6   2  14-21.7290 40.1986   4
   6  -2 -14 109.060 48.6490   1
   6  -2 -14-16.5335 43.9320   3
   6   2 -13-7.06891 38.4855   1
   6  -2 -13 23.6983 42.7300   1
  -6   2  13 103.070 41.0525   4
   6  -2 -13 104.359 50.6124   3
  -6   2  12 1318.54 111.949   4
   6   2 -12 1476.61 111.671   1
   6  -2 -12 1381.33 110.223   3
   6  -2 -12 1239.94 111.568   1
   6   2 -11 104.069 43.1028   1
  -6   2  11 75.2520 44.2469   4
   6  -2 -11 213.235 57.1005   1
   6  -2 -11 177.807 44.8732   3
   6   2 -10 272.443 52.5298   1
   6  -2 -10 306.736 60.2598   1
  -6   2  10 303.772 62.9281   4
   6  -2 -10 284.762 52.2482   3
   6   2  -9 63.3773 37.9489   1
  -6   2   9 74.1164 40.8853   4
   6  -2  -9 125.926 47.5888   1
   6  -2  -9 52.7667 27.0545   3
   6   2  -8 324.310 55.6343   1
   6  -2  -8 306.383 57.8724   1
  -6   2   8 270.477 58.8810   4
   6  -2  -8 293.750 44.0565   3
   6   2  -7 4759.86 184.067   1
  -6   2   7 5123.00 192.680   4
   6  -2  -7 5335.35 197.434   1
   6  -2  -7 5102.48 143.957   3
   6  -2  -6 191.124 47.5089   1
  -6   2   6 64.1079 37.6674   4
   6  -2  -6 160.975 28.0675   3
   6   2  -6 172.388 46.8272   1
   6  -2  -5 9918.74 259.607   1
  -6   2   5 10107.7 255.382   4
   6   2  -5 9565.77 254.820   1
   6  -2  -5 9805.96 150.632   3
   6   2  -4 1208.67 94.1124   1
   6  -2  -4 1258.45 95.2916   1
  -6   2   4 1279.52 93.4465   4
   6  -2  -4 1221.14 43.0657   3
   6   2  -3 3179.64 146.709   1
   6  -2  -3 3190.02 144.874   1
  -6   2   3 3161.13 137.739   4
   6   2  -2 2050.54 119.825   1
   6  -2  -2 2079.51 116.323   1
  -6   2   2 2068.68 106.387   4
   6   2  -1 5767.35 194.245   1
   6  -2  -1 5948.34 189.358   1
  -6   2   1 5880.26 172.451   4
   6   2   0 83.2006 37.0140   1
   6  -2   0-10.3377 32.4287   1
  -6   2   0 47.5371 23.3002   4
  -6   2  -1 700.524 58.8496   4
   6   2   1 702.918 72.7363   1
   6  -2   1 766.648 70.1699   1
   6   2   1 738.353 59.7238   4
   6   2   2 621.296 53.1234   4
  -6   2  -2 589.133 52.5521   4
   6  -2   2 512.669 58.6755   1
   6   2   3 77.6333 22.5339   4
  -6   2  -3 68.3387 23.1987   4
   6  -2   3 74.7443 31.4897   1
   6   2   4 173.629 51.7366   2
  -6   2  -4 156.796 27.9992   4
   6  -2   4 70.5629 26.7465   1
  -6   2  -5 71.4353 19.0013   4
   6   2   5 18.2953 38.1906   2
   6  -2   5 49.6381 35.1892   2
   6  -2   5 118.227 35.8334   1
   6   2   6 1054.62 106.999   2
   6  -2   6 1066.95 92.6174   2
   6   2   7 154.319 52.8754   2
   6  -2   7 163.911 47.9931   2
  -6   2  -7 140.078 40.5927   3
  -6   2  -8 44.5288 34.9768   3
   6   2   8 3.91273 46.8908   2
   6  -2   8 41.0314 31.6895   2
  -6   2  -9 399.773 67.6428   3
   6   2   9 313.030 67.4359   2
   6  -2   9 280.716 60.8553   2
   6   2  10 17.8148 46.1172   2
   6  -2  10-94.9633 48.9407   2
   6  -2  11 414.694 73.4884   2
   6   2  11 537.467 91.6588   2
   6  -2  12 28.0032 39.2260   2
   6   2  12-1.33201 47.3544   2
   6   2  13-135.945 70.0342   2
   6   2  14-45.9002 61.4054   2
   6   2  15 57.1407 55.7904   2
   6  -3 -19-39.7672 53.0053   3
   6   3 -19 42.8936 64.2686   3
   6  -3 -18 407.926 86.6641   3
   6  -3 -18 481.410 88.0912   1
   6   3 -18 393.502 100.272   3
   6  -3 -17 28.9165 53.3585   3
   6  -3 -17-13.9361 42.6068   1
  -6   3  17 59.4070 47.9406   4
   6   3 -17-1.16060 64.8144   3
   6  -3 -16 898.867 115.836   3
   6  -3 -16 848.635 101.443   1
   6   3 -16 902.095 118.846   3
  -6   3  16 963.653 112.082   4
   6  -3 -15 132.438 60.0661   1
  -6   3  15 63.5143 40.5656   4
   6  -3 -15 82.0486 44.1932   3
   6   3 -15 154.055 49.1078   1
  -6   3  14 881.885 101.732   4
   6   3 -14 961.986 92.1627   1
   6  -3 -14 692.936 90.4374   1
   6  -3 -14 810.461 96.4518   3
   6  -3 -13 37.5662 44.7367   1
  -6   3  13 73.4046 49.0064   4
   6   3 -13 97.6279 42.2681   1
   6  -3 -13 88.1021 47.5648   3
   6  -3 -12 415.872 72.1444   1
  -6   3  12 360.065 67.7595   4
   6   3 -12 372.351 60.8409   1
   6  -3 -12 396.522 65.3751   3
  -6   3  11 154.117 53.8683   4
   6  -3 -11 188.571 58.3799   1
   6   3 -11 163.001 46.8362   1
   6  -3 -11 140.767 38.2340   3
   6  -3 -10 72.5738 38.9198   1
   6   3 -10 55.4986 38.9159   1
  -6   3  10 156.114 55.3795   4
   6  -3 -10 54.5492 34.5383   3
  -6   3   9 700.772 84.7011   4
   6  -3  -9 833.854 87.2443   1
   6   3  -9 765.651 79.5292   1
   6  -3  -9 654.801 64.4972   3
  -6   3   8 212.507 52.6612   4
   6  -3  -8 285.964 61.3336   1
   6   3  -8 215.301 47.6226   1
   6  -3  -8 139.862 37.8659   3
   6  -3  -7 1623.26 115.509   1
   6   3  -7 1587.77 109.653   1
   6  -3  -7 1701.02 83.9099   3
   6   3  -6 1257.34 98.3009   1
   6  -3  -6 1465.31 109.302   1
   6  -3  -5 334.601 57.5946   1
   6   3  -5 258.000 51.9845   1
   6   3  -4 4880.34 183.983   1
   6  -3  -4 4623.23 178.006   1
   6  -3  -3 560.620 66.4544   1
   6   3  -3 600.207 69.7895   1
   6   3  -2 3322.61 154.122   1
   6  -3  -2 3472.72 152.001   1
   6  -3  -1 91.2716 34.6144   1
   6   3  -1 81.8112 42.1874   1
   6  -3   0 28.8198 31.6323   1
   6  -3   1 977.236 76.6353   1
   6  -3   2-12.9132 26.0791   1
   6   3   2 25.7347 26.7100   4
   6   3   3 1395.42 112.997   2
   6  -3   3 1361.59 86.0364   1
   6   3   3 1271.25 74.5602   4
  -6   3  -3 1258.40 63.5132   3
  -6   3  -4 114.208 28.3744   3
   6   3   4 259.044 60.2005   2
   6   3   4 102.805 23.5292   4
   6  -3   4 190.804 40.0597   1
   6   3   5 69.8562 45.3164   2
  -6   3  -5 1.39138 18.5716   4
   6   3   5 50.0570 18.9904   4
   6  -3   5 49.3665 26.9003   1
  -6   3  -5-0.15196 22.4211   3
   6   3   6 1084.77 107.379   2
   6  -3   6 990.579 88.0825   2
  -6   3  -6 882.802 48.3081   4
  -6   3  -6 1005.89 78.7927   3
   6   3   7 33.9933 45.7056   2
   6  -3   7-26.3363 33.4826   2
  -6   3  -7-15.4184 30.2641   3
   6  -3   8 855.115 84.7768   2
   6   3   8 830.360 103.762   2
  -6   3  -8 750.990 79.5141   3
   6   3   9-0.67133 47.5021   2
   6  -3   9 134.884 46.7628   2
  -6   3  -9 190.387 50.4519   3
  -6   3 -10 212.014 57.4506   3
   6   3  10 327.201 76.8984   2
   6  -3  10 200.836 49.9670   2
   6  -3  11 180.093 54.2882   2
   6   3  11 255.884 69.9304   2
  -6   3 -11 191.289 55.1063   3
  -6   3 -12 277.497 64.7863   3
   6   3  12 383.201 85.3937   2
  -6   3 -13 251.206 68.9879   3
   6   3  13 37.7878 58.9993   2
   6   3  14 137.442 67.1813   2
   6   3  15-79.1833 55.5128   2
  -6   4  18-12.4723 54.7394   4
   6  -4 -18 36.7912 46.0997   1
   6   4 -18 140.266 76.8805   3
   6   4 -17 223.693 79.2825   3
   6  -4 -17 357.342 80.5525   1
  -6   4  17 230.519 68.6446   4
   6  -4 -16 67.2705 51.2490   3
   6  -4 -16-9.66464 47.6438   1
  -6   4  16 22.2479 42.4883   4
   6  -4 -15 767.717 101.905   3
  -6   4  15 833.600 101.260   4
   6  -4 -15 1033.22 115.331   1
   6   4 -15 1131.13 101.293   1
   6  -4 -14 383.863 72.0013   3
  -6   4  14 287.154 62.7667   4
   6  -4 -14 224.077 65.4110   1
   6   4 -14 251.058 54.0574   1
   6   4 -13 1478.60 112.130   1
  -6   4  13 1431.59 128.497   4
   6  -4 -13 1713.45 135.660   1
   6  -4 -13 1616.11 125.470   3
   6  -4 -12 114.629 43.6006   3
  -6   4  12 169.426 52.3257   4
   6  -4 -12 195.552 59.0120   1
   6   4 -12 233.857 53.0130   1
   6  -4 -11 5.72356 36.1365   3
  -6   4  11 32.0120 48.2063   4
   6  -4 -11-27.7606 47.1507   1
   6   4 -11-29.9708 38.1105   1
  -6   4  10 865.903 93.1404   4
   6  -4 -10 855.749 93.8580   1
   6   4 -10 852.518 85.4859   1
   6   4  -9 38.5017 30.5361   1
   6  -4  -9-1.75259 41.2937   1
   6   4  -8 1602.22 111.501   1
   6  -4  -8 1663.72 122.383   1
   6  -4  -7 62.1162 46.2021   1
   6   4  -7 60.8834 35.6591   1
   6  -4  -6 868.173 85.5659   1
   6   4  -6 831.147 84.6246   1
   6   4  -5 28.9672 37.8940   1
   6  -4  -5 17.0770 34.9555   1
   6   4  -4 105.488 39.2543   1
   6  -4  -4-18.7643 36.2903   1
   6  -4  -3 104.017 40.0452   1
   6   4  -3 201.674 51.3762   1
   6  -4  -2 231.238 52.5404   1
   6  -4  -1 77.3558 39.9541   1
   6  -4   0 76.9222 37.8355   1
   6  -4   1 97.2164 38.3138   1
  -6   4  -1 45.6673 11.0223   3
   6   4   2 2875.68 159.193   2
   6  -4   2 2668.68 123.672   1
  -6   4  -2 2529.11 76.5289   3
   6  -4   3-0.13733 24.0386   1
   6   4   3 41.0611 43.4435   2
  -6   4  -3 18.7555 17.0692   3
   6   4   4 1242.67 111.306   2
   6  -4   4 1285.48 82.7094   1
   6   4   4 1227.65 74.5330   4
  -6   4  -4 1245.29 71.7734   3
   6   4   5 747.701 92.4019   2
   6  -4   5 687.145 59.0935   1
   6   4   5 679.299 52.1027   4
  -6   4  -5 691.286 61.7191   3
   6   4   6 411.106 74.7581   2
   6  -4   6 337.833 53.6818   2
   6  -4   6 357.137 44.4006   1
  -6   4  -6 323.141 48.9666   3
   6  -4   7 1017.30 85.1988   2
   6   4   7 1096.37 115.555   2
  -6   4  -7 1094.59 89.7116   3
   6   4   8 53.8614 50.9057   2
   6  -4   8 111.619 39.9603   2
  -6   4  -8 68.4348 38.0272   3
   6  -4   9 1036.88 92.7289   2
   6   4   9 1080.66 122.017   2
  -6   4  -9 1195.82 105.317   3
   6   4  10 72.7498 52.1041   2
  -6   4 -10-19.9235 38.9241   3
   6   4  11-0.07283 46.2610   2
  -6   4 -11 51.8373 44.3306   3
   6   4  12-58.6273 47.6620   2
  -6   4 -12 2.25632 41.2120   3
  -6   4 -13 117.390 58.9045   3
   6   4  13 99.7393 56.8924   2
  -6   4 -14 47.5424 50.8917   3
   6   4  14 88.8896 64.8197   2
   6  -5 -18-35.9062 52.1487   1
  -6   5  18 70.2660 55.2833   4
   6   5 -18 69.3993 67.8328   3
  -6   5  17-71.6105 51.0751   4
   6  -5 -17-61.7381 60.2784   1
  -6   5  16 6.95279 44.2294   4
   6  -5 -16 7.64992 44.6073   1
  -6   5  15 37.6823 48.7726   4
   6  -5 -15 130.006 64.2919   1
   6   5 -14-50.6974 41.7717   1
  -6   5  14-4.32595 49.5331   4
   6  -5 -14 53.4158 55.5452   1
   6   5 -13 374.476 64.2194   1
  -6   5  13 226.307 65.6380   4
   6  -5 -13 370.652 76.5388   1
  -6   5  12 140.953 52.2134   4
   6  -5 -12 0.73028 48.0225   1
   6   5 -12 85.6267 40.9391   1
   6   5 -11 545.788 73.0906   1
   6  -5 -11 707.384 93.1423   1
   6   5 -10 901.396 91.9832   1
   6  -5 -10 1133.75 113.018   1
   6   5  -9 1124.57 96.0354   1
   6  -5  -9 1041.73 106.651   1
   6   5  -8 348.580 57.2799   1
   6  -5  -8 305.578 61.7234   1
   6   5  -7 2058.08 130.781   1
   6  -5  -7 1776.52 127.329   1
   6   5  -6 99.4608 44.7193   1
   6  -5  -6 61.5286 44.2572   1
   6  -5  -5 3399.78 164.569   1
   6   5  -5 3423.71 164.005   1
  -6   5   4 139.181 20.2061   3
   6  -5  -4 75.1194 39.8978   1
   6  -5  -3 3.94075 35.8076   1
  -6   5   3 11.9732 8.67112   3
   6  -5  -2-22.1814 32.4836   1
   6  -5  -1 1642.52 109.832   1
   6  -5   0 311.759 49.6561   1
  -6   5   0 275.746 19.2400   3
   6  -5   1 2204.48 117.667   1
  -6   5  -1 1972.65 61.4629   3
   6  -5   2 6.40324 25.8834   1
   6   5   2 48.1864 36.2029   2
  -6   5  -2-8.69320 14.3010   3
   6   5   3 857.651 94.3801   2
   6  -5   3 895.163 73.6139   1
  -6   5  -3 799.401 53.9185   3
   6  -5   4 193.307 39.8842   1
   6   5   4 282.495 65.1661   2
  -6   5  -4 175.486 31.1867   3
   6   5   5 813.031 98.4131   2
   6  -5   5 907.290 68.0280   1
  -6   5  -5 916.537 71.5267   3
   6   5   6 46.8803 57.4465   2
   6  -5   6-2.08863 26.3960   2
   6  -5   6-13.1963 22.2436   1
  -6   5  -6 73.9370 31.5309   3
   6   5   7 487.256 82.1172   2
   6  -5   7 284.708 48.9773   2
  -6   5  -7 370.016 57.9268   3
   6   5   8 66.4922 55.3963   2
  -6   5  -8 128.370 43.4298   3
   6  -5   8 136.973 38.9812   2
   6   5   9 28.0089 50.7328   2
  -6   5  -9-25.2448 43.5026   3
   6   5  10 66.5642 51.1105   2
  -6   5 -10 55.3634 40.8354   3
   6   5  11-14.4203 51.9837   2
  -6   5 -11-17.0786 39.8489   3
   6   5  12 41.4302 50.1593   2
  -6   5 -12 101.277 46.3851   3
   6   5  13-69.4015 63.8409   2
  -6   5 -13-0.33609 46.6533   3
   6  -6 -19 255.681 74.0919   1
   6  -6 -18 152.015 71.2065   1
  -6   6  18-8.73741 47.9930   4
  -6   6  17 204.561 60.1801   4
   6  -6 -17 124.512 64.4023   1
  -6   6  16 1.78512 49.8369   4
   6  -6 -16 96.6997 59.9729   1
  -6   6  15 935.604 112.397   4
   6  -6 -15 689.111 105.195   1
  -6   6  14 372.489 81.8702   4
   6  -6 -14 294.131 75.9395   1
   6  -6 -13 607.194 95.5804   1
   6   6 -12 369.209 62.8637   1
   6  -6 -12 517.061 85.4708   1
   6   6 -11-45.9269 42.4183   1
   6  -6 -11-22.3243 42.5136   1
   6   6 -10 1287.90 107.622   1
   6  -6 -10 1321.99 124.661   1
   6  -6  -9 989.633 107.674   1
   6  -6  -8 356.435 69.4961   1
   6  -6  -7-0.19152 40.3128   1
  -6   6   6 1179.09 70.5757   3
   6  -6  -6 1221.60 108.292   1
  -6   6   5 147.807 26.7860   3
   6  -6  -5 166.697 49.3109   1
  -6   6   4 47.3371 17.3895   3
   6  -6  -4 25.6175 37.8190   1
  -6   6   3 604.264 37.2065   3
   6  -6  -3 612.821 74.9735   1
   6  -6  -2 300.427 59.3790   1
   6  -6  -1 15.5627 34.0395   1
   6  -6   0 100.499 39.1846   1
   6   6   1 789.997 90.5803   2
   6  -6   1 684.856 69.5364   1
   6   6   2 907.062 99.4720   2
   6  -6   2 633.710 65.4139   1
   6  -6   3 422.680 55.0167   1
   6   6   3 402.776 72.9472   2
   6   6   4 1613.65 131.641   2
   6  -6   4 1760.99 98.4602   1
  -6   6  -4 1736.04 91.3613   3
   6  -6   5 160.950 34.9700   1
   6   6   5 171.510 62.7402   2
  -6   6  -5 188.621 37.6950   3
   6   6   6 400.412 86.9201   2
   6  -6   6 280.929 46.7032   2
  -6   6  -6 364.312 54.4635   3
   6  -6   6 361.217 43.1112   1
   6   6   7 1747.10 152.153   2
   6  -6   7 1552.48 97.3609   2
  -6   6  -7 1679.28 111.216   3
   6   6   8 104.502 53.3966   2
  -6   6  -8 144.671 46.4140   3
   6   6   9 81.0007 55.0443   2
  -6   6  -9 137.952 49.7576   3
   6   6  10 51.2036 49.6066   2
  -6   6 -10-50.4521 39.8036   3
   6   6  11-48.5254 63.2842   2
  -6   6 -11 110.780 50.9059   3
   6   6  12-71.1480 69.6501   2
   6   6  13 212.070 83.6409   2
   6  -7 -19-1.09919 52.7034   1
  -6   7  18 77.5682 57.5623   4
   6  -7 -18 151.639 68.8848   1
  -6   7  17 12.1996 49.4215   4
   6  -7 -17 139.394 58.6668   1
  -6   7  16 201.418 70.7357   4
   6  -7 -16 352.378 88.0186   1
  -6   7  15 113.618 56.0820   4
   6  -7 -15 185.966 68.3907   1
   6  -7 -14 2358.91 179.972   1
   6  -7 -13-18.7086 45.4618   1
   6  -7 -12 1112.18 125.071   1
   6  -7 -11 332.157 76.8896   1
   6  -7 -10 658.039 92.7701   1
   6  -7  -9 201.712 62.5899   1
   6  -7  -8 8.92141 46.9636   1
   6  -7  -7 174.782 56.2403   1
   6  -7  -6 95.8704 48.4929   1
   6  -7  -5-13.6716 35.6898   1
  -6   7   5 11.9935 20.4811   3
  -6   7   4 1350.53 68.9964   3
   6  -7  -4 1546.79 120.650   1
   6  -7  -3 84.5845 46.9254   1
   6  -7  -2 588.115 76.3917   1
   6   7  -1 349.156 65.0960   2
   6  -7  -1 318.303 57.6179   1
   6   7   0 17.0901 38.8295   2
   6  -7   0 56.7548 36.6870   1
   6   7   1 1096.61 109.887   2
   6  -7   1 1071.44 90.0897   1
   6   7   2 27.5157 45.0623   2
   6  -7   2-34.4147 34.2063   1
   6   7   3 265.598 69.2631   2
   6  -7   3 371.145 54.7076   1
   6  -7   4-1.96270 28.4224   1
   6   7   4 71.2207 46.8503   2
   6  -7   5 42.1335 26.6140   1
   6   7   5-14.4185 41.2059   2
   6   7   6 1376.49 134.357   2
  -6   7  -6 1408.17 98.9981   3
   6   7   7-37.3732 45.3651   2
  -6   7  -7-12.2565 29.3254   3
   6   7   8 820.890 116.352   2
  -6   7  -8 787.648 88.0600   3
   6   7   9-2.48588 55.4717   2
  -6   7  -9 7.97724 38.3346   3
   6   7  10 281.619 89.9956   2
  -6   7 -10 117.719 49.2113   3
   6   7  11 220.767 77.1220   2
   6   7  12 410.583 102.735   2
  -6   8  18 24.0622 49.2653   4
   6  -8 -18 14.8448 55.6954   1
  -6   8  17 623.501 103.928   4
   6  -8 -17 645.749 115.655   1
  -6   8  16-46.3060 61.1900   4
   6  -8 -16-68.4848 59.5677   1
   6  -8 -15 144.041 69.1421   1
   6  -8 -14 93.1541 49.6875   1
   6  -8 -13 78.1298 56.9541   1
   6  -8 -12 386.501 83.8686   1
   6  -8 -11-3.63739 53.2307   1
   6  -8 -10 28.1510 41.2566   1
   6  -8  -9-34.2818 52.6743   1
   6  -8  -8 30.6601 47.2644   1
   6  -8  -7 1454.02 125.091   1
   6  -8  -6 360.356 70.1546   1
   6  -8  -5 1746.02 135.646   1
   6  -8  -4 82.9347 50.0545   1
   6  -8  -3 612.051 77.6842   1
   6  -8  -2 296.792 62.2547   1
   6   8  -2 351.504 61.6706   2
   6   8  -1 795.514 92.1128   2
   6  -8  -1 900.640 93.9912   1
   6   8   0-63.2189 42.5840   2
   6  -8   0 34.4722 40.1837   1
   6   8   1 80.6198 45.7445   2
   6  -8   1 6.88038 34.1775   1
   6   8   2-14.0114 42.0229   2
   6  -8   2 6.16826 30.8786   1
   6   8   3 32.8237 48.1183   2
   6  -8   3 10.9129 28.7501   1
   6   8   4-43.8437 55.8586   2
   6  -8   4 39.2492 33.7875   1
   6  -8   5 48.1084 27.4835   1
   6   8   5-38.4120 57.3235   2
   6   8   6 33.8853 46.7273   2
   6   8   7-13.5107 48.9648   2
  -6   8  -7 7.63815 37.0715   3
   6   8   8 148.841 75.2522   2
  -6   8  -8 30.9727 37.2229   3
   6   8   9 197.284 71.0814   2
   6   8  10 33.3641 56.3484   2
   6   8  11 294.856 92.4452   2
  -6  -8 -12-57.6544 55.8043   1
  -6   9  17-10.9291 53.0375   4
   6  -9 -16-17.7280 54.9337   1
   6  -9 -15 137.305 58.5675   1
   6  -9 -14 108.627 63.9705   1
   6  -9 -13 277.158 80.0379   1
   6  -9 -12-72.4997 61.0474   1
   6  -9 -11 382.317 80.2780   1
   6  -9 -10-13.4480 49.3435   1
   6  -9  -9 1254.22 126.571   1
   6  -9  -8 830.248 106.541   1
   6  -9  -7 317.791 69.3803   1
   6  -9  -6 599.355 89.4550   1
   6  -9  -5 234.984 62.7481   1
   6  -9  -4 175.862 61.7547   1
   6  -9  -3 139.868 55.8271   1
   6   9  -3 136.137 44.2086   2
   6   9  -2 1358.66 116.514   2
   6  -9  -2 1413.13 120.115   1
   6  -9  -1 3.47050 37.9498   1
   6   9  -1-48.6966 43.9881   2
   6   9   0 684.812 91.1709   2
   6  -9   0 578.946 79.9771   1
   6   9   1 89.0134 52.9664   2
   6  -9   1 97.9905 44.1727   1
   6   9   2 282.563 66.6818   2
   6  -9   2 255.804 53.5003   1
   6   9   3 688.388 99.7779   2
   6  -9   3 567.127 70.1806   1
   6   9   4 5.45297 45.6126   2
   6  -9   4 24.1353 31.6817   1
   6   9   5 46.6059 47.5632   2
   6   9   6 129.862 67.7228   2
   6   9   7 54.6169 47.3365   2
   6   9   8-27.9212 58.5152   2
   6   9   9 30.9432 47.9997   2
   6   9  10 129.927 74.4070   2
  -6  -9 -12 34.1582 56.3265   1
   6 -10 -15-25.9117 69.1315   1
   6 -10 -14 408.832 95.2872   1
   6 -10 -13 41.7676 54.6112   1
   6 -10 -12 41.7981 55.3521   1
   6 -10 -11 257.036 84.0767   1
   6 -10 -10 890.506 114.475   1
   6 -10  -9 78.6315 56.9117   1
   6 -10  -8 1032.67 122.534   1
   6 -10  -7 134.901 63.2890   1
   6 -10  -6 349.433 77.6782   1
   6  10  -6 369.052 61.7064   2
   6 -10  -5 223.361 58.8355   1
   6  10  -5 383.747 66.4628   2
   6 -10  -4 5.76072 43.7983   1
   6  10  -4 14.1371 35.6069   2
   6 -10  -3 98.1620 49.7332   1
   6  10  -3 77.1349 44.0193   2
   6 -10  -2 71.2876 49.5114   1
   6  10  -2 135.863 49.6581   2
   6 -10  -1-44.7389 43.3980   1
   6  10  -1 23.5273 42.5620   2
   6 -10   0 236.151 60.7603   1
   6  10   0 90.7394 50.7094   2
   6  10   1 58.9835 44.5252   2
   6 -10   1 67.7190 44.9187   1
   6  10   2 997.460 114.448   2
   6 -10   2 1055.98 98.8961   1
   6  10   3 8.45440 45.5817   2
   6 -10   3 69.0271 36.2324   1
   6  10   4 110.622 53.8832   2
   6 -10   4 26.1019 30.6052   1
   6  10   5-64.9104 64.4527   2
   6  10   6-42.3866 49.6553   2
   6  10   7 27.7266 49.9904   2
   6  10   8 237.957 80.2744   2
   6  10   9-38.5011 60.9199   2
  -6 -10 -11 48.7111 54.2693   1
  -6 -10 -12 121.750 68.0326   1
   6 -11 -14 111.435 73.9475   1
   6 -11 -13 292.935 90.7770   1
   6 -11 -12-77.0088 65.4021   1
   6 -11 -11 491.860 105.109   1
   6 -11 -10 39.4013 57.5524   1
   6 -11  -9 283.834 80.7987   1
   6 -11  -8-19.6805 56.9293   1
   6 -11  -7 276.761 77.8463   1
   6  11  -7 135.534 41.5725   2
   6 -11  -6 494.868 88.8504   1
   6  11  -6 590.267 75.6060   2
   6 -11  -5-7.27232 42.4347   1
   6  11  -5 22.2133 36.3048   2
   6 -11  -4 423.622 79.8416   1
   6  11  -4 330.499 62.0215   2
   6 -11  -3 4.58424 48.1213   1
   6  11  -3 82.7415 41.0369   2
   6 -11  -2 43.2862 51.0085   1
   6  11  -2 50.9466 43.8655   2
   6 -11  -1-63.0962 48.3242   1
   6  11  -1 100.893 53.0314   2
   6 -11   0 622.216 88.0714   1
   6  11   0 749.029 98.8644   2
   6  11   1 1005.22 114.404   2
   6 -11   1 1331.81 115.515   1
   6  11   2 301.983 74.7303   2
   6 -11   2 265.975 58.7299   1
   6  11   3 155.978 63.0208   2
   6 -11   3 121.920 50.1661   1
   6  11   4-11.6320 47.6979   2
   6  11   5 171.978 65.6867   2
   6  11   6 44.8205 51.7143   2
   6  11   7 1.75371 58.1390   2
   6  11   8 142.525 80.8882   2
   6 -12 -12-108.834 76.1169   1
   6 -12 -11-5.18183 49.4054   1
   6 -12 -10 26.0294 57.2120   1
   6 -12  -9-28.3968 48.5171   1
   6 -12  -8-15.3205 54.0439   1
   6 -12  -7 892.001 122.634   1
   6 -12  -6 65.4577 47.5611   1
   6 -12  -5 674.598 107.244   1
   6  12  -5 416.690 67.8708   2
   6 -12  -4-2.83005 45.7472   1
   6  12  -4 6.57889 42.2750   2
   6 -12  -3 614.141 93.7165   1
   6  12  -3 564.627 80.6965   2
   6 -12  -2 574.152 92.3209   1
   6  12  -2 398.810 74.0907   2
   6 -12  -1 1678.05 146.176   1
   6  12  -1 1487.06 131.825   2
   6 -12   0 131.081 54.0141   1
   6  12   0 186.097 61.2658   2
   6 -12   1 516.867 82.9016   1
   6  12   1 263.765 66.8544   2
   6  12   2-62.2885 50.0883   2
   6 -12   2 77.1573 52.0790   1
   6  12   3 9.68442 51.0065   2
   6  12   4 86.3743 62.0199   2
   6  12   5-57.3675 59.5751   2
   6  12   6 152.431 67.7588   2
   6  12   7 15.5632 57.5050   2
   6 -13 -10 30.0833 56.0725   1
   6 -13  -9 145.116 78.3736   1
   6 -13  -8 6.02469 58.5439   1
   6 -13  -7-28.0645 63.2575   1
   6 -13  -6 104.529 67.2666   1
   6 -13  -5 22.3799 55.7968   1
   6 -13  -4 376.972 84.6046   1
   6  13  -4 445.354 75.9582   2
   6 -13  -3 170.003 65.3249   1
   6  13  -3 99.1967 49.5639   2
   6 -13  -2 496.352 93.6069   1
   6  13  -2 402.227 75.4689   2
   6 -13  -1-71.5088 57.9789   1
   6  13  -1 40.1698 46.9421   2
   6 -13   0 122.011 53.9812   1
   6  13   0 36.2743 46.6012   2
   6 -13   1 2.64614 41.1123   1
   6  13   1-95.2671 60.5216   2
   6  13   2 206.988 71.8518   2
   6 -13   2 224.599 61.4412   1
   6  13   3 69.6743 51.7951   2
   6  13   4-7.07440 54.8437   2
   6  13   5-63.6833 52.9467   2
   6  13   6 106.431 61.7474   2
   6 -14  -8-68.0059 66.0545   1
   6 -14  -7-36.1695 68.3321   1
   6 -14  -6-15.9319 54.6148   1
   6 -14  -5-51.6305 65.0721   1
   6 -14  -4 130.737 65.0945   1
   6 -14  -3 16.5887 48.9667   1
   6  14  -2 26.0616 42.2280   2
   6 -14  -2 150.652 58.8624   1
   6 -14  -1 10.5624 48.7964   1
   6  14  -1 25.0171 47.5622   2
   6 -14   0-60.9930 54.6179   1
   6  14   0 91.2353 52.3745   2
   6 -14   1 3.69756 45.4329   1
   6  14   1 41.0455 43.6287   2
   6  14   2 229.511 73.8717   2
   6  14   3 17.4251 53.5821   2
   6  14   4 513.313 106.861   2
   6  14   5 127.854 63.8994   2
   6 -15  -6-17.2122 59.9834   1
   6 -15  -5 174.748 79.4613   1
   6 -15  -4-107.980 74.0773   1
   6 -15  -3-69.3037 54.9717   1
   6 -15  -2-12.3566 50.3729   1
   6 -15  -1 308.063 85.5030   1
   6 -15   0-14.0700 53.5642   1
   6  15   0-36.3888 46.2207   2
   6  15   1 90.6777 62.1877   2
   6  15   2-6.28401 51.3980   2
   6  15   3-119.938 60.1995   2
   6  15   4 48.9869 68.1733   2
   6 -16  -4 75.9143 69.3130   1
   6 -16  -3 69.9259 61.5931   1
   6 -16  -2-116.496 72.8277   1
   6 -16  -1-75.7450 57.3332   1
   7   0 -19 573.492 108.223   3
   7   0 -18-35.9037 56.0316   3
   7   0 -17 198.229 60.5842   1
   7   0 -17 66.4423 56.3930   3
   7   0 -16 21.4542 41.7538   1
   7   0 -16 14.5367 50.3366   3
   7   0 -15 240.805 61.7765   1
   7   0 -15 438.568 81.5806   3
   7   0 -14 56.5774 44.0584   1
   7   0 -14 34.5522 49.7682   3
   7   0 -13 195.596 56.5189   1
   7   0 -13 104.073 46.9277   3
   7   0 -12-40.8827 44.4079   1
   7   0 -12-36.8602 36.2843   3
   7   0 -11 451.415 72.5161   1
   7   0 -11 388.669 59.7324   3
   7   0 -10-15.9938 33.4676   1
  -7   0  10-34.0119 42.3021   4
   7   0 -10 17.5987 33.2771   3
   7   0  -9 1280.76 110.214   1
  -7   0   9 1176.91 104.362   4
   7   0  -8-33.4744 41.7044   1
  -7   0   8-63.3865 37.9111   4
   7   0  -7 116.889 45.4492   1
  -7   0   7 126.493 48.2544   4
   7   0  -6 20.6265 39.7896   1
  -7   0   6-12.4715 35.7535   4
   7   0  -5 495.714 69.5885   1
  -7   0   5 538.456 67.3652   4
   7   0  -4-44.0665 37.8100   1
  -7   0   4 14.4770 30.5049   4
  -7   0   3 1746.09 107.738   4
   7   0  -3 1939.30 123.575   1
  -7   0   2-30.1135 33.0024   4
   7   0  -2 4.66419 34.7384   1
   7   0  -1 1220.57 97.7017   1
  -7   0   1 1008.70 79.5666   4
   7   0   0-18.1981 34.2806   1
   7   0   0-3.53854 16.0576   3
   7   0   1 8401.96 240.315   1
   7   0   1 7950.27 152.499   3
   7   0   2-41.6283 21.4053   3
   7   0   2 44.9626 38.7343   1
   7   0   3 1603.67 108.615   1
   7   0   3 1496.02 81.5736   3
   7   0   5 124.302 48.9190   2
   7   0   6-7.74195 40.2160   2
   7   0   7 663.794 90.0610   2
   7   0   8-75.5695 47.3555   2
   7   0   9 82.4476 43.4728   2
   7   0  10 36.6809 52.5583   2
   7   0  11 1.16927 44.7606   2
   7   0  12 68.2366 52.1243   2
   7   0  13 63.4951 51.8868   2
   7   1 -19-26.2772 64.2165   3
   7  -1 -19 70.9165 66.1835   3
   7   1 -18 68.6943 63.2753   3
   7  -1 -18 7.68156 55.8287   3
   7   1 -17 637.486 91.7829   1
   7  -1 -17 575.181 90.7373   1
   7   1 -17 633.443 105.700   3
   7  -1 -17 665.631 105.087   3
   7   1 -16 50.2835 49.0340   1
   7  -1 -16-19.8579 42.6527   1
   7   1 -16-96.2652 65.1161   3
   7  -1 -16-16.2968 43.7599   3
   7   1 -15 12.3260 37.0547   1
   7  -1 -15-9.04853 40.7873   1
   7   1 -15-45.5241 50.1884   3
   7  -1 -15-101.072 53.8957   3
   7   1 -14 1341.56 119.661   1
   7   1 -14 1356.81 126.406   3
   7  -1 -14 1324.42 119.791   3
   7  -1 -14 1272.68 122.621   1
   7   1 -13 14.6925 37.1604   1
   7  -1 -13 11.9292 39.4300   1
  -7   1  13 64.0465 50.7508   4
   7   1 -13 104.035 49.8986   3
   7  -1 -13 13.4386 37.8647   3
   7   1 -12 411.598 70.8006   1
   7  -1 -12 381.243 71.1725   1
  -7   1  12 356.269 69.5120   4
   7  -1 -12 380.982 62.7545   3
  -7   1  11-4.12010 35.2819   4
   7   1 -11-17.5890 36.8569   1
   7  -1 -11-41.7706 39.8686   1
   7  -1 -11 34.0532 31.7106   3
   7   1 -10 2164.42 135.968   1
   7  -1 -10 1846.48 134.409   1
  -7   1  10 1944.82 136.490   4
   7  -1 -10 2181.63 123.159   3
   7   1  -9 143.459 48.1944   1
   7  -1  -9 183.522 51.7013   1
  -7   1   9 135.176 50.2781   4
   7  -1  -9 169.393 39.4126   3
   7   1  -8 239.413 56.6726   1
   7  -1  -8 243.358 57.3566   1
  -7   1   8 239.787 59.0223   4
   7  -1  -8 228.649 41.3301   3
   7   1  -7 1899.90 125.354   1
   7  -1  -7 1716.66 122.558   1
  -7   1   7 1808.81 121.075   4
   7  -1  -7 1846.47 89.4532   3
   7   1  -6 341.220 64.4236   1
   7  -1  -6 293.793 57.1511   1
   7  -1  -6 247.876 32.4619   3
  -7   1   6 223.660 50.1367   4
   7   1  -5 1642.09 113.159   1
   7  -1  -5 1628.60 116.068   1
  -7   1   5 1713.08 114.087   4
   7  -1  -4 193.036 55.6661   1
  -7   1   4 135.875 40.9184   4
   7   1  -4 76.2235 42.2991   1
   7  -1  -3 135.120 43.1108   1
  -7   1   3 139.556 41.4359   4
   7   1  -3 173.385 48.5340   1
   7   1  -2 2015.71 125.135   1
   7  -1  -2 1955.39 121.479   1
  -7   1   2 1882.61 108.209   4
   7   1  -1 1350.66 102.075   1
   7  -1  -1 1371.13 101.827   1
  -7   1   1 1317.80 89.1800   4
   7   1   0 1478.20 108.408   1
   7  -1   0 1310.87 98.9759   1
  -7   1   0 1398.44 89.2940   4
  -7   1  -1 317.829 43.4426   4
   7   1   1 335.980 59.0480   1
   7  -1   1 317.649 53.8026   1
   7   1   1 256.127 35.5733   3
   7   1   2 2080.32 127.035   1
   7  -1   2 2327.18 127.662   1
  -7   1  -2 2113.40 98.1270   4
   7   1   2 1909.64 91.5411   3
   7  -1   3 10.2753 29.5479   1
   7   1   4 133.260 47.8768   2
   7  -1   4 125.325 38.8960   1
   7   1   5-16.1972 50.6399   2
   7  -1   5-26.1186 33.7495   2
   7   1   6 201.197 51.7837   2
   7  -1   6 277.852 59.9145   2
   7   1   7 34.4656 42.8760   2
   7  -1   7 77.3369 39.2382   2
   7   1   8 55.9811 52.3451   2
   7  -1   8 0.83038 43.5575   2
   7   1   9 98.7402 55.5928   2
   7  -1   9 55.2648 45.1051   2
   7   1  10-36.8059 50.8722   2
   7  -1  10 59.3127 52.5467   2
   7   1  11 123.001 62.2688   2
   7  -1  11 98.4795 49.3976   2
   7  -1  12 135.813 57.8601   2
   7   1  12-21.6234 57.1647   2
   7   1  13 73.6074 56.2253   2
   7   1  14-80.8400 66.3106   2
   7   2 -19 210.481 77.5255   3
   7  -2 -19 210.564 76.2593   3
   7  -2 -18 202.837 60.4860   1
   7   2 -18 320.290 88.3524   3
   7  -2 -18 269.177 83.2157   3
   7  -2 -17 162.635 62.7087   1
   7   2 -17 186.712 72.5267   3
   7  -2 -17 163.755 58.3386   3
   7  -2 -16 492.319 88.5086   1
  -7   2  16 484.657 86.7272   4
   7   2 -16 489.974 99.9038   3
   7  -2 -16 535.645 90.2515   3
   7   2 -16 553.282 84.4136   1
   7   2 -15 49.3265 38.2526   1
   7  -2 -15 180.477 57.7151   1
  -7   2  15 144.874 61.5717   4
   7   2 -15 114.442 54.0383   3
   7  -2 -15 24.5487 43.5797   3
   7   2 -14 84.4422 47.2153   1
   7  -2 -14 103.897 57.3182   1
  -7   2  14 62.3089 48.3931   4
   7  -2 -14-59.9018 48.0027   3
   7   2 -13 1211.76 108.682   1
  -7   2  13 1139.01 116.747   4
   7  -2 -13 1212.54 116.523   1
   7  -2 -13 1062.41 102.169   3
   7   2 -12 40.0188 39.9665   1
   7  -2 -12 12.2131 44.9883   1
  -7   2  12 26.2659 48.2284   4
   7  -2 -12 22.1662 39.6669   3
   7   2 -11 1289.34 109.878   1
  -7   2  11 1152.72 110.916   4
   7  -2 -11 1260.61 115.789   1
   7  -2 -11 1175.70 98.3686   3
   7   2 -10 59.2845 43.2945   1
  -7   2  10 30.6209 42.4930   4
   7  -2 -10 53.6433 45.8938   1
   7  -2 -10 81.2742 34.6675   3
   7   2  -9 117.950 45.4382   1
   7  -2  -9 141.870 48.9812   1
  -7   2   9 146.625 48.4378   4
   7  -2  -9 151.878 37.0219   3
   7   2  -8 1685.41 123.106   1
  -7   2   8 1595.93 117.331   4
   7  -2  -8 1624.38 122.861   1
   7  -2  -8 1608.73 87.8354   3
   7  -2  -7 330.585 65.6632   1
  -7   2   7 419.969 68.1574   4
   7  -2  -7 401.400 41.8667   3
   7   2  -7 432.417 69.2653   1
   7   2  -6 4614.37 192.317   1
   7  -2  -6 4393.90 191.427   1
  -7   2   6 4552.48 188.928   4
   7  -2  -6 4441.33 114.310   3
   7  -2  -5 1051.91 46.4029   3
   7   2  -5 1005.96 94.8605   1
   7  -2  -5 1030.66 94.0198   1
  -7   2   5 1064.45 90.3346   4
   7  -2  -4 476.329 68.4280   1
  -7   2   4 570.067 69.3116   4
   7   2  -4 485.039 68.9967   1
   7  -2  -3 84.1834 42.7196   1
  -7   2   3 54.1200 34.5618   4
   7   2  -3 53.6656 40.4463   1
   7   2  -2 1309.53 104.928   1
   7  -2  -2 1149.18 95.1819   1
  -7   2   2 1353.32 93.9135   4
   7  -2  -1 99.5805 43.8780   1
   7   2  -1 112.244 46.7013   1
  -7   2   1 77.4891 31.0154   4
   7  -2   0 712.389 75.2846   1
   7   2   0 598.044 75.6110   1
  -7   2   0 644.825 62.2234   4
  -7   2  -1 44.0564 26.5656   4
   7   2   1 63.1175 43.5385   1
   7  -2   1-19.4941 34.6394   1
  -7   2  -2 21.4461 21.5212   4
   7  -2   2 51.8573 34.7065   1
  -7   2  -3 84.4298 27.4200   4
   7  -2   3 153.398 39.7625   1
   7   2   4 250.833 58.9906   2
  -7   2  -4 279.479 35.4475   4
   7  -2   4 226.735 42.5354   1
   7   2   5-17.3790 41.1317   2
   7  -2   5-26.8533 35.3665   2
   7  -2   5 49.6376 26.8008   1
   7   2   6 361.150 75.4016   2
   7  -2   6 291.310 57.2004   2
   7   2   7-6.18321 47.8668   2
   7  -2   7 18.2518 37.0921   2
   7   2   8 127.658 60.2815   2
   7  -2   8 155.878 55.5609   2
   7   2   9 12.5248 49.5193   2
   7  -2   9 24.1091 35.8177   2
   7   2  10 462.143 85.7173   2
   7  -2  10 519.794 82.0890   2
   7  -2  11-140.693 56.5426   2
   7   2  11-30.1344 53.8089   2
   7   2  12 111.063 54.8417   2
   7   2  13 147.168 74.9089   2
   7   2  14-32.7626 54.8768   2
   7  -3 -19 238.837 75.2886   3
   7   3 -19 250.604 78.2721   3
   7  -3 -18 101.398 60.9662   3
   7  -3 -18 144.861 64.6185   1
   7   3 -18 68.4200 62.8602   3
   7  -3 -17 421.565 90.5828   3
   7  -3 -17 221.860 65.2056   1
  -7   3  17 202.601 65.7522   4
   7   3 -17 241.385 73.1413   3
   7  -3 -16 7.39845 43.3635   3
   7  -3 -16 15.9650 48.8673   1
  -7   3  16 24.4849 46.1624   4
   7   3 -16-0.28448 55.8986   3
   7   3 -16 82.2253 48.7529   1
   7  -3 -15 525.836 86.8790   1
  -7   3  15 463.858 81.8945   4
   7   3 -15 493.559 76.0965   1
   7  -3 -15 564.927 92.0638   3
   7  -3 -14-27.4994 46.2701   1
  -7   3  14-4.52436 39.2308   4
   7   3 -14 26.8831 37.9814   1
   7  -3 -14 50.6133 40.7666   3
   7  -3 -13 544.218 86.2997   1
  -7   3  13 616.708 90.1819   4
   7   3 -13 597.508 79.1071   1
   7  -3 -13 576.409 81.1666   3
   7  -3 -12 1211.22 118.571   1
   7   3 -12 1219.47 108.157   1
  -7   3  12 1153.71 114.296   4
   7  -3 -12 1283.82 107.033   3
   7  -3 -11 472.962 78.5357   1
  -7   3  11 349.676 70.3137   4
   7   3 -11 417.835 68.5341   1
   7  -3 -11 377.925 61.8334   3
   7  -3 -10 201.210 56.3397   1
  -7   3  10 138.212 55.3105   4
   7   3 -10 165.826 49.3289   1
   7  -3 -10 179.260 42.8359   3
   7  -3  -9 286.996 66.9919   1
  -7   3   9 226.474 57.9506   4
   7   3  -9 251.212 55.2841   1
   7  -3  -9 329.782 48.5052   3
   7  -3  -8 379.189 45.9579   3
  -7   3   8 268.819 59.0641   4
   7  -3  -8 396.195 66.0364   1
   7   3  -8 277.994 58.5450   1
   7  -3  -7 126.901 26.6884   3
   7  -3  -7 192.894 54.7289   1
  -7   3   7 157.758 48.6419   4
   7   3  -7 151.197 42.7742   1
   7   3  -6 1089.58 99.9943   1
   7  -3  -6 936.126 93.7972   1
  -7   3   6 857.920 85.9377   4
   7  -3  -5 1902.05 126.447   1
   7   3  -5 2021.39 132.046   1
  -7   3   5 1825.89 123.019   4
   7  -3  -4 11.1633 39.0034   1
  -7   3   4 74.7814 40.0024   4
   7   3  -4 28.3587 37.7964   1
   7   3  -3 1228.23 104.901   1
   7  -3  -3 1210.33 100.042   1
   7  -3  -2 110.726 41.5290   1
   7   3  -2 281.312 60.8192   1
   7  -3  -1 319.354 58.4020   1
   7   3  -1 410.836 69.1656   1
   7  -3   0 967.988 85.0024   1
   7  -3   1 340.306 57.5991   1
  -7   3  -1 415.865 54.7264   4
   7  -3   2 2497.69 133.766   1
  -7   3  -2 2532.59 114.575   4
   7   3   3-24.8027 37.8410   2
  -7   3  -3-9.09172 21.4035   4
   7  -3   3-9.93065 27.0759   1
   7   3   4 366.596 68.7763   2
  -7   3  -4 332.725 41.9527   4
   7  -3   4 327.126 51.9437   1
   7   3   5 654.131 91.9735   2
   7  -3   5 770.637 70.0671   1
  -7   3  -5 600.538 48.7245   4
   7   3   6-5.54195 46.2516   2
   7  -3   6 9.31674 35.9036   2
   7   3   7 1219.98 125.492   2
   7  -3   7 1079.78 101.872   2
   7   3   8 171.806 58.4075   2
   7  -3   8 233.739 58.3753   2
   7   3   9 341.190 82.5668   2
   7  -3   9 305.609 62.0890   2
   7   3  10-67.1884 58.5699   2
   7  -3  10 0.51470 35.6024   2
   7   3  11 54.1623 54.3366   2
   7   3  12 4.79270 53.9946   2
   7   3  13 35.9397 57.9753   2
   7   3  14 50.9855 55.4818   2
  -7   4  19 61.8122 54.9198   4
   7  -4 -18 99.6213 59.2774   1
  -7   4  18 68.0255 45.4676   4
   7   4 -18 80.6775 60.8745   3
   7  -4 -17-11.3772 48.3867   1
  -7   4  17 6.62883 47.5924   4
   7  -4 -16 112.267 65.2178   3
   7  -4 -16-21.2846 53.7227   1
  -7   4  16 141.144 67.0799   4
   7  -4 -15 136.100 57.2666   3
   7  -4 -15 239.264 73.6677   1
  -7   4  15 80.8456 55.1910   4
   7   4 -15 96.5262 48.3935   1
   7  -4 -14 385.123 73.6297   3
  -7   4  14 282.440 72.3965   4
   7  -4 -14 342.448 74.7466   1
   7   4 -14 427.051 73.8818   1
   7  -4 -13 562.664 77.0567   3
   7  -4 -13 536.306 90.5698   1
  -7   4  13 401.478 76.5341   4
   7   4 -13 469.125 72.8334   1
   7  -4 -12-9.69612 35.8657   3
   7  -4 -12 125.549 58.9714   1
  -7   4  12 19.9719 40.6799   4
   7   4 -12 115.849 50.3040   1
   7   4 -11 1585.97 123.222   1
  -7   4  11 1519.82 131.135   4
   7  -4 -11 1602.80 134.701   1
   7  -4 -10 242.618 60.7207   1
  -7   4  10 168.541 54.9746   4
   7   4 -10 199.398 55.5872   1
   7  -4  -9 1132.82 110.462   1
   7   4  -9 1107.35 103.607   1
  -7   4   9 1165.19 109.788   4
   7  -4  -8 87.4562 47.4579   1
   7   4  -8 82.7040 41.8275   1
   7  -4  -7 357.593 67.5724   1
   7   4  -7 372.697 67.8588   1
   7  -4  -6-5.87718 42.3084   1
   7   4  -6 0.26318 35.2724   1
   7  -4  -5 243.219 55.1121   1
   7   4  -5 185.125 52.5755   1
   7  -4  -4 612.446 78.9276   1
   7   4  -4 751.519 86.6014   1
   7   4  -3-12.9293 38.6750   1
   7  -4  -3 68.0976 40.4592   1
   7  -4  -2-15.9997 42.2348   1
   7   4  -2 31.0840 36.0755   1
   7  -4  -1 1246.82 99.4219   1
   7  -4   0 108.599 39.1626   1
   7  -4   1 930.175 82.6533   1
   7  -4   2 58.0301 35.5822   1
   7   4   3 1301.92 119.863   2
   7  -4   3 1190.62 89.5317   1
  -7   4  -4 135.231 28.9139   3
   7   4   4-42.2013 53.5639   2
   7  -4   4 131.605 38.4500   1
  -7   4  -5 386.501 47.9583   3
   7   4   5 559.693 85.1242   2
  -7   4  -5 531.786 50.7168   4
   7  -4   5 504.454 59.1698   1
   7   4   6 1260.01 125.564   2
   7  -4   6 1378.50 103.898   2
   7  -4   6 1198.72 82.9719   1
  -7   4  -6 1135.70 83.3522   3
  -7   4  -7 222.928 45.3165   3
   7   4   7 213.640 68.6125   2
   7  -4   7 227.217 51.8006   2
  -7   4  -8 230.291 52.2260   3
   7   4   8 305.938 81.6461   2
   7  -4   8 322.735 59.6431   2
  -7   4  -9 77.1951 40.2124   3
   7   4   9-5.56744 49.5608   2
   7  -4   9 27.2544 39.0433   2
   7   4  10-0.60024 44.9314   2
   7   4  11-5.05577 52.4846   2
   7   4  12-84.8509 74.4781   2
   7   4  13 7.81848 63.6224   2
  -7   5  19 54.2918 59.9668   4
   7  -5 -19-30.9340 53.1117   1
   7  -5 -18 212.858 78.7692   1
  -7   5  18 156.520 66.7726   4
   7  -5 -17 90.2113 60.8663   1
  -7   5  17-29.1825 61.5722   4
   7  -5 -16 255.437 73.9199   1
  -7   5  16 178.251 61.8446   4
   7  -5 -15 39.8134 49.9270   1
   7   5 -15 96.5374 41.9936   1
  -7   5  15 12.1259 47.6465   4
   7   5 -14 1278.13 116.831   1
  -7   5  14 1336.79 132.926   4
   7  -5 -14 1206.61 126.611   1
  -7   5  13-18.6373 44.2453   4
   7  -5 -13 64.7935 55.6508   1
   7   5 -13 17.2233 43.2293   1
   7   5 -12 1747.09 131.261   1
  -7   5  12 1618.58 139.137   4
   7  -5 -12 1941.96 154.196   1
   7   5 -11 19.1555 40.2972   1
   7  -5 -11 34.6687 48.7512   1
  -7   5  11 16.8837 41.9492   4
   7   5 -10 1855.21 132.556   1
   7  -5 -10 1996.25 147.797   1
   7   5  -9-34.4935 42.3382   1
   7  -5  -9-36.0964 52.0562   1
   7   5  -8 2020.52 138.373   1
   7  -5  -8 2334.13 157.528   1
   7   5  -7 532.323 76.8073   1
   7  -5  -7 500.234 79.3802   1
   7   5  -6 3685.21 183.673   1
   7  -5  -6 3914.11 190.809   1
   7   5  -5 13.5105 37.8917   1
   7  -5  -5 112.267 43.4479   1
   7  -5  -4 310.446 62.9007   1
   7  -5  -3 88.1759 44.1194   1
   7  -5  -2 1440.49 111.770   1
   7  -5  -1 18.9419 36.0346   1
   7  -5   0 85.6471 38.9571   1
   7  -5   1 24.4491 33.8426   1
   7  -5   2 566.684 67.5362   1
   7   5   2 800.629 94.8651   2
  -7   5  -2 565.637 36.1063   3
   7  -5   3 66.0850 34.9416   1
   7   5   3 76.4668 50.7501   2
  -7   5  -3 60.1580 18.5485   3
   7   5   4 495.612 80.7625   2
  -7   5  -4 614.235 51.6800   3
   7  -5   4 638.527 66.0024   1
   7   5   5-36.5489 51.7841   2
   7  -5   5 17.0835 25.8998   1
  -7   5  -5 46.7025 27.3611   3
   7   5   6 237.708 64.6041   2
   7  -5   6 282.135 58.8181   2
  -7   5  -6 309.341 50.2299   3
   7   5   7 12.0198 49.6561   2
   7  -5   7 38.0915 34.8467   2
  -7   5  -7-29.1926 31.3422   3
   7   5   8 73.8176 56.0021   2
   7   5   9 2.07952 52.3917   2
   7   5  10 214.996 69.8991   2
   7   5  11 78.2206 48.2971   2
   7   5  12 114.415 67.7745   2
   7  -6 -19 28.8272 56.6792   1
  -7   6  19 127.171 64.3628   4
   7  -6 -18 27.1127 53.9141   1
  -7   6  18-10.7382 46.2594   4
   7  -6 -17 110.702 61.5739   1
  -7   6  17 126.376 64.5634   4
   7  -6 -16 125.317 65.1451   1
  -7   6  16 282.062 82.2354   4
  -7   6  15 164.296 68.7401   4
   7  -6 -15-13.8575 54.5757   1
   7   6 -14 1021.40 104.148   1
  -7   6  14 1007.17 121.173   4
   7  -6 -14 1165.35 129.800   1
   7   6 -13 850.770 99.7182   1
  -7   6  13 953.021 112.187   4
   7  -6 -13 771.455 105.227   1
   7   6 -12 39.7244 39.6319   1
   7  -6 -12-49.7893 52.9924   1
   7   6 -11 1560.81 128.483   1
   7  -6 -11 1695.95 145.687   1
   7   6 -10 1328.88 115.618   1
   7  -6 -10 1393.56 131.020   1
   7   6  -9 673.451 86.5222   1
   7  -6  -9 787.770 101.598   1
   7  -6  -8 417.124 77.4578   1
   7  -6  -7 830.173 98.2489   1
   7  -6  -6 93.4298 55.2016   1
   7  -6  -5 149.001 56.8502   1
   7  -6  -4 786.907 92.1241   1
   7  -6  -3 4.41504 42.4140   1
   7  -6  -2 75.3907 41.6515   1
   7  -6  -1 354.316 63.9050   1
   7  -6   0 8.46037 36.6003   1
   7  -6   1 480.205 66.8775   1
   7   6   1 543.076 83.8098   2
  -7   6  -1 402.694 26.6243   3
   7  -6   2 20.9441 30.8160   1
   7   6   2 86.2402 53.0362   2
  -7   6  -2 66.0423 17.3567   3
   7  -6   3 264.724 46.1516   1
   7   6   3 345.756 72.1063   2
  -7   6  -3 296.943 34.3405   3
   7  -6   4 60.2335 34.4044   1
   7   6   4 35.0750 46.5868   2
  -7   6  -4 24.3712 21.6148   3
   7   6   5 214.178 61.8398   2
  -7   6  -5 191.574 38.0887   3
   7  -6   5 211.726 43.2770   1
   7   6   6 646.115 96.9863   2
   7  -6   6 703.832 73.7621   2
   7   6   7-16.0507 49.4440   2
   7   6   8 150.370 62.9781   2
   7   6   9 96.4780 73.0480   2
   7   6  10-67.8668 60.9117   2
   7   6  11 119.706 74.2472   2
   7   6  12-13.6071 56.5920   2
  -7   7  18 71.8139 62.1546   4
   7  -7 -18 121.064 72.5007   1
  -7   7  17 279.577 78.2715   4
   7  -7 -17 245.025 82.1475   1
  -7   7  16 161.440 66.0577   4
   7  -7 -16 136.097 70.7708   1
  -7   7  15 133.235 67.4170   4
   7  -7 -15 49.6234 50.6439   1
  -7   7  14 67.0499 56.5904   4
   7  -7 -14 140.855 67.4019   1
   7  -7 -13 361.420 88.2045   1
   7  -7 -12 196.097 60.2545   1
   7  -7 -11 192.896 69.9309   1
   7  -7 -10 86.1202 55.5163   1
   7  -7  -9 105.529 62.8529   1
   7  -7  -8 192.594 62.1685   1
   7  -7  -7 180.419 62.1094   1
   7  -7  -6 71.6273 54.2236   1
   7  -7  -5 752.051 95.8761   1
   7  -7  -4 228.160 61.9499   1
   7  -7  -3 930.295 99.1852   1
   7  -7  -2 1.91154 40.8371   1
   7  -7  -1 80.7972 42.4405   1
   7   7   0 116.629 51.0497   2
   7  -7   0 162.129 46.7129   1
   7   7   1 9.94875 45.9100   2
   7  -7   1 69.2436 34.8152   1
   7   7   2 1013.82 111.341   2
   7  -7   2 992.957 89.3286   1
   7  -7   3 112.362 41.2793   1
   7   7   3 85.9709 49.8517   2
   7  -7   4 277.963 49.2798   1
   7   7   4 217.385 57.2435   2
   7   7   5 440.862 85.3027   2
   7   7   6 102.140 68.6863   2
   7   7   7 246.968 66.4237   2
   7   7   8-24.9877 48.5957   2
   7   7   9 102.615 69.4482   2
   7   7  10 67.0448 68.6488   2
   7   7  11 195.276 83.7650   2
  -7   8  18 117.496 60.6160   4
  -7   8  17 1.85417 54.1332   4
   7  -8 -17 63.0534 62.9752   1
  -7   8  16 250.236 76.6789   4
   7  -8 -16 183.799 69.3403   1
  -7   8  15 71.2770 52.7387   4
   7  -8 -15 106.463 61.3566   1
   7  -8 -14 224.851 79.1644   1
   7  -8 -13 521.252 103.536   1
   7  -8 -12-42.3140 59.3708   1
   7  -8 -11 736.254 114.943   1
   7  -8 -10 321.209 78.2792   1
   7  -8  -9 643.871 99.7118   1
   7  -8  -8 729.852 98.6387   1
   7  -8  -7-22.4716 48.0716   1
   7  -8  -6 1534.96 133.560   1
   7  -8  -5 616.418 89.9810   1
   7  -8  -4 1140.39 111.638   1
   7  -8  -3 299.917 67.7191   1
   7  -8  -2 865.129 97.0800   1
   7   8  -1 92.4857 47.1137   2
   7  -8  -1 137.909 50.0232   1
   7   8   0 53.8435 44.7955   2
   7  -8   0 64.3173 38.1960   1
   7   8   1 236.665 63.3331   2
   7  -8   1 206.907 52.7436   1
   7   8   2-13.9866 43.6989   2
   7  -8   2 16.8996 37.4603   1
   7   8   3-47.1136 46.9824   2
   7  -8   3 28.0099 35.8886   1
   7  -8   4 429.074 58.6777   1
   7   8   4 484.758 91.7404   2
   7   8   5 114.992 61.2081   2
   7   8   6 13.5385 51.2740   2
   7   8   7-15.5279 45.5670   2
   7   8   8 54.8864 57.4035   2
   7   8   9-66.2133 69.7755   2
   7   8  10 68.7191 66.4527   2
  -7   9  17 344.786 92.8552   4
  -7   9  16-34.1221 57.0737   4
   7  -9 -16 5.26547 60.5885   1
   7  -9 -15 5.66263 59.3957   1
   7  -9 -14 243.968 83.4222   1
   7  -9 -13 25.0734 58.8598   1
   7  -9 -12 469.589 93.5516   1
   7  -9 -11 16.7848 52.5548   1
   7  -9 -10 901.142 120.985   1
   7  -9  -9 82.1268 63.9367   1
   7  -9  -8 352.425 78.5882   1
   7  -9  -7 2377.75 171.886   1
   7  -9  -6 4.54329 43.3167   1
   7  -9  -5 366.443 77.1432   1
   7  -9  -4 95.2254 48.9222   1
   7   9  -3 29.4480 40.0451   2
   7  -9  -3 21.0023 48.6499   1
   7   9  -2 81.6488 46.5338   2
   7  -9  -2 48.2631 47.7116   1
   7   9  -1 789.525 101.384   2
   7  -9  -1 651.772 89.1231   1
   7   9   0 17.0410 42.1808   2
   7  -9   0 220.767 57.1633   1
   7   9   1 15.1774 47.0419   2
   7  -9   1 132.940 48.2490   1
   7   9   2 167.127 57.4660   2
   7  -9   2 287.649 57.4760   1
   7   9   3 10.1521 53.9245   2
   7  -9   3-23.7165 35.0195   1
   7   9   4 4.95670 55.8488   2
   7   9   5-4.61442 47.6760   2
   7   9   6 30.3615 53.6042   2
   7   9   7-34.5017 46.9029   2
   7   9   8 16.7814 59.1280   2
   7   9   9 109.906 71.9136   2
   7 -10 -14-26.9416 55.3272   1
   7 -10 -13 96.9806 66.3061   1
   7 -10 -12-65.0355 53.3258   1
   7 -10 -11 178.931 73.9015   1
   7 -10 -10 44.2462 60.9181   1
   7 -10  -9 354.950 86.3251   1
   7 -10  -8 340.899 85.1499   1
   7 -10  -7-8.46752 47.1477   1
   7 -10  -6 26.3651 50.2937   1
   7 -10  -5 601.779 96.6230   1
   7  10  -5 627.284 84.4691   2
   7 -10  -4 8.07592 45.3670   1
   7  10  -4 19.6380 39.5179   2
   7  10  -3-55.3561 49.8153   2
   7 -10  -3-18.5530 47.3279   1
   7  10  -2 240.254 64.2913   2
   7 -10  -2 209.928 59.1725   1
   7  10  -1 427.229 79.6773   2
   7 -10  -1 427.853 79.1977   1
   7  10   0 218.022 69.0901   2
   7 -10   0 141.559 59.1436   1
   7  10   1 2106.94 164.099   2
   7 -10   1 1793.66 140.148   1
   7  10   2 67.7393 55.0787   2
   7 -10   2 96.5214 42.3993   1
   7  10   3 376.657 80.2208   2
   7 -10   3 318.710 60.7567   1
   7  10   4-67.0743 60.8243   2
   7  10   5 97.9484 63.7360   2
   7  10   6 49.6886 52.6601   2
   7  10   7 16.2898 63.1032   2
   7  10   8-2.96895 60.0734   2
   7 -11 -13-99.3413 74.7126   1
   7 -11 -12-4.14123 62.8009   1
   7 -11 -11 13.9780 50.6598   1
   7 -11 -10 233.280 78.2675   1
   7 -11  -9 97.6280 63.9456   1
   7 -11  -8 75.2898 68.9568   1
   7 -11  -7 303.791 81.5610   1
   7  11  -7 220.209 55.7191   2
   7 -11  -6 69.0428 57.8483   1
   7  11  -6 71.4243 44.8394   2
   7 -11  -5 327.805 80.4043   1
   7  11  -5 273.109 64.4515   2
   7 -11  -4 661.172 103.151   1
   7  11  -4 483.944 77.3899   2
   7 -11  -3 200.901 60.1502   1
   7  11  -3 173.838 60.6054   2
   7  11  -2 607.952 92.3861   2
   7 -11  -2 606.388 96.2155   1
   7  11  -1 396.772 77.4300   2
   7 -11  -1 422.765 77.0705   1
   7  11   0 256.913 69.0125   2
   7 -11   0 417.999 78.4012   1
   7  11   1 169.349 63.6388   2
   7 -11   1 166.617 63.1652   1
   7  11   2 412.526 89.1044   2
   7 -11   2 387.924 70.9342   1
   7  11   3 58.2324 55.1356   2
   7  11   4 44.9341 52.3030   2
   7  11   5-23.3875 45.6912   2
   7  11   6 69.0856 58.5020   2
   7  11   7 60.4350 71.7464   2
   7 -12 -11 315.042 91.5619   1
   7 -12 -10-48.4164 54.5564   1
   7 -12  -9-93.9804 67.5546   1
   7 -12  -8 246.806 77.2082   1
   7 -12  -7-47.1319 51.1217   1
   7 -12  -6 559.636 103.036   1
   7  12  -6 615.668 83.9427   2
   7 -12  -5-44.0943 49.6010   1
   7  12  -5-31.3725 39.8523   2
   7 -12  -4 278.392 79.4770   1
   7  12  -4 393.859 75.6425   2
   7 -12  -3 117.149 61.6974   1
   7  12  -3 32.2958 40.6116   2
   7 -12  -2 263.026 72.3990   1
   7  12  -2 95.8261 49.9860   2
   7  12  -1 103.258 56.2520   2
   7 -12  -1 107.259 59.0550   1
   7  12   0 351.090 79.1328   2
   7 -12   0 371.528 74.9649   1
   7  12   1-95.5043 63.6094   2
   7 -12   1 30.1332 43.9194   1
   7  12   2-15.5775 57.5780   2
   7  12   3-27.8392 60.4443   2
   7  12   4 284.469 83.7972   2
   7  12   5 36.3966 57.6696   2
   7  12   6 26.7525 68.4886   2
   7 -13  -9-10.9304 64.9858   1
   7 -13  -8-49.1661 66.5865   1
   7 -13  -7 69.6919 65.4545   1
   7 -13  -6 226.656 83.4055   1
   7 -13  -5 280.846 90.1581   1
   7 -13  -4 11.3389 52.2044   1
   7  13  -4 4.56863 47.9705   2
   7 -13  -3 429.911 86.8918   1
   7  13  -3 338.644 74.4072   2
   7 -13  -2 12.2230 54.8568   1
   7  13  -2 8.53350 41.1949   2
   7  13  -1 62.9639 50.5030   2
   7 -13  -1 33.5442 49.4027   1
   7  13   0 85.9991 51.1030   2
   7 -13   0 150.290 58.6588   1
   7  13   1 137.906 65.6328   2
   7 -13   1-43.4193 48.5511   1
   7  13   2 448.909 101.557   2
   7  13   3 4.45584 54.7047   2
   7  13   4-64.3515 65.0801   2
   7  13   5 224.598 83.4234   2
   7 -14  -7 7.84919 50.6335   1
   7 -14  -6-43.4412 69.3290   1
   7 -14  -5 160.749 60.6135   1
   7 -14  -4 49.1810 61.0808   1
   7 -14  -3-114.764 71.4301   1
   7 -14  -2-6.34598 55.4851   1
   7  14  -2-42.9264 54.5526   2
   7 -14  -1 226.686 75.8553   1
   7  14  -1 198.301 62.0632   2
   7  14   0 120.160 65.0166   2
   7 -14   0 87.1756 62.4139   1
   7  14   1 105.985 66.8013   2
   7  14   2 32.9095 46.9739   2
   7  14   3 57.1940 61.7320   2
   7 -15  -5-90.8126 68.7420   1
   7 -15  -4-45.7887 64.1067   1
   7 -15  -3 37.0321 59.7733   1
   7 -15  -2 65.4090 69.4362   1
   7 -15  -1-5.87938 50.8595   1
   7  15   0 52.7710 57.8885   2
   7  15   1-6.93720 52.3558   2
   7  15   2 104.330 62.1334   2
   7 -16  -2 107.450 74.0625   1
   8   0 -19-63.6523 56.7692   3
   8   0 -18 8.08549 45.9018   1
   8   0 -18 65.1440 57.2476   3
   8   0 -17-57.2813 57.5132   1
   8   0 -17 1.26020 49.2739   3
   8   0 -16 525.103 89.7021   1
   8   0 -16 731.962 104.177   3
   8   0 -15-13.4581 42.1994   1
   8   0 -15-32.5454 48.6481   3
   8   0 -14 1325.50 124.930   1
   8   0 -14 1437.26 124.464   3
   8   0 -13-96.1829 56.2434   1
   8   0 -13 37.4729 38.5714   3
   8   0 -12 11.5983 46.2308   1
   8   0 -12 33.3178 40.1799   3
   8   0 -11 11.9859 41.8027   1
   8   0 -11 17.6677 32.9703   3
   8   0 -10 1397.81 122.303   1
   8   0 -10 1371.56 98.9032   3
   8   0  -9-8.52352 37.4959   1
  -8   0   9-46.8503 37.5724   4
   8   0  -8 43.8908 48.5675   1
  -8   0   8 55.2739 42.9224   4
   8   0  -7-4.31708 38.2546   1
  -8   0   7-30.3344 41.4219   4
   8   0  -6 3098.13 167.478   1
  -8   0   6 3136.81 163.692   4
   8   0  -5-6.15895 40.8538   1
  -8   0   5 63.2641 38.2558   4
   8   0  -4 874.639 94.1477   1
  -8   0   4 977.310 89.0769   4
  -8   0   3-33.8671 33.8654   4
   8   0  -3 45.6453 47.6370   1
   8   0  -2 1686.70 121.391   1
   8   0  -1 22.3978 38.0391   1
   8   0  -1-1.19555 11.6581   3
   8   0   0 3407.84 168.136   1
   8   0   0 3050.97 88.9359   3
   8   0   1 60.2062 39.1493   1
   8   0   1-20.6584 18.2109   3
   8   0   2 1516.71 117.243   1
   8   0   2 1321.86 72.6428   3
   8   0   3-47.2980 36.0823   1
   8   0   5 5.59973 40.3831   2
   8   0   6 145.258 58.8291   2
   8   0   7-23.1044 42.1228   2
   8   0   8 36.1043 52.4391   2
   8   0   9-69.5968 54.3662   2
   8   0  10 161.764 62.7308   2
   8   0  11-43.2008 52.3083   2
   8   0  12 58.2352 60.0723   2
   8   1 -19 42.7183 65.5565   3
   8  -1 -19 208.873 79.1536   3
   8  -1 -18 380.322 81.9463   1
   8   1 -18 468.697 91.4917   3
   8  -1 -18 544.922 103.076   3
   8   1 -17 209.349 60.4264   1
   8  -1 -17 263.326 71.6785   1
   8   1 -17 445.109 93.2910   3
   8  -1 -17 212.596 65.7848   3
   8   1 -16 509.084 90.0045   1
   8  -1 -16 745.146 107.868   1
   8   1 -16 641.347 98.9785   3
   8  -1 -16 588.717 97.6825   3
   8   1 -15 260.633 67.6939   1
   8  -1 -15 287.844 73.8271   1
   8   1 -15 162.820 63.4031   3
   8  -1 -15 226.961 67.3777   3
   8   1 -14 27.5141 39.0680   1
   8  -1 -14-31.7152 46.0445   1
   8   1 -14 13.4377 45.7022   3
   8  -1 -14-58.1122 45.3994   3
   8   1 -13 196.477 62.9603   1
   8  -1 -13 106.071 53.5697   1
  -8   1  13 149.687 57.1265   4
   8   1 -13 74.0389 45.8868   3
   8  -1 -13 136.152 54.2289   3
   8   1 -12-27.3013 46.2511   1
  -8   1  12 69.0137 55.6838   4
   8  -1 -12 0.50725 43.3198   1
   8  -1 -12 52.9205 36.3996   3
   8   1 -11 1160.10 112.977   1
   8  -1 -11 1370.98 126.132   1
  -8   1  11 1229.94 117.217   4
   8  -1 -11 1351.24 101.422   3
   8   1 -10 65.4871 50.6589   1
   8  -1 -10 116.828 49.0442   1
  -8   1  10 98.9444 45.5197   4
   8  -1 -10 110.483 36.2487   3
   8   1  -9 719.881 89.4714   1
   8  -1  -9 782.331 96.8005   1
  -8   1   9 755.016 91.8486   4
   8  -1  -9 786.158 69.3482   3
   8  -1  -8 829.542 94.0697   1
   8   1  -8 974.948 101.441   1
  -8   1   8 861.489 96.6361   4
   8  -1  -8 930.285 68.3468   3
   8   1  -7 101.146 50.0578   1
   8  -1  -7 67.1098 39.0718   1
  -8   1   7 76.8618 46.0905   4
   8  -1  -7 81.5771 25.5038   3
   8  -1  -6 875.237 95.2608   1
   8   1  -6 960.849 98.8653   1
  -8   1   6 1006.64 98.3916   4
   8  -1  -6 1034.28 58.4988   3
   8   1  -5 1832.03 130.640   1
   8  -1  -5 1978.51 136.767   1
  -8   1   5 1839.47 124.342   4
   8  -1  -5 1965.53 67.4335   3
   8  -1  -4 743.042 87.2966   1
  -8   1   4 773.046 82.4526   4
   8  -1  -4 728.059 34.5606   3
   8   1  -4 782.539 87.1598   1
   8   1  -3 2065.61 138.897   1
   8  -1  -3 2104.16 136.887   1
  -8   1   3 2052.38 125.506   4
   8  -1  -2 74.4833 48.0442   1
  -8   1   2 152.340 42.3403   4
   8   1  -2 105.928 47.2368   1
  -8   1   1 657.155 69.5346   4
   8   1  -1 749.460 86.6584   1
   8  -1  -1 624.084 78.1530   1
   8   1   0-12.5619 20.3114   3
  -8   1   0 24.6231 27.9363   4
   8   1   0 15.0580 36.4840   1
   8  -1   0-54.0728 40.0977   1
   8   1   1 1982.95 131.601   1
   8  -1   1 1752.81 120.469   1
  -8   1  -1 1707.54 100.401   4
   8   1   1 1888.03 87.9868   3
   8   1   2 303.544 61.1097   1
   8  -1   2 212.790 52.5837   1
   8  -1   3 14.0148 34.8502   1
   8   1   4 1416.98 126.068   2
   8  -1   4 1228.29 100.577   1
   8   1   5-9.97837 43.2603   2
   8  -1   5 31.6266 40.5859   2
   8   1   6 225.315 62.7856   2
   8  -1   6 395.801 75.5898   2
   8   1   7-48.6673 48.6524   2
   8  -1   7 92.0229 53.9392   2
   8   1   8 55.4069 46.9297   2
   8  -1   8 196.973 68.5240   2
   8   1   9 148.633 65.0254   2
   8  -1   9-13.7976 42.2137   2
   8   1  10 343.477 76.9700   2
   8  -1  10 388.257 81.9246   2
   8   1  11 138.679 66.6520   2
   8  -1  11 160.292 70.5528   2
   8   1  12 95.6158 61.9876   2
   8   1  13-32.5161 66.9954   2
   8   2 -19 548.420 107.206   3
   8  -2 -19 535.811 102.478   3
   8  -2 -18-12.8571 55.7517   1
   8   2 -18-35.0107 59.4594   3
   8  -2 -18-10.7483 54.3973   3
   8  -2 -17 986.215 124.795   1
   8   2 -17 874.373 115.637   3
   8   2 -17 952.558 112.389   1
   8  -2 -17 818.503 110.920   3
   8  -2 -16 34.8023 51.6053   1
   8   2 -16 92.4644 61.9562   3
   8  -2 -16 193.260 69.5205   3
   8   2 -16 58.3943 48.5582   1
   8  -2 -15-10.6391 48.5544   1
  -8   2  15 45.4995 46.9526   4
   8   2 -15 57.8013 50.7275   3
   8  -2 -15 146.628 64.7254   3
   8   2 -15 86.1345 50.6301   1
   8  -2 -14 607.295 93.0841   1
  -8   2  14 658.235 98.0110   4
   8  -2 -14 589.003 85.2357   3
   8   2 -14 577.482 88.1189   1
   8  -2 -13 161.567 57.9679   1
  -8   2  13 54.6874 52.5852   4
   8  -2 -13 41.2723 38.9863   3
   8   2 -13 148.663 57.2370   1
   8  -2 -12 932.791 109.825   1
  -8   2  12 958.642 108.335   4
   8  -2 -12 1126.89 98.5256   3
   8   2 -12 886.823 101.180   1
   8  -2 -11 489.369 84.1887   1
  -8   2  11 678.765 95.0642   4
   8  -2 -11 557.379 68.8303   3
   8   2 -11 505.187 80.0722   1
   8  -2 -10 412.671 77.7505   1
  -8   2  10 496.789 79.4440   4
   8  -2 -10 352.195 50.5446   3
   8   2 -10 328.872 63.6016   1
   8  -2  -9 182.447 62.5875   1
  -8   2   9 145.568 49.4134   4
   8  -2  -9 106.307 29.9638   3
   8   2  -9 190.592 60.7780   1
   8  -2  -8 369.372 70.2845   1
  -8   2   8 272.786 57.3261   4
   8  -2  -8 355.351 43.4137   3
   8   2  -8 397.545 72.0779   1
   8  -2  -7 927.705 102.429   1
   8   2  -7 1017.99 104.636   1
  -8   2   7 1008.86 101.322   4
   8  -2  -7 988.438 58.7079   3
  -8   2   6 173.848 51.6296   4
   8  -2  -6 81.7435 48.5238   1
   8   2  -6 89.0932 46.7801   1
   8  -2  -6 121.390 20.1758   3
   8   2  -5 1439.93 118.948   1
   8  -2  -5 1673.40 127.319   1
  -8   2   5 1528.72 114.518   4
   8  -2  -4 7.49565 45.5647   1
  -8   2   4-30.4291 33.6322   4
   8   2  -4 60.7093 46.7432   1
   8  -2  -3-0.87622 34.6416   1
  -8   2   3 29.5154 41.3397   4
   8   2  -3 25.4871 34.2563   1
   8  -2  -2 252.387 54.6607   1
  -8   2   2 456.190 63.5053   4
   8   2  -2 449.049 73.5583   1
   8  -2  -1 51.2651 44.7401   1
   8   2  -1 169.120 57.3522   1
  -8   2   1 117.231 38.0438   4
   8   2   0 86.6052 41.9012   1
  -8   2   0 55.9799 32.0525   4
   8  -2   0 94.1555 42.1197   1
   8   2   1 379.915 67.2426   1
  -8   2  -1 339.984 48.5095   4
   8  -2   1 271.315 53.3999   1
  -8   2  -2 115.877 33.1763   4
   8  -2   2 107.624 41.6919   1
  -8   2  -3 446.902 51.3335   4
   8  -2   3 402.610 59.7507   1
   8   2   4-10.4938 49.4343   2
   8  -2   4 17.6357 30.7611   1
   8  -2   5 1173.13 111.673   2
   8   2   5 1055.71 120.216   2
   8   2   6 54.4873 52.9072   2
   8  -2   6 65.6786 47.4344   2
   8   2   7 321.266 78.4945   2
   8  -2   7 488.273 78.9093   2
   8   2   8 91.4227 58.7160   2
   8  -2   8 18.4532 41.7625   2
   8   2   9 188.200 65.3469   2
   8  -2   9 427.591 78.9645   2
   8   2  10 44.0624 57.9869   2
   8  -2  10 74.8490 49.9342   2
   8   2  11 127.769 66.8049   2
   8   2  12 92.9977 63.0267   2
   8   2  13 34.6960 59.4962   2
   8  -3 -19-23.2709 65.1840   3
   8  -3 -19 11.7979 48.3172   1
   8   3 -19 32.8754 68.9210   3
   8  -3 -18-0.60138 59.8928   3
   8  -3 -18 135.094 63.5218   1
   8   3 -18-79.6700 60.4081   3
   8  -3 -17-15.7859 46.9433   3
   8  -3 -17-63.6158 62.5488   1
  -8   3  17 63.3938 60.9323   4
   8   3 -17 80.0875 65.8966   3
   8  -3 -16 79.6237 48.2143   3
   8  -3 -16 128.298 62.4516   1
  -8   3  16 107.705 51.2177   4
   8   3 -16 102.430 56.5438   3
   8   3 -16 108.470 52.5799   1
   8  -3 -15 87.0645 60.0672   1
  -8   3  15-11.2444 57.5268   4
   8   3 -15 66.1063 55.0469   1
   8  -3 -15 139.004 58.1428   3
   8  -3 -14 118.117 56.1379   1
  -8   3  14 28.4194 48.4200   4
   8   3 -14 3.63778 40.1450   1
   8  -3 -14 18.1491 39.8177   3
   8  -3 -13 87.1911 56.0473   1
  -8   3  13 143.245 63.2049   4
   8   3 -13 46.5458 39.9124   1
   8  -3 -13 27.0887 36.5905   3
   8  -3 -12 282.202 71.4396   1
  -8   3  12 269.092 73.6885   4
   8   3 -12 269.419 67.7492   1
   8  -3 -12 264.901 55.5333   3
   8  -3 -11 144.504 54.4380   1
  -8   3  11 56.5892 44.5805   4
   8   3 -11 63.3369 44.1847   1
   8  -3 -11 119.456 43.6516   3
   8  -3 -10 870.153 100.363   1
  -8   3  10 1027.34 107.657   4
   8  -3 -10 811.303 72.1226   3
   8   3 -10 911.560 102.459   1
   8  -3  -9 210.862 37.9111   3
   8  -3  -9 196.176 57.6631   1
  -8   3   9 219.617 62.6711   4
   8   3  -9 278.164 60.1569   1
   8   3  -8 1559.59 125.525   1
   8  -3  -8 1583.14 129.818   1
   8  -3  -8 1512.89 80.4144   3
  -8   3   8 1524.93 128.031   4
   8  -3  -7 606.781 84.9396   1
  -8   3   7 640.577 87.1220   4
   8   3  -7 663.812 86.4107   1
   8   3  -6 1204.11 110.687   1
   8  -3  -6 1115.41 111.042   1
  -8   3   6 1206.61 107.521   4
   8  -3  -5 172.784 50.1407   1
  -8   3   5 89.5271 38.8321   4
   8   3  -5 122.202 43.0298   1
   8   3  -4 1684.89 130.432   1
   8  -3  -4 1699.41 128.819   1
  -8   3   4 1498.50 115.802   4
   8  -3  -3 14.5973 33.5652   1
   8   3  -3 24.8424 46.0930   1
  -8   3   3 34.4614 35.7120   4
   8  -3  -2 549.039 77.9993   1
  -8   3   2 646.222 74.5043   4
   8   3  -2 563.603 80.4401   1
   8  -3  -1 109.534 41.1445   1
   8   3  -1 91.0520 45.9839   1
  -8   3   1 70.4226 35.1177   4
   8  -3   0-15.9022 36.5966   1
  -8   3   0-22.3034 33.1978   4
   8  -3   1 873.705 86.8623   1
  -8   3  -1 722.945 73.5022   4
  -8   3  -2 18.8876 30.8749   4
   8  -3   2-4.51961 33.0895   1
   8   3   3 202.768 64.9168   2
  -8   3  -3 263.924 43.6679   4
   8  -3   3 265.435 53.1281   1
   8   3   4 369.956 78.1359   2
  -8   3  -4 420.172 48.7480   4
   8  -3   4 325.563 54.5624   1
   8   3   5-3.37212 48.1067   2
   8  -3   5 49.2918 33.8371   1
   8   3   6 801.796 105.049   2
   8  -3   6 649.030 82.8261   2
   8   3   7-116.094 62.0147   2
   8  -3   7-4.98094 38.2234   2
   8   3   8 165.339 66.4948   2
   8  -3   8-56.4823 55.0274   2
   8   3   9 73.9377 53.1245   2
   8  -3   9 24.5525 45.9645   2
   8   3  10 90.8776 56.6120   2
   8   3  11 15.1553 53.5335   2
   8   3  12-64.9659 67.7852   2
   8  -4 -19 83.1146 59.5912   1
  -8   4  19 84.3921 62.1522   4
   8  -4 -18 203.302 66.3054   1
  -8   4  18 200.779 67.7265   4
   8   4 -18 111.377 67.1742   3
   8  -4 -17 94.1410 62.8289   1
  -8   4  17-87.0546 68.7426   4
   8  -4 -16 203.900 69.0445   1
  -8   4  16 278.827 78.4777   4
   8   4 -16 134.959 57.6682   1
   8  -4 -15 123.985 51.8744   1
  -8   4  15-14.6055 50.5746   4
   8   4 -15 41.6556 42.2978   1
   8  -4 -14 922.668 117.605   1
  -8   4  14 913.170 117.778   4
   8   4 -14 792.165 98.9758   1
   8  -4 -13 202.154 65.0154   1
  -8   4  13 40.7871 48.8865   4
   8   4 -13 131.558 49.9838   1
   8  -4 -12-34.5263 48.7686   1
  -8   4  12 27.2491 46.7865   4
   8   4 -12 99.6135 52.7305   1
   8   4 -11 3309.34 187.233   1
  -8   4  11 3439.78 198.103   4
   8  -4 -11 3567.61 202.937   1
   8  -4 -10 538.282 89.2873   1
  -8   4  10 554.507 90.7587   4
   8   4 -10 420.528 74.1253   1
   8  -4  -9-13.1112 45.7461   1
  -8   4   9-40.0355 46.0752   4
   8   4  -9-66.0811 48.0995   1
   8  -4  -8 106.559 53.0776   1
  -8   4   8 112.810 51.4608   4
   8   4  -8 4.86593 45.0744   1
   8  -4  -7 3.63861 44.4633   1
   8   4  -7 91.2333 49.7957   1
  -8   4   7-60.7962 47.8443   4
   8  -4  -6 10.9255 35.6183   1
   8   4  -6 78.0727 48.4548   1
  -8   4   6 13.6840 42.9212   4
   8   4  -5 1320.03 119.264   1
   8  -4  -5 1297.86 116.326   1
   8  -4  -4 117.926 51.7428   1
   8   4  -4 59.8132 42.9861   1
   8   4  -3 1783.39 135.858   1
   8  -4  -3 1799.22 129.771   1
   8   4  -2 1555.36 127.520   1
   8  -4  -2 1778.56 127.896   1
   8  -4  -1 182.537 46.9220   1
   8  -4   0 320.781 62.7298   1
   8  -4   1 8.85259 33.4533   1
  -8   4  -1-1.92515 27.6382   4
   8  -4   2 420.906 65.1785   1
  -8   4  -2 591.762 65.0924   4
   8   4   3 104.085 57.3222   2
  -8   4  -3 94.4692 36.8966   4
   8  -4   3 152.874 45.1495   1
   8   4   4 142.539 60.6525   2
  -8   4  -4 213.732 42.9569   4
   8  -4   4 147.511 41.9964   1
   8   4   5 141.286 60.0207   2
   8  -4   5 296.052 54.8544   1
   8   4   6-73.8988 47.5622   2
   8  -4   6 129.350 52.7713   2
   8   4   7 107.191 61.9553   2
   8  -4   7 108.203 45.5489   2
   8   4   8 41.0300 46.8166   2
   8  -4   8 221.212 60.3191   2
   8   4   9 10.9770 53.3449   2
   8   4  10 171.041 75.1193   2
   8   4  11 21.1430 56.8003   2
   8   4  12 43.2070 56.4816   2
   8  -5 -19 604.907 110.442   1
  -8   5  19 627.786 113.148   4
   8  -5 -18-24.7749 51.4260   1
  -8   5  18-16.5011 54.5869   4
   8  -5 -17 217.318 78.3912   1
  -8   5  17 176.792 70.9334   4
   8  -5 -16 96.2036 55.4615   1
  -8   5  16-2.22220 51.6780   4
   8  -5 -15 100.704 57.0708   1
  -8   5  15 231.016 71.4322   4
   8   5 -15 136.004 51.4076   1
   8  -5 -14 68.6590 57.3869   1
   8   5 -14 95.9157 51.1236   1
  -8   5  14 15.9035 48.2914   4
   8   5 -13 2407.82 164.264   1
  -8   5  13 2618.41 185.936   4
   8  -5 -13 2845.47 195.714   1
   8  -5 -12-46.1161 52.1703   1
   8   5 -12 210.455 62.8495   1
  -8   5  12 139.920 58.6139   4
   8   5 -11 1682.62 137.307   1
  -8   5  11 1868.46 152.497   4
   8  -5 -11 1648.98 146.902   1
   8  -5 -10 225.253 69.4915   1
   8   5 -10 166.666 59.8426   1
  -8   5  10 231.407 64.2409   4
   8  -5  -9 9.74997 49.9660   1
   8   5  -9-9.71260 38.4162   1
  -8   5   9-42.6080 43.8778   4
   8  -5  -8 176.408 62.8021   1
   8   5  -8 109.384 47.1915   1
   8  -5  -7 132.989 51.6884   1
   8   5  -7 54.4532 39.4482   1
   8   5  -6 59.0802 46.5022   1
   8  -5  -6 30.1936 46.6877   1
   8  -5  -5-36.9774 42.3946   1
   8   5  -5-25.9108 42.3980   1
   8  -5  -4 27.4829 40.8562   1
   8  -5  -3 1003.00 102.420   1
   8  -5  -2 44.5658 37.1185   1
   8  -5  -1 809.881 89.8535   1
   8  -5   0-10.9338 35.1058   1
   8  -5   1 167.791 49.2282   1
   8  -5   2 147.546 44.1098   1
   8   5   2 72.5016 53.7940   2
   8   5   3 291.128 67.1889   2
   8  -5   3 323.510 55.1246   1
   8   5   4-32.1584 51.7754   2
   8  -5   4-19.2805 32.8281   1
   8   5   5 431.674 85.2106   2
   8  -5   5 248.211 47.7815   1
   8   5   6 38.0316 43.4658   2
   8  -5   6 10.5631 31.9031   2
   8   5   7 85.0722 56.3948   2
   8  -5   7-14.9404 37.1253   2
   8   5   8 17.0993 54.0486   2
   8   5   9 390.104 92.6037   2
   8   5  10 20.5756 56.4015   2
   8   5  11 220.678 82.6794   2
   8  -6 -18 196.711 80.2933   1
  -8   6  18 178.467 72.0467   4
   8  -6 -17 101.250 68.9596   1
  -8   6  17-104.392 69.4232   4
   8  -6 -16 470.359 98.0391   1
  -8   6  16 463.151 96.0172   4
   8   6 -15 13.6695 41.8598   1
   8  -6 -15 102.564 66.4551   1
  -8   6  15 55.1665 49.7619   4
   8   6 -14 467.545 81.6892   1
   8  -6 -14 525.601 95.4750   1
  -8   6  14 374.343 76.0605   4
   8   6 -13 243.534 66.7528   1
  -8   6  13 156.032 64.4731   4
   8  -6 -13 130.523 67.6847   1
   8  -6 -12 49.9887 58.8196   1
   8   6 -12 86.3190 40.4898   1
  -8   6  12 6.98853 46.7626   4
   8   6 -11 609.143 86.7463   1
   8  -6 -11 766.876 108.539   1
   8   6 -10 644.394 91.2765   1
   8  -6 -10 531.737 88.5999   1
   8   6  -9 280.773 63.7459   1
   8  -6  -9 177.403 69.2804   1
   8   6  -8 6.17963 47.8792   1
   8  -6  -8-4.24060 52.2354   1
   8  -6  -7 297.592 68.7463   1
   8  -6  -6 231.507 58.5471   1
   8  -6  -5 1162.18 116.187   1
   8  -6  -4 194.762 60.1708   1
   8  -6  -3 638.917 86.4138   1
   8  -6  -2 1211.13 110.638   1
   8  -6  -1 16.4297 39.8019   1
   8  -6   0 108.753 41.8853   1
   8  -6   1 5.27708 32.4404   1
   8   6   1-32.8880 52.9600   2
   8  -6   2 479.486 68.6893   1
   8   6   2 404.159 78.0973   2
   8  -6   3-10.4679 35.4386   1
   8   6   3 62.4222 47.3936   2
   8   6   4 162.999 68.2116   2
   8  -6   4 138.247 41.8345   1
   8   6   5 78.1677 50.6043   2
   8   6   6 19.0383 54.1303   2
   8   6   7 124.759 60.7028   2
   8   6   8 111.208 60.0009   2
   8   6   9 106.161 64.3975   2
   8   6  10 89.0443 68.3938   2
  -8   7  18-40.8335 63.9297   4
   8  -7 -17-82.5763 65.1636   1
  -8   7  17 42.5708 61.5507   4
   8  -7 -16-1.92762 53.3446   1
  -8   7  16 92.3759 74.5658   4
   8  -7 -15-100.542 62.8469   1
  -8   7  15 0.46284 48.2157   4
   8  -7 -14 99.3303 70.0201   1
  -8   7  14-14.4868 47.0595   4
   8  -7 -13 38.2794 65.5228   1
  -8   7  13-15.6052 53.4298   4
   8  -7 -12 341.931 83.6236   1
   8  -7 -11 239.086 70.3197   1
   8  -7 -10 967.640 119.586   1
   8  -7  -9-95.1951 61.9905   1
   8  -7  -8 1008.37 118.204   1
   8  -7  -7-45.1251 54.5467   1
   8  -7  -6 1044.03 115.634   1
   8  -7  -5 206.043 65.2509   1
   8  -7  -4 1717.99 141.579   1
   8  -7  -3 111.127 53.3777   1
   8  -7  -2 439.376 76.8093   1
   8  -7  -1-3.45124 38.4268   1
   8  -7   0-13.1086 40.5014   1
   8   7   0-2.03461 46.4186   2
   8  -7   1 844.312 95.2183   1
   8   7   1 895.347 114.851   2
   8  -7   2-18.3887 33.6665   1
   8   7   2-4.89646 42.8805   2
   8  -7   3 244.768 52.8176   1
   8   7   3 203.938 65.0897   2
   8  -7   4 70.4612 36.6869   1
   8   7   4 119.019 54.9891   2
   8   7   5-16.7616 49.1075   2
   8   7   6-40.3647 52.9769   2
   8   7   7 122.792 68.5195   2
   8   7   8-6.50560 56.9312   2
   8   7   9 53.8272 70.8367   2
  -8   8  17 146.539 67.9202   4
   8  -8 -16-94.3290 63.3745   1
  -8   8  16 24.8560 50.9320   4
  -8   8  15-57.4471 68.1720   4
   8  -8 -15-38.1309 65.5973   1
  -8   8  14 183.415 72.5306   4
   8  -8 -14 340.780 93.3331   1
   8  -8 -13-13.7653 55.0071   1
   8  -8 -12 728.871 119.708   1
   8  -8 -11 75.1175 53.1313   1
   8  -8 -10 229.209 72.5814   1
   8  -8  -9 247.657 65.1216   1
   8  -8  -8 69.0281 53.2760   1
   8  -8  -7 2674.24 186.568   1
   8  -8  -6 11.8947 51.6797   1
   8  -8  -5 704.170 98.7087   1
   8  -8  -4 55.4216 47.9340   1
   8  -8  -3 54.6291 41.6808   1
   8  -8  -2 144.748 55.1313   1
   8   8  -1 37.3574 46.1680   2
   8  -8  -1 129.572 51.2545   1
   8   8   0-60.7786 43.3698   2
   8  -8   0 68.8007 40.1506   1
   8  -8   1 55.1864 41.6602   1
   8   8   1-46.5019 49.3020   2
   8  -8   2-40.3669 37.5502   1
   8   8   2-60.2627 58.6456   2
   8  -8   3 235.151 53.8651   1
   8   8   3 341.050 80.9128   2
   8   8   4-23.7804 52.5451   2
   8   8   5 180.613 75.9705   2
   8   8   6-62.2177 51.1417   2
   8   8   7 11.4403 58.0372   2
   8   8   8-56.5646 67.4535   2
  -8   9  15 332.172 93.2887   4
   8  -9 -15 309.344 95.2339   1
   8  -9 -14-38.7965 67.8932   1
   8  -9 -13 245.375 78.9053   1
   8  -9 -12-140.959 78.8015   1
   8  -9 -11 298.693 83.9835   1
   8  -9 -10 7.50881 54.1402   1
   8  -9  -9 52.4432 69.1941   1
   8  -9  -8 1055.36 132.624   1
   8  -9  -7-55.6787 55.1081   1
   8  -9  -6 140.790 62.0716   1
   8  -9  -5 108.303 58.9132   1
   8  -9  -4 151.027 60.3947   1
   8   9  -3 169.330 57.1004   2
   8  -9  -3 215.653 67.0599   1
   8   9  -2 66.1226 52.2349   2
   8  -9  -2 10.2678 46.1430   1
   8   9  -1 436.195 85.0341   2
   8  -9  -1 463.567 79.6226   1
   8   9   0-82.6870 59.5135   2
   8  -9   0 37.6801 38.4402   1
   8   9   1 502.210 96.3537   2
   8  -9   1 615.987 84.8263   1
   8   9   2 444.322 94.3273   2
   8  -9   2 463.160 77.2526   1
   8  -9   3 137.466 45.3082   1
   8   9   3 104.976 61.0538   2
   8   9   4 236.147 70.1452   2
   8   9   5 10.6885 56.2308   2
   8   9   6-47.4849 55.2494   2
   8   9   7 135.890 72.4610   2
   8 -10 -13-55.0846 71.7443   1
   8 -10 -12-16.3183 59.2065   1
   8 -10 -11 57.6209 62.5023   1
   8 -10 -10 321.241 83.7448   1
   8 -10  -9-12.4414 55.3432   1
   8 -10  -8 78.6861 60.3890   1
   8 -10  -7-136.538 72.7090   1
   8 -10  -6 351.055 80.4787   1
   8 -10  -5 372.318 80.2894   1
   8  10  -4 277.289 66.7580   2
   8 -10  -4 203.444 66.6035   1
   8  10  -3-56.7742 50.9233   2
   8 -10  -3 18.2109 49.7205   1
   8  10  -2 336.722 71.9366   2
   8 -10  -2 360.162 78.2965   1
   8  10  -1 225.807 70.6263   2
   8 -10  -1 65.7919 50.6149   1
   8  10   0 461.445 88.5483   2
   8 -10   0 656.804 94.5042   1
   8  10   1 204.826 80.3396   2
   8 -10   1 168.199 63.0576   1
   8  10   2 758.390 112.417   2
   8 -10   2 674.447 88.7045   1
   8  10   3 203.385 75.3725   2
   8  10   4-131.727 65.6619   2
   8  10   5-27.0256 54.8956   2
   8  10   6 11.1413 56.7357   2
   8 -11 -12 103.182 70.4474   1
   8 -11 -11 264.811 85.4695   1
   8 -11 -10-8.44068 60.0376   1
   8 -11  -9 30.3353 64.5476   1
   8 -11  -8 344.347 86.6021   1
   8  11  -7-4.57355 41.7803   2
   8 -11  -7 4.49888 45.9332   1
   8  11  -6 322.447 68.0691   2
   8 -11  -6 407.505 87.7628   1
   8  11  -5 87.6278 48.7569   2
   8 -11  -5 44.9134 59.3500   1
   8  11  -4 86.9249 52.9529   2
   8 -11  -4 11.4568 53.9555   1
   8  11  -3 295.651 72.8370   2
   8 -11  -3 228.947 66.9221   1
   8  11  -2 57.8398 50.6526   2
   8 -11  -2 9.63488 48.5173   1
   8  11  -1 346.746 83.7279   2
   8 -11  -1 140.703 57.9047   1
   8  11   0 187.532 69.2673   2
   8 -11   0 279.995 71.3260   1
   8  11   1 288.590 80.3548   2
   8 -11   1 281.552 71.0892   1
   8  11   2-23.6738 52.1717   2
   8  11   3 21.3861 48.2296   2
   8  11   4 334.589 94.7568   2
   8  11   5 23.9304 62.6819   2
   8 -12 -10-28.3066 66.7453   1
   8 -12  -9-10.4808 63.0398   1
   8 -12  -8 92.0550 61.0181   1
   8 -12  -7 249.928 77.6296   1
   8  12  -6 126.237 56.6673   2
   8 -12  -6 129.391 75.9386   1
   8  12  -5 93.1227 54.4518   2
   8 -12  -5 98.0376 68.5989   1
   8  12  -4 104.179 55.4423   2
   8 -12  -4 95.1871 62.1693   1
   8  12  -3 8.23133 44.4242   2
   8 -12  -3 51.2647 52.1806   1
   8  12  -2 83.5623 55.6209   2
   8 -12  -2-5.21342 50.6259   1
   8  12  -1 91.1349 61.7863   2
   8 -12  -1 14.6759 47.3508   1
   8  12   0-105.992 65.2772   2
   8 -12   0 28.5024 51.4194   1
   8  12   1 93.3438 58.2915   2
   8 -12   1 35.6150 49.4594   1
   8  12   2 15.2167 52.6081   2
   8  12   3 137.636 73.9153   2
   8  12   4-8.10985 55.9355   2
   8 -13  -8 135.100 64.9458   1
   8 -13  -7-3.54178 58.6753   1
   8 -13  -6-18.7639 67.5692   1
   8 -13  -5-9.00948 58.9821   1
   8  13  -4 85.4716 55.3561   2
   8 -13  -4 142.444 70.0820   1
   8  13  -3 15.9207 47.9977   2
   8 -13  -3 66.2614 48.9257   1
   8  13  -2 126.368 62.7460   2
   8 -13  -2 34.1540 58.8126   1
   8  13  -1 66.2785 61.1443   2
   8 -13  -1 102.552 60.6952   1
   8  13   0-42.5301 49.6166   2
   8 -13   0-6.69983 55.1637   1
   8  13   1 135.616 65.6068   2
   8  13   2 95.1752 59.1823   2
   8  13   3 82.7735 61.3061   2
   8 -14  -6-41.1182 63.6404   1
   8 -14  -5 82.9808 53.8270   1
   8 -14  -4-32.8690 51.8244   1
   8  14  -3 83.0799 55.9776   2
   8 -14  -3 257.456 81.6639   1
   8  14  -2 22.5332 54.1837   2
   8 -14  -2-153.270 80.0303   1
   8  14  -1 65.2310 54.0830   2
   8 -14  -1 10.7942 54.6379   1
   8  14   0 93.2875 59.6783   2
   8  14   1 2.23982 54.9449   2
   8 -15  -4-74.7903 74.8973   1
   8 -15  -3 117.173 80.4160   1
   8 -15  -2-68.0313 69.7905   1
   8  15  -1-11.1809 58.9817   2
   8  15   0 40.1694 59.7575   2
   9   0 -19 112.773 65.9995   3
   9   0 -18-37.0067 48.2477   1
   9   0 -18-45.2662 59.8906   3
   9   0 -17 858.546 114.386   1
   9   0 -17 643.225 97.8508   3
   9   0 -16-20.2020 55.4243   1
   9   0 -16 2.29126 48.4675   3
   9   0 -15 1286.09 133.418   1
   9   0 -15 857.989 102.916   3
   9   0 -14-53.7863 50.7871   1
   9   0 -14-39.3948 47.3684   3
   9   0 -13 378.222 76.2838   1
   9   0 -13 423.778 73.3101   3
   9   0 -12-65.1834 56.7079   1
   9   0 -12 28.1918 37.0534   3
   9   0 -11 2993.08 184.196   1
   9   0 -11 2984.39 151.852   3
   9   0 -10-47.4847 46.8978   1
   9   0 -10 9.64636 27.8855   3
   9   0  -9 1976.36 151.525   1
   9   0  -8-61.1010 45.7589   1
   9   0  -7 351.021 74.3601   1
   9   0  -6-17.4935 47.2502   1
   9   0  -5 2112.93 149.431   1
   9   0  -4-32.4200 45.2759   1
   9   0  -3 10.8610 35.3803   1
   9   0  -2 47.9245 48.3160   1
   9   0  -1 162.994 55.4507   1
   9   0   0 19.4907 40.2875   1
   9   0   1 1256.62 111.769   1
   9   0   2-52.9164 45.5252   1
   9   0   3 186.476 57.1975   1
   9   0   5 64.2108 48.5359   2
   9   0   6 74.8821 53.8257   2
   9   0   7-31.5959 50.1406   2
   9   0   8-78.4881 58.3126   2
   9   0   9 220.864 73.3310   2
   9   0  10-89.0807 58.0970   2
   9   0  11 141.270 67.1898   2
   9   1 -19 414.872 93.2015   3
   9  -1 -19 369.610 84.4069   3
   9   1 -18-98.1133 61.5014   1
   9  -1 -18-18.1999 53.6639   1
   9   1 -18 48.1608 68.3382   3
   9  -1 -18 46.5263 58.0362   3
   9   1 -17 455.510 85.9580   1
   9  -1 -17 296.737 76.1201   1
   9   1 -17 335.114 80.6445   3
   9  -1 -17 414.314 86.8531   3
   9   1 -16 809.846 109.394   1
   9  -1 -16 856.418 113.749   1
   9   1 -16 721.949 105.800   3
   9  -1 -16 755.914 100.825   3
   9   1 -15 20.1415 43.4077   1
   9  -1 -15-62.2389 61.3796   1
   9   1 -15 64.7968 53.2396   3
   9  -1 -15 42.3385 44.6140   3
   9   1 -14 705.947 106.200   1
   9  -1 -14 564.428 89.5311   1
   9   1 -14 572.500 86.1644   3
   9  -1 -14 606.522 83.1167   3
   9   1 -13 61.3030 48.2474   1
   9  -1 -13 21.5408 44.7499   1
  -9   1  13 60.6361 49.9027   4
   9   1 -13 108.957 49.5076   3
   9  -1 -13 28.1808 35.2201   3
   9   1 -12 265.056 64.4848   1
   9  -1 -12 266.118 71.9699   1
  -9   1  12 218.827 64.9249   4
   9  -1 -12 294.082 56.5820   3
   9   1 -11 7.48694 45.6222   1
   9  -1 -11-18.2477 46.1228   1
  -9   1  11 46.2161 49.5986   4
   9  -1 -11-11.4539 33.0895   3
   9   1 -10 994.602 110.660   1
   9  -1 -10 1143.43 118.900   1
  -9   1  10 1351.27 128.265   4
   9  -1 -10 947.604 79.8159   3
   9   1  -9-0.11317 46.2878   1
   9  -1  -9 77.8447 53.7662   1
  -9   1   9 19.5913 38.9011   4
   9  -1  -9 6.79476 26.7054   3
   9   1  -8-46.3223 56.0545   1
   9  -1  -8 45.3703 52.7932   1
  -9   1   8-23.6289 43.2849   4
   9  -1  -8 16.2474 19.9102   3
   9  -1  -7 792.625 102.723   1
  -9   1   7 716.669 88.2374   4
   9  -1  -7 825.486 56.7908   3
   9   1  -7 858.891 100.278   1
   9  -1  -6 27.9856 41.0217   1
  -9   1   6-36.6392 38.8435   4
   9  -1  -6 13.4132 13.9577   3
   9   1  -6 27.7580 46.3833   1
   9  -1  -5-16.1788 41.1365   1
  -9   1   5 47.6302 41.7064   4
   9  -1  -5 41.0926 13.0453   3
   9   1  -5 82.1298 48.0675   1
   9  -1  -4 102.061 46.8561   1
  -9   1   4 86.4699 41.5347   4
   9   1  -4 147.895 56.3892   1
   9  -1  -3 160.179 54.1560   1
  -9   1   3 197.782 50.9855   4
   9   1  -3 155.642 55.4534   1
   9   1  -2 1787.11 136.639   1
   9  -1  -2 1808.61 133.813   1
  -9   1   2 1921.96 124.966   4
  -9   1   1 94.1257 38.0474   4
   9   1  -1 103.855 49.3835   1
   9  -1  -1 106.251 45.4524   1
   9   1   0 541.092 81.7815   1
   9  -1   0 493.869 78.0661   1
   9   1   1 643.297 84.0384   1
   9  -1   1 651.360 84.5813   1
   9   1   2 28.7573 35.8488   1
   9  -1   2 17.8872 41.7882   1
   9  -1   3 750.877 89.8527   1
   9   1   4 117.671 46.9435   2
   9   1   5 305.825 74.6707   2
   9  -1   5 578.990 92.3062   2
   9   1   6 91.2971 54.8674   2
   9  -1   6 29.8858 50.2654   2
   9   1   7 80.2162 52.7374   2
   9  -1   7 89.9795 55.0460   2
   9   1   8 89.7627 56.3738   2
   9  -1   8 23.7240 46.3336   2
   9   1   9 270.119 83.1030   2
   9  -1   9 215.149 69.3858   2
   9   1  10 128.984 60.8870   2
   9  -1  10 226.410 74.6414   2
   9   1  11-54.7709 62.6689   2
   9   1  12-59.6308 57.3268   2
   9  -2 -19 1.20067 48.9741   1
   9   2 -19 106.391 68.5346   3
   9  -2 -19 68.2425 68.5536   3
   9  -2 -18 517.858 98.5167   1
   9   2 -18 710.836 116.845   3
   9  -2 -18 436.183 92.7741   3
   9  -2 -17-64.5446 53.6972   1
   9   2 -17 54.9343 58.8839   3
   9   2 -17 32.2698 44.8485   1
   9  -2 -17 57.6529 47.7052   3
   9  -2 -16 221.288 70.2242   1
   9   2 -16 50.3772 44.3570   3
   9   2 -16 139.700 62.5851   1
   9  -2 -16 93.2974 56.6350   3
   9  -2 -15 24.5677 54.4713   1
  -9   2  15-113.528 64.7153   4
   9   2 -15-70.3125 51.2413   3
   9   2 -15 10.1893 44.9626   1
   9  -2 -15 44.1055 50.3381   3
   9  -2 -14-2.67030 55.7992   1
  -9   2  14-102.989 65.8858   4
   9  -2 -14-11.4726 41.0956   3
   9   2 -14 52.9996 45.1404   1
   9  -2 -13 236.398 67.9488   1
  -9   2  13 253.689 75.3268   4
   9  -2 -13 218.889 53.0220   3
   9   2 -13 259.769 69.5286   1
   9  -2 -12 104.621 59.5664   1
  -9   2  12 125.452 66.0134   4
   9  -2 -12 118.795 41.2575   3
   9   2 -12 53.5340 52.6704   1
   9  -2 -11 86.6526 58.0277   1
  -9   2  11 195.456 63.4614   4
   9  -2 -11 99.6608 38.7637   3
   9   2 -11 107.889 50.2121   1
   9  -2 -10 415.253 81.5835   1
  -9   2  10 246.901 65.7091   4
   9  -2 -10 226.709 39.8711   3
   9   2 -10 264.811 68.6875   1
   9  -2  -9 183.168 65.6104   1
  -9   2   9 208.006 59.2162   4
   9   2  -9 149.681 57.5401   1
   9  -2  -9 263.308 42.0730   3
   9   2  -8 2188.73 156.901   1
   9  -2  -8 2129.36 156.157   1
  -9   2   8 2045.72 148.821   4
   9  -2  -8 2043.86 90.3512   3
   9  -2  -7 644.078 89.7025   1
  -9   2   7 720.419 91.5391   4
   9  -2  -7 624.721 44.1608   3
   9   2  -7 584.911 87.2524   1
   9  -2  -6 662.948 87.4334   1
  -9   2   6 765.770 92.6928   4
   9   2  -6 694.063 92.2893   1
   9  -2  -5 961.411 104.620   1
   9   2  -5 1146.60 115.758   1
  -9   2   5 1124.83 106.840   4
   9  -2  -4 37.3307 50.8467   1
  -9   2   4 57.1849 44.1536   4
   9   2  -4 3.29009 44.0758   1
   9  -2  -3 203.879 52.1659   1
  -9   2   3 149.370 39.0833   4
   9   2  -3 106.422 46.7907   1
   9  -2  -2-50.2907 44.1773   1
  -9   2   2-11.4228 32.9323   4
   9   2  -2-57.8876 46.4095   1
  -9   2   1 10.3019 31.9884   4
   9   2  -1 104.406 48.8002   1
   9  -2  -1 17.3637 40.1005   1
   9   2   0 239.502 56.8160   1
  -9   2   0 131.575 40.1515   4
   9  -2   0 173.393 54.1921   1
  -9   2  -1 52.2055 28.2224   4
   9  -2   1 39.1265 41.9980   1
  -9   2  -2 274.034 49.2152   4
   9  -2   2 236.562 54.8389   1
   9  -2   3 5.12713 34.5770   1
   9   2   4 1427.09 140.342   2
   9  -2   4 1345.44 112.035   1
   9   2   5-1.79460 49.6020   2
   9  -2   5-8.88524 42.6424   2
   9   2   6 280.073 72.1700   2
   9  -2   6 176.036 58.0380   2
   9   2   7 10.0890 46.2478   2
   9  -2   7 60.3403 51.3485   2
   9   2   8 58.6622 49.9924   2
   9  -2   8 109.126 53.1849   2
   9   2   9-88.0863 68.8146   2
   9  -2   9 81.2540 55.9138   2
   9   2  10 122.662 69.2036   2
   9   2  11-11.8145 57.0052   2
   9  -3 -19 185.107 73.9054   3
   9  -3 -19-17.2742 57.8706   1
   9  -3 -18 46.5746 55.7593   3
   9  -3 -18 4.13194 54.4504   1
   9   3 -18 182.583 69.8816   3
   9  -3 -17-12.2687 48.4526   3
   9  -3 -17-64.7737 62.3811   1
  -9   3  17 12.3558 47.1856   4
   9   3 -17-4.63695 60.4040   3
   9   3 -17 51.8192 51.0338   1
   9  -3 -16 318.408 77.7808   3
   9  -3 -16 259.531 76.7003   1
  -9   3  16 205.869 64.3823   4
   9   3 -16 267.529 73.6112   3
   9   3 -16 294.947 73.7867   1
   9  -3 -15-9.40396 39.0884   3
   9  -3 -15-79.8256 55.9577   1
  -9   3  15 21.0074 50.7933   4
   9   3 -15-4.89716 44.0619   1
   9  -3 -14 171.077 60.1576   3
   9  -3 -14 168.510 68.3802   1
  -9   3  14 116.069 56.2051   4
   9   3 -14 258.058 73.2722   1
   9  -3 -13 143.446 65.9773   1
  -9   3  13 242.866 73.4946   4
   9   3 -13 154.157 62.2652   1
   9  -3 -13 150.967 47.6180   3
   9  -3 -12 28.5281 33.4210   3
   9  -3 -12 115.394 59.6110   1
  -9   3  12-18.4758 47.9191   4
   9   3 -12 85.4475 51.0828   1
   9   3 -11 2503.70 172.966   1
   9  -3 -11 2452.89 180.356   1
  -9   3  11 2289.99 167.875   4
   9  -3 -11 2417.73 127.810   3
   9  -3 -10 537.211 58.5124   3
   9  -3 -10 561.133 93.4694   1
  -9   3  10 583.695 89.4560   4
   9   3 -10 377.070 77.4064   1
   9  -3  -9-32.5163 47.1718   1
  -9   3   9 24.5207 40.1121   4
   9   3  -9 7.45338 44.6553   1
   9  -3  -8 300.696 70.5577   1
  -9   3   8 204.210 54.7237   4
   9   3  -8 326.964 74.1850   1
   9   3  -7 2575.55 169.956   1
   9  -3  -7 2609.81 174.738   1
  -9   3   7 2427.41 159.245   4
   9  -3  -6 116.808 55.1939   1
  -9   3   6 13.9661 39.6684   4
   9   3  -6 121.866 58.0801   1
   9   3  -5 2318.73 157.768   1
   9  -3  -5 2346.54 158.580   1
  -9   3   5 2533.34 158.461   4
   9  -3  -4 13.5192 42.1399   1
  -9   3   4-16.6666 37.7672   4
   9   3  -4-24.5656 43.1330   1
   9  -3  -3 461.950 78.4732   1
   9   3  -3 319.029 66.7837   1
  -9   3   3 497.841 72.5332   4
   9  -3  -2 252.752 56.0453   1
   9   3  -2 110.992 45.5758   1
  -9   3   2 166.987 46.9484   4
   9  -3  -1-10.4219 38.4433   1
   9   3  -1 49.0150 46.6571   1
  -9   3   1-50.9357 40.9281   4
   9  -3   0-33.5458 42.5114   1
  -9   3   0-1.12710 30.0871   4
  -9   3  -1 466.962 63.0399   4
   9  -3   1 423.391 66.9107   1
  -9   3  -2 137.052 37.1179   4
   9  -3   2 216.392 53.8036   1
   9   3   3 117.621 62.3565   2
  -9   3  -3 50.6671 30.0405   4
   9  -3   3 63.5735 40.6772   1
   9   3   4 22.8584 52.7385   2
   9  -3   4 12.6702 36.7598   1
   9   3   5 221.504 66.0006   2
   9  -3   5 270.721 55.2558   1
   9   3   6 3.28175 52.4737   2
   9  -3   6 38.5137 42.7920   2
   9   3   7 126.256 60.4978   2
   9  -3   7 130.438 55.9771   2
   9   3   8 53.9501 51.3986   2
   9  -3   8 56.1745 44.4781   2
   9   3   9 3.74839 60.8774   2
   9   3  10-43.2405 55.3898   2
   9   3  11 38.6003 69.4036   2
   9  -4 -19 189.382 72.7124   1
   9  -4 -18-89.2310 76.9930   1
  -9   4  18 77.2019 59.5863   4
   9   4 -18 78.8506 69.8895   3
   9  -4 -17 130.839 72.4468   1
  -9   4  17-10.9641 59.1177   4
   9  -4 -16 144.851 73.7648   1
  -9   4  16 150.268 72.0722   4
   9   4 -16 232.129 69.3047   1
   9  -4 -15 342.565 87.1449   1
  -9   4  15 261.228 79.8058   4
   9   4 -15 209.305 63.6069   1
   9  -4 -14 28.7083 54.3440   1
  -9   4  14 55.1463 54.0754   4
   9   4 -14-22.4744 45.6417   1
   9  -4 -13 618.005 98.3302   1
  -9   4  13 520.288 94.5457   4
   9   4 -13 615.055 96.8206   1
   9  -4 -12 697.314 104.103   1
  -9   4  12 670.187 101.980   4
   9   4 -12 589.960 92.3234   1
   9  -4 -11 25.7259 44.2870   1
  -9   4  11 155.243 57.5618   4
   9   4 -11 132.184 58.9398   1
   9  -4 -10 1350.78 133.928   1
   9   4 -10 1686.70 143.899   1
  -9   4  10 1236.47 126.347   4
   9  -4  -9 232.150 70.2948   1
  -9   4   9 130.341 48.6300   4
   9   4  -9 108.463 54.9265   1
   9  -4  -8 142.009 57.9657   1
  -9   4   8 256.406 67.0772   4
   9   4  -8 244.136 65.3177   1
   9  -4  -7 82.9755 52.2973   1
   9   4  -7 17.7457 41.9137   1
  -9   4   7 47.7671 41.7206   4
   9  -4  -6 397.078 75.8332   1
   9   4  -6 400.128 74.1115   1
  -9   4   6 317.625 67.3071   4
   9  -4  -5 62.6432 52.0537   1
   9   4  -5 56.4198 40.3119   1
  -9   4   5 47.4930 41.3310   4
   9   4  -4 1983.96 149.712   1
   9  -4  -4 1766.62 139.596   1
  -9   4   4 1798.28 135.218   4
   9  -4  -3 864.215 102.299   1
   9   4  -3 707.876 94.2547   1
  -9   4   3 608.036 81.4868   4
   9  -4  -2 45.5419 41.8358   1
  -9   4   2 59.4777 37.2134   4
   9  -4  -1 332.430 65.7064   1
  -9   4   1 308.543 58.1514   4
   9  -4   0 179.339 53.3124   1
  -9   4   0 328.806 59.9564   4
   9  -4   1 279.479 61.7028   1
  -9   4  -1 307.486 56.1498   4
  -9   4  -2 86.5269 34.2322   4
   9  -4   2 178.437 51.5394   1
   9   4   3-18.8695 46.5056   2
  -9   4  -3 9.34302 25.1680   4
   9  -4   3-56.0540 43.5397   1
   9   4   4-17.9635 59.6810   2
   9  -4   4 142.834 45.7676   1
   9   4   5 159.493 59.8852   2
   9   4   6 68.8228 60.0976   2
   9  -4   6 51.2702 48.5739   2
   9   4   7 180.309 65.4056   2
   9  -4   7 10.6169 39.2472   2
   9   4   8-15.1703 55.1392   2
   9   4   9 45.2254 64.5109   2
   9   4  10 4.81994 55.5984   2
   9  -5 -18 112.967 67.5166   1
  -9   5  18 143.649 73.0681   4
   9  -5 -17-125.261 76.2233   1
  -9   5  17 61.0375 63.1686   4
   9  -5 -16-8.46810 54.4314   1
  -9   5  16-23.3486 57.3092   4
   9   5 -16 48.8139 49.4767   1
   9  -5 -15 58.1552 56.2046   1
  -9   5  15 53.3751 61.1157   4
   9   5 -15 5.18277 49.4375   1
   9  -5 -14 458.934 98.4273   1
  -9   5  14 408.705 91.9852   4
   9   5 -14 412.143 82.8088   1
   9  -5 -13 74.5260 51.7196   1
  -9   5  13 203.446 69.6510   4
   9   5 -13 161.262 63.5138   1
   9  -5 -12 67.0037 52.7095   1
   9   5 -12 332.404 71.7313   1
  -9   5  12 170.034 74.7268   4
   9  -5 -11 82.4631 52.9934   1
   9   5 -11 71.1032 48.3915   1
  -9   5  11 34.0541 48.7430   4
   9  -5 -10-5.91712 49.6221   1
   9   5 -10 128.897 59.9708   1
  -9   5  10 57.2755 52.1932   4
   9  -5  -9 174.902 63.7481   1
   9   5  -9 228.967 68.1256   1
  -9   5   9 316.480 76.5159   4
   9   5  -8 1617.64 141.081   1
  -9   5   8 1487.14 134.896   4
   9  -5  -8 1746.23 150.612   1
   9  -5  -7 136.250 61.4246   1
   9   5  -7 102.142 54.5953   1
  -9   5   7 45.5239 46.5121   4
   9  -5  -6-24.9774 48.1583   1
   9   5  -6 56.0557 49.4592   1
  -9   5   6 0.32897 42.1507   4
   9  -5  -5 161.491 58.2868   1
   9   5  -5 114.136 56.2919   1
   9  -5  -4 879.028 103.285   1
   9  -5  -3 19.4614 50.4633   1
   9  -5  -2 2332.47 158.094   1
   9  -5  -1 31.1437 48.5496   1
   9  -5   0 4.94525 38.8687   1
   9  -5   1-35.5469 36.3183   1
  -9   5  -1-12.4569 31.5219   4
   9  -5   2 145.531 48.9260   1
   9   5   2 339.067 77.1612   2
  -9   5  -2 207.536 48.4686   4
   9   5   3 76.0670 65.7362   2
  -9   5  -3 21.3288 30.1746   4
   9  -5   3-21.1662 33.4294   1
   9   5   4 421.863 88.5196   2
   9  -5   4 361.684 70.4761   1
   9   5   5-67.4976 53.9003   2
   9   5   6 9.28635 57.9920   2
   9  -5   6 23.2862 38.5197   2
   9   5   7 37.1801 59.6171   2
   9   5   8 432.609 96.7565   2
   9   5   9-24.3305 58.1466   2
   9  -6 -17 9.92799 62.0170   1
  -9   6  17 108.661 72.8258   4
   9  -6 -16 68.8864 54.6038   1
  -9   6  16-69.1369 64.9484   4
   9  -6 -15 141.602 71.9624   1
   9   6 -15 102.688 50.6070   1
  -9   6  15 165.077 72.7230   4
   9  -6 -14-69.1416 68.8104   1
   9   6 -14 104.559 61.6910   1
  -9   6  14 21.7756 56.8089   4
   9  -6 -13 327.414 79.7261   1
   9   6 -13 352.633 74.1037   1
  -9   6  13 320.344 79.2513   4
   9  -6 -12 301.298 74.6516   1
   9   6 -12 286.023 70.4129   1
  -9   6  12 310.976 82.4390   4
   9  -6 -11-7.37530 48.6098   1
   9   6 -11 10.0666 45.1208   1
  -9   6  11-67.7581 57.6691   4
   9  -6 -10 477.281 94.9081   1
   9   6 -10 504.787 88.4201   1
  -9   6  10 543.751 96.2648   4
   9  -6  -9 285.205 78.7895   1
   9   6  -9 196.147 62.3845   1
   9   6  -8 715.047 101.576   1
   9  -6  -8 556.013 92.3784   1
   9  -6  -7 7.38205 51.5272   1
   9  -6  -6 558.881 88.3356   1
   9  -6  -5 508.938 87.7037   1
   9  -6  -4 1466.01 133.366   1
   9  -6  -3 1159.08 117.690   1
   9  -6  -2 401.506 74.2225   1
   9  -6  -1 293.135 65.4686   1
   9  -6   0 53.5642 45.6711   1
   9  -6   1 726.300 90.7977   1
   9   6   1 650.410 102.264   2
   9  -6   2-9.38595 36.1454   1
   9   6   2-9.09773 52.2659   2
   9   6   3 53.3632 47.4639   2
   9  -6   3 146.234 54.4959   1
   9   6   4-48.8851 53.8448   2
   9   6   5 64.2605 60.7375   2
   9   6   6-36.5170 60.0792   2
   9   6   7 45.2758 59.4323   2
   9   6   8 99.9920 73.6527   2
   9  -7 -16 565.233 119.277   1
  -9   7  16 532.595 100.495   4
   9  -7 -15-47.1698 52.6581   1
  -9   7  15 79.1188 60.1523   4
   9  -7 -14 67.9232 71.4635   1
  -9   7  14-47.9098 58.1872   4
   9  -7 -13 74.2477 56.3238   1
  -9   7  13 73.2870 57.8823   4
   9  -7 -12-26.3536 66.0402   1
  -9   7  12-9.21054 52.6268   4
   9  -7 -11 1653.71 159.373   1
   9  -7 -10-28.5328 53.8006   1
   9  -7  -9 1047.42 130.674   1
   9  -7  -8-36.1602 52.0557   1
   9  -7  -7 1748.46 154.066   1
   9  -7  -6 171.077 65.9889   1
   9  -7  -5 876.820 110.036   1
   9  -7  -4-60.6106 58.5210   1
   9  -7  -3-14.4492 49.1962   1
   9  -7  -2-73.8735 56.0124   1
   9  -7  -1 22.4345 43.6017   1
   9  -7   0 226.262 56.1135   1
   9   7   0 130.121 58.1394   2
   9  -7   1 161.316 53.9745   1
   9   7   1 141.480 65.0149   2
   9  -7   2 47.4232 40.7290   1
   9   7   2 110.195 65.5105   2
   9  -7   3 105.162 46.3085   1
   9   7   3 19.3641 61.4834   2
   9   7   4-77.3938 69.3611   2
   9   7   5 192.193 72.9705   2
   9   7   6 105.692 65.8769   2
   9   7   7 76.0195 63.2716   2
   9   7   8 33.5636 58.6965   2
   9  -8 -15 54.8011 51.7584   1
  -9   8  15 18.6002 67.1972   4
   9  -8 -14 46.5138 67.4659   1
  -9   8  14-26.6882 61.4619   4
   9  -8 -13 110.871 67.9207   1
  -9   8  13-57.0068 69.5409   4
   9  -8 -12-16.8550 60.5418   1
   9  -8 -11-46.1739 60.3881   1
   9  -8 -10 371.040 88.4948   1
   9  -8  -9 337.033 84.2797   1
   9  -8  -8 1693.95 159.778   1
   9  -8  -7 33.4117 51.6124   1
   9  -8  -6 140.524 63.4156   1
   9  -8  -5 66.0281 57.5225   1
   9  -8  -4 6.87645 42.1931   1
   9  -8  -3 536.366 89.9256   1
   9  -8  -2-22.6835 51.9034   1
   9  -8  -1 181.616 54.0223   1
   9   8  -1 145.418 63.6568   2
   9  -8   0 94.5108 50.4902   1
   9   8   0 25.7742 57.3418   2
   9  -8   1 13.6729 43.1816   1
   9   8   1-29.8310 58.0173   2
   9  -8   2 378.442 69.4779   1
   9   8   2 288.718 81.7551   2
   9   8   3-46.1665 50.6001   2
   9   8   4 487.980 97.7824   2
   9   8   5-63.9635 64.4987   2
   9   8   6 141.391 69.1358   2
   9   8   7-59.9825 59.2710   2
  -9   9  14 250.213 88.0815   4
   9  -9 -13 176.396 74.1448   1
   9  -9 -12-7.84209 54.8236   1
   9  -9 -11 9.05963 53.7905   1
   9  -9 -10 69.0977 52.5878   1
   9  -9  -9 126.470 55.9030   1
   9  -9  -8 74.3155 63.4275   1
   9  -9  -7 134.746 63.7916   1
   9  -9  -6 93.7104 54.2161   1
   9  -9  -5 155.249 66.2397   1
   9  -9  -4 309.014 76.2153   1
   9  -9  -3 105.417 59.0133   1
   9   9  -2 881.790 115.259   2
   9  -9  -2 987.886 116.390   1
   9   9  -1 4.76498 53.2811   2
   9  -9  -1 104.226 52.8654   1
   9  -9   0 364.946 73.9921   1
   9   9   0 237.820 72.5391   2
   9  -9   1 293.389 66.9678   1
   9   9   1 347.226 90.4378   2
   9  -9   2 200.820 59.5440   1
   9   9   2 350.382 87.1994   2
   9   9   3 465.892 100.524   2
   9   9   4 4.97139 50.3458   2
   9   9   5-48.0945 62.7193   2
   9   9   6 4.77210 61.7276   2
   9 -10 -12 17.6636 65.4223   1
   9 -10 -11 136.704 78.3525   1
   9 -10 -10-84.1747 63.2225   1
   9 -10  -9 374.223 92.4426   1
   9 -10  -8 11.3653 54.7567   1
   9 -10  -7 37.4381 55.4801   1
   9 -10  -6-75.9687 69.4825   1
   9 -10  -5 574.041 103.954   1
   9  10  -4-24.1401 52.6578   2
   9 -10  -4-83.8225 53.9056   1
   9  10  -3 332.598 76.5214   2
   9 -10  -3 262.385 72.1784   1
   9  10  -2 85.4850 59.8928   2
   9 -10  -2-4.52316 49.6957   1
   9  10  -1 185.790 73.1700   2
   9 -10  -1 153.956 63.3634   1
   9  10   0 90.1589 55.0789   2
   9 -10   0-52.7630 51.0504   1
   9  10   1 236.822 72.6842   2
   9 -10   1 427.873 77.6096   1
   9  10   2 76.7842 68.8735   2
   9  10   3 113.073 88.6729   2
   9  10   4-198.308 81.5156   2
   9 -11 -10 209.139 75.6543   1
   9 -11  -9 32.0007 57.1490   1
   9 -11  -8-89.9250 77.2762   1
   9 -11  -7 64.7709 67.8475   1
   9  11  -6-37.2802 49.8626   2
   9 -11  -6 21.6279 49.7539   1
   9  11  -5-54.9573 56.5422   2
   9 -11  -5 63.9370 54.1768   1
   9  11  -4 190.263 60.3867   2
   9 -11  -4 331.152 82.4047   1
   9  11  -3-59.8045 55.5774   2
   9 -11  -3-27.5554 51.3635   1
   9  11  -2 85.9645 50.8005   2
   9 -11  -2 118.811 63.6258   1
   9  11  -1 38.5244 48.7236   2
   9 -11  -1 57.8110 49.4252   1
   9  11   0 195.051 77.9706   2
   9 -11   0 183.805 65.1662   1
   9  11   1-101.389 64.5141   2
   9  11   2-80.7739 66.6301   2
   9  11   3 253.905 77.9385   2
   9 -12  -9 15.5553 72.1120   1
   9 -12  -8 241.210 91.0288   1
   9 -12  -7 42.0166 60.8415   1
   9  12  -6 33.2135 52.2946   2
   9 -12  -6 47.1809 64.0272   1
   9  12  -5 91.3341 57.9690   2
   9 -12  -5 8.61508 61.8461   1
   9  12  -4-53.8800 52.8906   2
   9 -12  -4-0.07773 54.2403   1
   9  12  -3 77.2830 50.8159   2
   9 -12  -3 53.6511 56.2050   1
   9  12  -2-160.997 78.3768   2
   9 -12  -2-64.9531 59.9224   1
   9  12  -1 78.8052 66.7430   2
   9 -12  -1 86.2380 61.2501   1
   9  12   0-32.6056 61.5040   2
   9 -12   0 69.4275 58.0778   1
   9  12   1 162.145 71.5654   2
   9  12   2 299.763 87.7419   2
   9 -13  -7 109.705 73.8126   1
   9 -13  -6 54.5827 68.4494   1
   9  13  -5 84.1190 51.0978   2
   9 -13  -5 89.2771 64.7546   1
   9  13  -4 5.86245 48.6845   2
   9 -13  -4-40.9812 61.3291   1
   9  13  -3 174.963 74.3293   2
   9 -13  -3 216.205 80.9782   1
   9  13  -2 86.8277 63.5978   2
   9 -13  -2 61.0963 61.9036   1
   9  13  -1 92.4510 60.7439   2
   9 -13  -1-58.5448 59.6938   1
   9  13   0 149.354 73.1902   2
   9 -14  -4 156.576 76.8425   1
   9  14  -3-176.548 74.3640   2
   9 -14  -3-178.025 89.2612   1
   9  14  -2-29.8054 52.3689   2
   9 -14  -2-86.1552 73.5529   1
   9  14  -1 99.3568 68.8327   2
  10   0 -18 305.609 85.6679   1
  10   0 -17 12.5482 49.6575   1
  10   0 -17 87.0321 60.8764   3
  10   0 -16 1979.62 174.618   1
  10   0 -16 1944.92 156.130   3
  10   0 -15 31.6935 46.3766   1
  10   0 -15-24.8751 51.6968   3
  10   0 -14 687.133 109.774   1
  10   0 -14 698.088 89.7196   3
  10   0 -13-78.3713 54.1494   1
  10   0 -13-30.1438 39.2596   3
  10   0 -12 253.624 69.7630   1
  10   0 -12 279.390 55.5330   3
  10   0 -11 5.12906 55.6401   1
  10   0 -11-28.4821 35.5983   3
  10   0 -10 1246.81 130.863   1
  10   0 -10 1127.79 88.7469   3
  10   0  -9-19.2544 44.6346   1
  10   0  -9 14.6076 25.6605   3
  10   0  -8 35.7342 40.6817   1
  10   0  -7 9.80829 47.8292   1
  10   0  -6 138.377 54.7356   1
  10   0  -5-22.7811 45.2286   1
  10   0  -4 2319.89 164.933   1
  10   0  -3 28.0419 39.4880   1
  10   0  -2 950.503 110.200   1
  10   0  -1 28.9623 48.6959   1
  10   0   0 104.890 57.7473   1
  10   0   1 29.8088 41.4622   1
  10   0   2 71.8124 46.1128   1
  10   0   5 27.7353 50.7773   2
  10   0   6 123.190 63.6944   2
  10   0   7-51.3248 55.7982   2
  10   0   8 41.2165 52.1154   2
  10   0   9-19.2781 52.5332   2
  10   0  10 109.481 65.2312   2
  10   1 -19 104.080 57.1534   3
  10  -1 -18 149.508 74.4288   1
  10   1 -18 147.707 64.7822   3
  10   1 -18 15.3976 52.1640   1
  10  -1 -17 433.931 92.5479   1
  10   1 -17 298.457 76.0282   3
  10   1 -17 485.935 91.7781   1
  10  -1 -16 127.866 66.8137   1
  10   1 -16 237.134 67.6608   3
  10   1 -16 193.745 65.2266   1
  10   1 -15 353.968 82.3002   1
  10  -1 -15 527.335 97.2520   1
  10   1 -15 544.468 90.7622   3
  10   1 -14 424.072 82.5111   1
  10  -1 -14 390.317 87.6606   1
  10   1 -14 509.887 82.0698   3
  10   1 -13 116.484 57.8815   1
  10  -1 -13 138.080 58.7419   1
  10   1 -13 226.859 62.3281   3
  10   1 -12 132.839 60.7548   1
  10  -1 -12 117.365 61.0014   1
  10   1 -12 119.691 44.4730   3
  10  -1 -11 243.586 78.4150   1
 -10   1  11 253.898 60.8251   4
  10   1 -11 333.768 78.1226   1
  10  -1 -10 146.786 57.8934   1
 -10   1  10 161.983 63.7843   4
  10   1 -10 142.803 60.3053   1
  10  -1  -9 15.1898 51.3749   1
 -10   1   9-26.0962 48.0659   4
  10   1  -9 62.6413 46.8122   1
  10  -1  -8 719.733 106.673   1
 -10   1   8 593.950 86.6478   4
  10   1  -8 505.534 89.4281   1
  10  -1  -7 335.678 73.2986   1
 -10   1   7 499.206 86.2895   4
  10   1  -7 561.111 92.4415   1
  10  -1  -6 14.7391 52.8837   1
 -10   1   6-29.9207 41.1637   4
  10   1  -6-36.5368 51.2042   1
  10  -1  -5 445.948 81.6767   1
 -10   1   5 501.847 78.9808   4
  10   1  -5 403.428 75.3841   1
 -10   1   4 143.162 52.0454   4
  10   1  -4 16.9882 46.0065   1
  10  -1  -4 31.7520 44.7053   1
 -10   1   3-7.43941 39.1424   4
  10   1  -3 38.1876 40.9509   1
  10  -1  -3 83.1635 53.9981   1
  10   1  -2-76.4202 55.4496   1
  10  -1  -2-12.7071 47.2794   1
  10   1  -1 241.637 63.5814   1
  10  -1  -1 380.230 70.9740   1
  10   1   0 39.1593 45.4904   1
  10  -1   0 56.9784 47.4928   1
  10   1   1 634.935 93.9895   1
  10  -1   1 567.495 82.6674   1
  10  -1   2 414.968 77.5884   1
  10  -1   3 32.9761 38.0762   1
  10   1   4 345.148 84.2922   2
  10   1   5 111.711 54.3524   2
  10  -1   5-11.0360 49.2438   2
  10   1   6 16.4465 46.1032   2
  10  -1   6 121.901 57.3783   2
  10   1   7 90.7471 62.1697   2
  10  -1   7 88.7071 53.1357   2
  10   1   8-17.6258 60.5787   2
  10  -1   8-7.01558 48.4913   2
  10   1   9-21.2121 62.2517   2
  10  -1   9 81.5585 55.7858   2
  10   1  10-71.0529 63.7009   2
  10   2 -19 62.8584 57.6412   3
  10  -2 -18-43.1741 59.1435   1
  10   2 -18-52.1869 60.3031   3
  10  -2 -17 100.221 66.4958   1
  10   2 -17 51.0925 57.2742   3
  10   2 -17 121.610 65.0868   1
  10  -2 -16 102.583 63.5702   1
  10   2 -16 29.9871 47.9291   3
  10   2 -16-32.6309 56.1203   1
  10  -2 -15 420.347 93.2463   1
  10   2 -15 417.367 79.6556   3
  10   2 -15 347.352 82.0241   1
  10  -2 -14 104.088 69.8758   1
 -10   2  14-32.4744 63.1326   4
  10   2 -14 31.6516 54.1554   1
  10  -2 -13 613.515 104.358   1
 -10   2  13 594.669 95.5775   4
  10   2 -13 699.643 105.377   1
  10  -2 -12-29.6734 62.7334   1
 -10   2  12 17.5614 51.2841   4
  10   2 -12-45.2345 50.4909   1
  10  -2 -11 692.165 105.045   1
 -10   2  11 321.496 67.8773   4
  10   2 -11 455.460 85.9810   1
  10  -2 -10 326.552 77.2109   1
 -10   2  10 263.399 73.1278   4
  10   2 -10 166.587 61.3244   1
  10  -2  -9 478.503 91.9731   1
 -10   2   9 435.660 82.7806   4
  10   2  -9 246.918 70.7987   1
  10  -2  -8 212.052 58.7350   1
 -10   2   8 127.920 57.5930   4
  10   2  -8 145.951 54.8970   1
  10   2  -7 1973.93 157.980   1
  10  -2  -7 1661.26 146.146   1
 -10   2   7 2074.60 151.738   4
  10  -2  -6-18.0485 49.1615   1
 -10   2   6 29.1872 47.2216   4
  10   2  -6 13.7347 50.2185   1
  10  -2  -5 218.424 66.7068   1
 -10   2   5 426.828 75.7321   4
  10   2  -5 314.920 71.8149   1
  10  -2  -4 466.391 81.6823   1
 -10   2   4 432.022 70.9515   4
  10   2  -4 362.945 81.2056   1
  10  -2  -3 38.8390 50.3701   1
 -10   2   3 74.4534 48.1772   4
  10   2  -3 26.8690 49.4272   1
 -10   2   2 1075.68 102.034   4
  10   2  -2 1059.49 116.886   1
  10  -2  -2 899.789 105.984   1
 -10   2   1 55.4114 38.6911   4
  10   2  -1 3.08536 46.2823   1
  10  -2  -1-15.6890 42.6963   1
  10   2   0 39.9799 44.0809   1
 -10   2   0-12.4254 33.1161   4
  10  -2   0-26.6107 43.3543   1
  10  -2   1 998.139 106.993   1
  10  -2   2-19.4839 47.7721   1
  10  -2   3 182.142 57.5584   1
  10   2   4 1.29453 49.5445   2
  10  -2   4 139.982 55.2499   1
  10   2   5-90.6563 64.2247   2
  10  -2   5 42.5886 56.3593   2
  10   2   6-13.2529 55.0684   2
  10  -2   6-43.1253 47.5894   2
  10   2   7-81.7429 67.0858   2
  10  -2   7 22.6407 45.8740   2
  10   2   8-131.716 72.4422   2
  10  -2   8 90.0827 62.5169   2
  10   2   9 50.1510 54.2886   2
  10   2  10-3.85550 63.3523   2
  10  -3 -18-4.01041 56.0193   1
  10   3 -18-14.8015 56.1000   3
  10  -3 -17 324.055 85.4726   1
 -10   3  17 341.724 85.0699   4
  10   3 -17 428.101 92.7276   1
  10   3 -17 473.364 95.8341   3
 -10   3  16 97.6602 53.3780   4
  10   3 -16 13.0557 49.7682   3
  10   3 -16-23.0215 58.7154   1
  10  -3 -15 473.859 93.6026   1
 -10   3  15 374.364 89.9632   4
  10   3 -15 438.938 88.5876   1
  10  -3 -14 48.4267 46.1778   1
 -10   3  14-23.6914 52.2349   4
  10   3 -14 29.8565 54.1536   1
  10  -3 -13-88.5316 65.4252   1
 -10   3  13-34.3653 53.0306   4
  10   3 -13-2.58264 43.9981   1
  10  -3 -12 428.396 85.0568   1
 -10   3  12 562.422 97.5676   4
  10   3 -12 631.081 99.2706   1
  10  -3 -11 141.781 63.0706   1
 -10   3  11 87.7183 53.8511   4
  10   3 -11 127.988 62.7546   1
  10  -3 -10 997.033 121.163   1
 -10   3  10 821.746 110.372   4
  10   3 -10 826.309 108.797   1
  10  -3  -9 216.683 69.0776   1
 -10   3   9 197.913 67.5424   4
  10   3  -9 161.713 58.4600   1
  10  -3  -8 590.184 99.9612   1
 -10   3   8 519.126 85.9814   4
  10   3  -8 564.181 92.0366   1
  10  -3  -7 126.221 60.6733   1
 -10   3   7 51.4405 51.7895   4
  10   3  -7 82.8690 55.9934   1
  10  -3  -6 33.1718 48.0221   1
 -10   3   6 44.0926 46.6521   4
  10   3  -6 102.248 52.3768   1
  10  -3  -5 202.939 66.7600   1
 -10   3   5 75.7684 38.9838   4
  10   3  -5 186.092 67.9686   1
  10  -3  -4 55.2114 49.4282   1
 -10   3   4 52.7269 42.7603   4
  10   3  -4 5.82573 51.3882   1
  10  -3  -3 5.79985 49.0079   1
  10   3  -3-45.4314 57.0370   1
 -10   3   3 57.6222 45.0073   4
  10  -3  -2 225.095 61.9214   1
  10   3  -2 192.713 57.9720   1
 -10   3   2 202.053 53.6954   4
  10   3  -1 7.46216 46.6711   1
 -10   3   1-21.8305 37.5529   4
  10  -3  -1-40.9098 46.1659   1
 -10   3   0 475.772 70.9435   4
  10  -3   0 403.580 78.7437   1
 -10   3  -1 24.6527 30.3314   4
  10  -3   1 14.5032 46.5270   1
 -10   3  -2 35.8969 29.6027   4
  10  -3   2 172.006 56.0023   1
  10   3   3 48.5894 63.1957   2
  10  -3   3 14.2020 38.1871   1
  10   3   4 705.485 110.416   2
  10  -3   4 492.288 77.4235   1
  10   3   5-81.5684 57.2279   2
  10  -3   5 13.4387 44.8424   2
  10   3   6 57.3654 51.8326   2
  10  -3   6 125.045 55.6554   2
  10   3   7-35.0648 73.5013   2
  10  -3   7-84.2657 60.5271   2
  10   3   8 52.3046 55.7027   2
  10   3   9-30.6085 49.7432   2
  10   4 -18 120.303 68.6631   3
  10  -4 -17-33.6257 68.8113   1
 -10   4  17 41.1560 73.9942   4
  10   4 -17 26.1530 47.0300   1
  10  -4 -16 207.614 79.6783   1
 -10   4  16 136.361 59.5909   4
  10   4 -16 37.7699 52.8059   1
  10  -4 -15 98.5067 62.3240   1
 -10   4  15-18.1061 53.0850   4
  10   4 -15 27.0910 57.1164   1
  10  -4 -14 354.870 80.6571   1
 -10   4  14 264.955 76.3508   4
  10   4 -14 643.933 105.605   1
  10  -4 -13 169.799 66.2973   1
 -10   4  13 148.341 66.3978   4
  10   4 -13 137.974 66.0177   1
  10  -4 -12 139.920 72.3674   1
 -10   4  12 77.1990 62.6575   4
  10   4 -12 29.4042 48.9715   1
  10  -4 -11 479.974 90.8143   1
 -10   4  11 573.032 97.5888   4
  10   4 -11 580.252 93.7837   1
  10  -4 -10 110.291 64.3068   1
 -10   4  10 98.5380 63.6101   4
  10   4 -10 21.4883 62.4843   1
  10  -4  -9 19.4805 44.1616   1
 -10   4   9-17.0819 48.7527   4
  10   4  -9 26.8452 52.6383   1
  10  -4  -8 566.285 96.1191   1
 -10   4   8 645.840 91.2771   4
  10   4  -8 681.594 99.6462   1
  10  -4  -7 12.4661 47.0995   1
  10   4  -7 43.2960 51.8232   1
 -10   4   7 81.5449 57.0344   4
  10  -4  -6 41.1959 53.7001   1
  10   4  -6 98.9797 66.9851   1
 -10   4   6-0.17355 44.6439   4
  10  -4  -5 312.479 69.7004   1
  10   4  -5 242.191 68.6602   1
 -10   4   5 427.083 77.6823   4
  10  -4  -4 376.465 75.4751   1
  10   4  -4 447.172 86.4620   1
 -10   4   4 422.024 74.7988   4
  10  -4  -3 44.0551 46.3430   1
  10   4  -3-8.10977 48.9461   1
 -10   4   3 122.006 51.9241   4
  10  -4  -2 484.475 84.8573   1
 -10   4   2 422.226 71.9226   4
  10  -4  -1 701.185 97.7413   1
 -10   4   1 587.719 80.3328   4
 -10   4   0 64.3103 40.6367   4
  10  -4   0 80.4804 49.7807   1
 -10   4  -1 319.899 57.7523   4
  10  -4   1 275.353 60.7770   1
 -10   4  -2 165.187 49.9583   4
  10  -4   2 230.681 59.5710   1
  10   4   3 78.1167 64.3496   2
  10  -4   3 82.7920 47.4312   1
  10   4   4 28.9781 52.5815   2
  10  -4   4 31.8397 36.0513   1
  10   4   5-17.9206 53.9190   2
  10   4   6 61.0424 62.5066   2
  10  -4   6 81.8953 52.4214   2
  10   4   7 230.478 81.9218   2
  10   4   8 191.337 74.6137   2
  10  -5 -16 138.453 69.3239   1
 -10   5  16 7.84379 52.6830   4
  10   5 -16 12.8255 45.8627   1
  10  -5 -15 48.9362 57.4377   1
 -10   5  15 249.189 80.7238   4
  10   5 -15 123.425 62.7881   1
  10  -5 -14 181.841 75.2126   1
 -10   5  14 172.813 77.5344   4
  10   5 -14 96.6203 55.5601   1
  10  -5 -13 55.1399 70.2430   1
 -10   5  13 197.491 70.4534   4
  10   5 -13 193.214 63.0948   1
  10  -5 -12 7.88716 52.5628   1
  10   5 -12-106.846 61.2062   1
 -10   5  12 57.6540 54.1421   4
  10  -5 -11 100.936 56.6239   1
  10   5 -11 1.04044 47.3778   1
 -10   5  11-43.4359 54.4598   4
  10  -5 -10-61.5294 57.1116   1
  10   5 -10-27.2619 47.1458   1
 -10   5  10 1.59109 50.9435   4
  10   5  -9 1297.78 138.802   1
  10  -5  -9 1221.95 133.958   1
 -10   5   9 1280.45 138.880   4
  10  -5  -8-0.74770 55.3358   1
  10   5  -8-12.9966 52.4079   1
 -10   5   8 21.6858 49.6576   4
  10  -5  -7 134.028 52.9367   1
  10   5  -7 117.626 59.2455   1
 -10   5   7 79.5858 47.6668   4
  10  -5  -6-70.7588 59.5474   1
  10   5  -6-11.9362 50.1927   1
 -10   5   6 6.91953 43.1492   4
  10  -5  -5 879.113 114.266   1
  10   5  -5 807.490 108.668   1
 -10   5   5 792.780 100.560   4
  10  -5  -4 78.3909 56.8002   1
 -10   5   4 89.3861 54.3315   4
  10  -5  -3 1813.87 148.454   1
 -10   5   3 1729.60 137.417   4
  10  -5  -2 24.4171 45.5424   1
 -10   5   2-18.9546 38.4069   4
  10  -5  -1 206.237 58.7575   1
 -10   5   1 270.257 62.8374   4
  10  -5   0-12.5507 41.7710   1
 -10   5   0 15.5750 38.3693   4
 -10   5  -1 156.849 46.2460   4
  10  -5   1 19.8171 42.3063   1
  10   5   2 7.44856 57.5973   2
 -10   5  -2-36.1609 35.6330   4
  10  -5   2 31.2344 44.2631   1
  10   5   3 27.7807 59.0681   2
  10  -5   3 21.6948 42.8205   1
  10   5   4 55.9245 55.2247   2
  10   5   5 201.828 73.2482   2
  10   5   6 92.9240 61.1932   2
  10   5   7 121.946 77.0208   2
  10   6 -16-96.7069 65.3074   1
  10  -6 -15 76.5211 62.3634   1
  10   6 -15 86.0807 55.1772   1
 -10   6  15 50.9317 61.7409   4
  10  -6 -14 12.6677 60.3020   1
  10   6 -14 37.4283 45.6455   1
 -10   6  14 35.5843 57.3507   4
  10  -6 -13 112.177 71.5600   1
  10   6 -13 57.2713 53.9923   1
 -10   6  13 1.99110 47.2038   4
  10  -6 -12 74.8876 62.4583   1
  10   6 -12 26.7832 49.0389   1
 -10   6  12-63.4652 62.7214   4
  10  -6 -11 246.099 77.1988   1
  10   6 -11 410.464 85.2478   1
 -10   6  11 549.246 106.507   4
  10  -6 -10 276.609 82.0387   1
  10   6 -10 151.801 69.7667   1
 -10   6  10 182.562 70.5698   4
  10  -6  -9 60.1750 66.3398   1
  10   6  -9 101.874 55.4602   1
 -10   6   9 33.3716 53.2685   4
  10  -6  -8 490.943 93.7802   1
  10   6  -8 414.599 88.0977   1
 -10   6   8 424.008 85.1576   4
  10  -6  -7 19.1540 44.0127   1
 -10   6   7 33.6605 51.2627   4
  10  -6  -6 60.1009 47.4826   1
 -10   6   6 100.919 59.6177   4
  10  -6  -5 100.935 67.1400   1
 -10   6   5-8.55918 47.8221   4
  10  -6  -4 413.934 85.2395   1
  10  -6  -3-74.6512 59.2193   1
  10  -6  -2 668.070 103.062   1
  10  -6  -1 141.635 57.5222   1
 -10   6   1 15.7028 37.1208   4
  10  -6   0 199.015 59.8312   1
 -10   6   0 127.093 50.3282   4
  10  -6   1 412.350 80.9450   1
  10   6   1 223.632 72.3779   2
 -10   6  -1 203.433 53.2648   4
  10   6   2 71.8059 59.0960   2
 -10   6  -2 135.550 46.8346   4
  10  -6   2 36.5048 44.9498   1
  10   6   3-85.2100 63.1001   2
  10  -6   3 57.5708 44.3832   1
  10   6   4-5.91398 46.5498   2
  10   6   5 48.2786 55.8033   2
  10   6   6-118.666 67.8687   2
  10  -7 -14 34.8745 63.6816   1
 -10   7  14 97.8506 70.0301   4
  10  -7 -13-95.1450 59.0152   1
 -10   7  13-23.6005 65.3533   4
  10  -7 -12 368.676 84.9109   1
 -10   7  12 264.569 79.9487   4
  10  -7 -11-65.9240 56.9441   1
 -10   7  11-60.9378 66.2087   4
  10  -7 -10 420.633 97.6950   1
 -10   7  10 369.272 92.1417   4
  10  -7  -9 25.7962 56.7528   1
 -10   7   9 86.3073 59.9427   4
  10  -7  -8 102.484 62.2956   1
  10  -7  -7 51.3123 60.8084   1
  10  -7  -6 46.2622 53.7641   1
  10  -7  -5 76.7250 58.4980   1
  10  -7  -4 10.0636 52.0665   1
  10  -7  -3 62.4743 52.3847   1
  10  -7  -2 286.376 71.7455   1
  10  -7  -1 9.66384 47.5602   1
  10  -7   0 760.730 101.016   1
  10   7   0 853.048 126.587   2
  10  -7   1 170.919 59.5162   1
  10   7   1 120.814 70.4718   2
  10  -7   2 141.232 61.1915   1
  10   7   2 336.186 88.2812   2
  10   7   3 34.6857 53.3877   2
  10   7   4 255.721 77.7981   2
  10   7   5 44.0157 66.7566   2
  10  -8 -13-80.6812 60.5258   1
 -10   8  13 59.9510 57.9991   4
  10  -8 -12 18.0522 51.0952   1
 -10   8  12 100.604 64.7907   4
  10  -8 -11 170.255 67.6198   1
 -10   8  11 132.828 64.6503   4
  10  -8 -10 150.574 71.0005   1
  10  -8  -9 498.682 97.7630   1
  10  -8  -8-68.6252 63.2944   1
  10  -8  -7 286.567 75.3143   1
  10  -8  -6-39.7102 55.3187   1
  10  -8  -5-46.4175 55.3262   1
  10  -8  -4 538.473 94.4818   1
  10  -8  -3 39.5829 45.6270   1
  10  -8  -2 329.899 82.2678   1
  10  -8  -1 11.3044 47.8469   1
  10   8  -1 41.1555 57.9696   2
  10  -8   0 48.0533 44.7286   1
  10   8   0-8.56090 54.8262   2
  10  -8   1 370.816 78.7258   1
  10   8   1 287.697 82.5487   2
  10   8   2 18.3345 50.5801   2
  10   8   3 491.813 107.332   2
  10   8   4 122.886 74.8116   2
  10  -9 -12 92.9021 68.0591   1
  10  -9 -11 134.380 78.6395   1
  10  -9 -10 154.164 74.2889   1
  10  -9  -9-28.8041 69.5624   1
  10  -9  -8 363.975 90.6167   1
  10  -9  -7 67.8209 54.9308   1
  10  -9  -6 74.6481 62.0066   1
  10  -9  -5 731.084 116.549   1
  10  -9  -4-3.12779 50.5467   1
  10  -9  -3 230.234 72.5735   1
  10   9  -3 342.189 80.0740   2
  10  -9  -2 2.01094 54.4176   1
  10   9  -2 41.5240 57.9987   2
  10  -9  -1 94.0917 55.0141   1
  10   9  -1 107.620 56.8396   2
  10  -9   0 54.9769 53.1866   1
  10   9   0 107.569 68.0449   2
  10  -9   1 164.534 57.6071   1
  10   9   1 322.833 90.9705   2
  10   9   2 233.138 82.0320   2
  10   9   3 17.4290 55.3318   2
  10 -10 -10 263.599 73.2125   1
  10 -10  -9 111.938 70.7281   1
  10 -10  -8-28.2230 66.0510   1
  10 -10  -7-16.0531 57.6655   1
  10 -10  -6 589.819 109.534   1
  10 -10  -5-11.8718 55.3196   1
  10  10  -4 175.454 68.3340   2
  10 -10  -4 399.697 92.7577   1
  10  10  -3 154.348 71.0396   2
  10 -10  -3 18.0278 54.8988   1
  10 -10  -2-106.288 62.1201   1
  10  10  -2 75.9294 56.4261   2
  10 -10  -1-10.4027 50.5415   1
  10  10  -1 250.486 83.6345   2
  10 -10   0 68.8101 49.8467   1
  10  10   0-72.9878 68.5098   2
  10  10   1 105.937 64.7587   2
  10  10   2-8.89733 63.3710   2
  10 -11  -9 76.6690 59.2135   1
  10 -11  -8-0.79687 65.1477   1
  10 -11  -7 119.776 74.2045   1
  10  11  -6-56.0507 56.1320   2
  10 -11  -6 9.66053 50.9001   1
  10  11  -5 72.4948 52.8626   2
  10 -11  -5 102.397 60.8947   1
  10  11  -4 0.94678 51.1199   2
  10 -11  -4-38.1793 61.9992   1
  10  11  -3 78.3680 63.2557   2
  10 -11  -3-105.497 69.9600   1
  10  11  -2 40.3854 54.6787   2
  10 -11  -2 77.2216 54.6778   1
  10  11  -1 142.105 70.1540   2
  10 -11  -1 111.412 65.9016   1
  10  11   0 111.679 71.6235   2
  10  11   1 128.453 72.2820   2
  10  12  -7 106.382 63.5934   2
  10 -12  -7 49.2891 63.1185   1
  10  12  -6 110.689 63.8900   2
  10 -12  -6 20.0655 56.6834   1
  10  12  -5-20.9234 48.5685   2
  10 -12  -5-39.8879 61.1224   1
  10  12  -4 157.356 61.4673   2
  10 -12  -4 37.6369 60.2706   1
  10  12  -3-46.9329 51.5839   2
  10 -12  -3 21.1038 52.9420   1
  10  12  -2 24.9894 53.4367   2
  10 -12  -2 90.6841 63.3705   1
  10  12  -1-67.3872 58.9659   2
  10 -12  -1-74.1619 55.8471   1
  10  13  -5 19.0604 46.4730   2
  10  13  -4-0.83636 52.3991   2
  10 -13  -4 137.588 66.2223   1
  10  13  -3 116.204 71.1551   2
  10 -13  -3 79.1554 72.6420   1
  10 -13  -2 53.7927 53.2367   1
  11   0 -17 363.391 91.4040   1
  11   0 -16-30.5492 54.6461   1
  11   0 -15 461.012 97.0972   1
  11   0 -14 33.4082 64.0952   1
  11   0 -13 24.8199 53.3046   1
  11   0 -12 11.4232 50.9656   1
  11   0 -11 19.9510 63.0692   1
  11   0 -10 13.5887 46.2862   1
  11   0  -9-3.47154 54.0616   1
  11   0  -8-14.3704 54.1766   1
  11   0  -7 1420.24 143.746   1
  11   0  -6 5.91388 56.8880   1
  11   0  -5 2818.28 194.196   1
  11   0  -4-92.4352 60.8438   1
  11   0  -3 114.621 55.2302   1
  11   0  -2 49.5218 51.7790   1
  11   0  -1 218.163 65.0742   1
  11   0   0-53.9591 57.3574   1
  11   0   1 135.324 63.3810   1
  11   0   2 3.97184 44.7277   1
  11   0   4 6.35083 51.9034   2
  11   0   5 222.900 71.8939   2
  11   0   6-53.2575 61.2297   2
  11   0   7 222.779 78.0573   2
  11   0   8-103.606 61.4761   2
  11   0   9-48.2595 51.9340   2
  11   1 -18-2.94288 52.4761   1
  11  -1 -17 50.5147 59.5659   1
  11   1 -17 0.08446 56.7382   1
  11  -1 -16 85.8137 57.2552   1
  11   1 -16 45.5389 60.5160   1
  11  -1 -15 544.017 107.210   1
  11   1 -15 616.404 107.136   1
  11  -1 -14 64.4350 52.0470   1
  11   1 -14 82.3140 61.0176   1
  11  -1 -13 345.343 89.0950   1
  11   1 -13 297.507 84.6700   1
  11  -1 -12-2.28053 56.2843   1
  11   1 -12 91.7025 65.7840   1
  11  -1 -11 269.085 82.8445   1
  11   1 -11 101.714 47.8386   1
  11  -1 -10 69.5524 58.4542   1
  11   1 -10 75.3959 56.0087   1
  11  -1  -9 493.911 91.8501   1
  11   1  -9 437.721 90.0955   1
  11  -1  -8 187.060 68.7957   1
 -11   1   8 157.743 62.9571   4
  11   1  -8 333.625 84.5271   1
  11  -1  -7 694.500 105.409   1
 -11   1   7 613.298 94.3286   4
  11   1  -7 685.492 103.015   1
 -11   1   6 482.639 79.6899   4
  11   1  -6 517.536 95.5323   1
  11  -1  -6 569.106 95.2912   1
  11   1  -5 72.9266 61.0800   1
  11  -1  -5-50.5537 54.8012   1
  11   1  -4 1727.29 152.720   1
  11  -1  -4 1948.30 161.013   1
  11   1  -3 459.059 91.2709   1
  11  -1  -3 386.024 83.7578   1
  11   1  -2 10.0035 48.0977   1
  11  -1  -2-48.0891 56.3534   1
  11   1  -1 17.5928 50.4251   1
  11  -1  -1 49.1251 44.5004   1
  11   1   0-45.6475 54.5166   1
  11  -1   0-10.2341 41.6067   1
  11   1   1 117.126 60.3451   1
  11  -1   1 84.7491 45.9492   1
  11  -1   2-36.8834 55.1627   1
  11  -1   3-19.5523 44.4774   1
  11   1   4 282.418 79.7121   2
  11   1   5-28.9703 57.1535   2
  11  -1   5 30.1834 62.8887   2
  11   1   6 201.856 80.2380   2
  11  -1   6 183.510 75.3083   2
  11   1   7 35.3417 54.1190   2
  11  -1   7-20.0260 55.7470   2
  11   1   8 76.2784 61.7630   2
  11  -1   8 94.1409 67.3862   2
  11  -2 -17-94.2127 72.4011   1
  11   2 -17 20.7375 51.6569   1
  11  -2 -16 287.036 85.6365   1
  11   2 -16 344.869 89.0460   1
  11  -2 -15 158.161 79.0918   1
  11   2 -15 94.8975 67.3007   1
  11  -2 -14 338.390 88.8999   1
  11   2 -14 449.778 98.4822   1
  11  -2 -13 135.977 71.8316   1
 -11   2  13 64.2738 58.0731   4
  11   2 -13 36.8916 60.1508   1
  11  -2 -12 573.631 100.959   1
 -11   2  12 648.237 107.583   4
  11   2 -12 567.437 101.547   1
  11  -2 -11 33.2353 44.9075   1
 -11   2  11-29.0054 58.0000   4
  11   2 -11-40.9037 49.4324   1
  11  -2 -10 954.719 124.107   1
 -11   2  10 783.166 111.060   4
  11   2 -10 781.295 119.086   1
  11  -2  -9 90.2791 60.5755   1
 -11   2   9 38.3754 46.8643   4
  11   2  -9 5.00834 54.6624   1
  11  -2  -8 1049.61 125.324   1
 -11   2   8 883.527 111.310   4
  11   2  -8 911.125 120.347   1
  11  -2  -7 73.7671 56.3424   1
 -11   2   7 49.5762 50.3169   4
  11   2  -7 75.5230 51.7022   1
  11  -2  -6-16.4579 50.3455   1
 -11   2   6 60.3085 51.2400   4
  11   2  -6 73.3024 58.2933   1
  11  -2  -5 59.8119 50.7359   1
 -11   2   5 94.5868 57.0356   4
  11   2  -5-15.7051 51.9479   1
 -11   2   4 18.8877 44.1039   4
  11   2  -4 62.9207 50.7432   1
  11  -2  -4 130.872 63.9231   1
 -11   2   3 404.510 74.1030   4
  11   2  -3 581.104 96.7868   1
  11  -2  -3 525.036 88.5437   1
 -11   2   2 36.6124 44.2233   4
  11   2  -2 122.367 60.5945   1
  11  -2  -2-28.2814 56.7465   1
 -11   2   1 106.338 48.3235   4
  11   2  -1 70.2145 52.3930   1
  11  -2  -1 23.0599 45.6336   1
  11  -2   0-9.64392 46.6534   1
  11  -2   1-124.739 60.6390   1
  11  -2   2 362.426 75.0226   1
  11   2   3 101.427 63.2640   2
  11  -2   3-46.3155 50.5629   1
  11   2   4 202.153 78.5757   2
  11   2   5 38.9204 62.7622   2
  11  -2   5 108.853 59.4991   2
  11   2   6-44.6456 63.6528   2
  11  -2   6-20.0467 50.5235   2
  11   2   7 37.4140 62.5871   2
  11  -2   7 50.2216 61.2315   2
  11   3 -17 176.555 78.0617   1
  11  -3 -16 59.2446 68.1762   1
  11   3 -16 207.148 77.9498   1
  11  -3 -15 119.909 69.2622   1
 -11   3  15-139.279 68.7034   4
  11   3 -15-114.124 71.4431   1
  11  -3 -14 33.6007 53.7361   1
 -11   3  14-35.0370 56.2034   4
  11   3 -14 78.7750 63.7674   1
  11  -3 -13 238.198 87.3279   1
 -11   3  13 320.482 85.0560   4
  11   3 -13 249.669 80.4298   1
  11  -3 -12 71.5634 71.2053   1
 -11   3  12 112.047 66.6215   4
  11   3 -12 16.9073 52.6037   1
  11  -3 -11 641.768 109.601   1
 -11   3  11 791.278 114.545   4
  11   3 -11 661.096 107.303   1
  11  -3 -10-0.44780 61.2418   1
 -11   3  10-36.0491 50.0658   4
  11   3 -10-13.5406 48.9260   1
  11  -3  -9 178.513 70.6759   1
 -11   3   9 172.609 62.7039   4
  11   3  -9 268.244 73.9675   1
  11  -3  -8 232.393 74.1647   1
 -11   3   8 338.672 83.8862   4
  11   3  -8 319.468 79.3564   1
  11  -3  -7-84.6726 68.1779   1
 -11   3   7 1.85881 48.2735   4
  11   3  -7 8.09182 49.3622   1
  11  -3  -6 248.701 82.6324   1
 -11   3   6 361.150 79.2761   4
  11   3  -6 161.073 62.5989   1
  11  -3  -5 134.490 65.0740   1
 -11   3   5 46.5643 45.9421   4
  11   3  -5 60.9051 56.0694   1
  11  -3  -4-1.05004 53.7235   1
 -11   3   4 33.1059 41.4116   4
  11   3  -4-19.0245 45.3559   1
  11  -3  -3 57.5699 50.0358   1
  11   3  -3 81.0324 51.5109   1
 -11   3   3 98.6685 52.1270   4
  11   3  -2-24.8870 52.4266   1
 -11   3   2 39.7234 41.5251   4
  11  -3  -2 67.3157 47.5736   1
 -11   3   1 580.051 80.2961   4
  11  -3  -1 632.226 94.7218   1
 -11   3   0 125.482 46.7433   4
  11  -3   0 124.855 59.0720   1
 -11   3  -1 435.904 66.5774   4
  11  -3   1 443.695 83.0399   1
  11  -3   2 86.7196 41.1887   1
  11   3   3 112.341 56.6345   2
  11  -3   3 49.4020 43.7337   1
  11   3   4-32.9160 61.6847   2
  11   3   5 261.854 85.7013   2
  11  -3   5 174.233 71.8559   2
  11   3   6-5.97892 50.5792   2
  11  -3   6-6.51508 52.7962   2
  11   3   7 257.769 87.9882   2
  11   4 -17 64.4142 52.2358   1
  11   4 -16-8.59943 56.9985   1
  11  -4 -15 71.8144 69.5636   1
 -11   4  15 254.158 83.2249   4
  11   4 -15 139.556 63.8246   1
  11  -4 -14-36.0024 67.3547   1
 -11   4  14 38.2364 65.1564   4
  11   4 -14-70.5335 58.8793   1
  11  -4 -13 36.4483 55.7368   1
 -11   4  13 21.0640 54.4876   4
  11   4 -13 53.0849 62.7669   1
  11  -4 -12 138.734 71.2539   1
 -11   4  12 175.974 71.7880   4
  11   4 -12 274.548 77.1106   1
  11  -4 -11 106.134 68.4573   1
 -11   4  11-16.3215 56.5837   4
  11   4 -11 172.483 67.9077   1
  11  -4 -10 19.7724 56.4762   1
 -11   4  10-35.0906 62.4685   4
  11   4 -10 25.5707 45.6795   1
  11  -4  -9 365.126 81.6735   1
 -11   4   9 429.840 87.5886   4
  11   4  -9 265.385 72.5551   1
  11  -4  -8 237.490 74.2258   1
 -11   4   8 202.732 65.7736   4
  11   4  -8 140.405 62.8370   1
  11  -4  -7 146.551 62.1644   1
  11   4  -7 159.759 59.7859   1
 -11   4   7 260.332 73.2291   4
  11  -4  -6-10.4428 58.6731   1
  11   4  -6 12.5189 61.2449   1
 -11   4   6 121.689 61.4521   4
  11  -4  -5 334.241 80.1900   1
  11   4  -5 437.701 88.5125   1
 -11   4   5 348.412 76.6604   4
  11  -4  -4 205.374 69.2265   1
  11   4  -4 61.6085 52.9808   1
 -11   4   4 136.418 57.5098   4
  11  -4  -3 229.587 70.5281   1
 -11   4   3 188.722 60.6225   4
  11  -4  -2 281.284 74.0750   1
 -11   4   2 328.550 69.0185   4
 -11   4   1 51.1871 44.5171   4
  11  -4  -1 243.626 71.6644   1
 -11   4   0 312.685 66.4575   4
  11  -4   0 457.601 86.4290   1
 -11   4  -1 0.57237 40.4038   4
  11  -4   1 47.0766 46.3619   1
  11   4   2 109.666 59.8720   2
  11  -4   2 91.5394 52.4833   1
  11   4   3 77.3936 56.8133   2
  11  -4   3-41.3401 45.7287   1
  11   4   4 196.927 78.8054   2
  11   4   5 39.1257 61.2386   2
  11  -4   5-21.5425 56.8296   2
  11   4   6 65.1129 75.2083   2
  11   5 -16 282.540 83.4045   1
  11   5 -15-35.0686 53.3024   1
  11  -5 -14 394.325 92.8794   1
 -11   5  14 264.289 75.8657   4
  11   5 -14 377.159 84.6905   1
  11  -5 -13-91.5331 70.3082   1
 -11   5  13-24.5907 56.7936   4
  11   5 -13-16.2436 50.3057   1
  11  -5 -12-6.37146 57.7809   1
  11   5 -12 64.9409 60.2175   1
 -11   5  12 67.1047 55.5713   4
  11  -5 -11 19.4579 48.6233   1
  11   5 -11 134.053 69.7076   1
 -11   5  11-32.5757 54.3787   4
  11  -5 -10 664.410 114.867   1
  11   5 -10 530.070 102.520   1
 -11   5  10 592.709 99.4705   4
  11  -5  -9 108.101 60.0457   1
  11   5  -9 85.6315 52.8728   1
 -11   5   9 169.027 67.9430   4
  11  -5  -8 323.094 81.7832   1
  11   5  -8 296.129 79.6186   1
 -11   5   8 339.708 79.0865   4
  11  -5  -7 129.200 68.4189   1
  11   5  -7 98.6337 59.8366   1
 -11   5   7 77.4850 48.5983   4
  11  -5  -6 39.5950 59.8376   1
  11   5  -6 80.5065 64.0981   1
 -11   5   6 52.1092 53.6852   4
  11  -5  -5 51.2393 48.3024   1
 -11   5   5 82.3238 54.5357   4
  11  -5  -4 646.766 97.8391   1
 -11   5   4 535.245 90.0742   4
  11  -5  -3 46.9789 44.5029   1
 -11   5   3 37.6930 45.5566   4
  11  -5  -2 383.315 82.8124   1
 -11   5   2 204.559 59.9869   4
  11  -5  -1 19.7570 47.7468   1
 -11   5   1 141.348 53.9528   4
 -11   5   0 14.8580 37.9995   4
  11  -5   0-107.805 58.4982   1
 -11   5  -1-17.5336 40.3593   4
  11  -5   1 25.6016 40.8079   1
  11   5   2-11.2438 46.5244   2
  11  -5   2 67.0117 44.6135   1
  11   5   3 89.3701 54.7261   2
  11   5   4 172.065 82.3738   2
  11   5   5 29.4572 59.7631   2
  11   6 -16-27.1049 60.7466   1
  11   6 -15-126.626 80.1866   1
  11   6 -14 138.312 63.1215   1
  11  -6 -13 6.30564 53.7718   1
 -11   6  13-24.1440 67.9765   4
  11  -6 -12 34.0343 64.2401   1
  11   6 -12 157.248 69.5971   1
 -11   6  12 124.496 73.0733   4
  11  -6 -11-79.7927 73.2424   1
  11   6 -11 70.8840 52.5320   1
 -11   6  11-13.4753 56.1572   4
  11  -6 -10 20.5064 57.6254   1
  11   6 -10 19.0696 63.8548   1
 -11   6  10-19.0250 55.6228   4
  11  -6  -9 128.629 69.8024   1
  11   6  -9 360.894 87.4464   1
 -11   6   9 248.837 77.1738   4
  11  -6  -8-47.7995 65.5842   1
 -11   6   8 121.673 65.0441   4
  11  -6  -7 107.068 66.7072   1
 -11   6   7 198.713 67.3723   4
  11  -6  -6 73.5773 62.3542   1
 -11   6   6 15.1823 53.4020   4
  11  -6  -5 212.372 69.0346   1
 -11   6   5 236.146 71.6575   4
  11  -6  -4-15.8397 49.6782   1
 -11   6   4-23.0398 45.0018   4
  11  -6  -3 183.875 69.3816   1
 -11   6   3 113.618 53.5006   4
  11  -6  -2 376.157 81.2027   1
 -11   6   2 336.444 74.9613   4
  11  -6  -1 16.2858 47.2964   1
 -11   6   1 42.1990 44.0347   4
  11  -6   0 363.084 76.4626   1
 -11   6   0 394.510 72.8315   4
  11   6   1 106.092 71.3075   2
  11  -6   1 179.942 60.4871   1
  11   6   2-22.0800 59.6340   2
  11  -6   2-26.1102 46.5155   1
  11   6   3 99.4525 61.9433   2
  11   6   4 77.0113 65.5923   2
  11  -7 -12 37.3960 50.1853   1
 -11   7  12 70.6503 70.4216   4
  11  -7 -11 316.499 86.8880   1
 -11   7  11 316.672 85.0598   4
  11  -7 -10-38.7521 62.5876   1
 -11   7  10-31.3330 61.6696   4
  11  -7  -9-53.4210 68.0512   1
 -11   7   9 64.6847 65.4846   4
  11  -7  -8-12.8196 54.5646   1
 -11   7   8 16.3845 52.2336   4
  11  -7  -7 5.89787 57.9888   1
 -11   7   7 43.5365 54.4935   4
  11  -7  -6 188.863 74.9960   1
 -11   7   6 77.6624 55.1016   4
  11  -7  -5-26.0025 58.6611   1
 -11   7   5-40.1154 47.4871   4
  11  -7  -4-0.21574 53.3342   1
 -11   7   4-13.5154 49.3482   4
  11  -7  -3 182.023 67.8327   1
 -11   7   3 55.8994 46.7662   4
  11  -7  -2 72.0173 57.6672   1
 -11   7   2-53.6669 54.6585   4
  11  -7  -1 763.671 109.467   1
 -11   7   1 553.404 89.1196   4
  11  -7   0 65.1102 56.1675   1
  11   7   0-35.8766 50.8455   2
 -11   7   0-22.7341 45.2779   4
  11  -7   1 123.281 56.2631   1
  11   7   1 220.185 76.9073   2
  11   7   2 66.6303 71.7027   2
  11   7   3 150.280 78.6368   2
  11  -8 -11-104.364 65.3317   1
 -11   8  11 2.60120 53.7854   4
  11  -8 -10-6.04862 62.8672   1
 -11   8  10 84.2456 61.2252   4
  11  -8  -9 14.8181 57.3760   1
 -11   8   9 80.3310 54.6812   4
  11  -8  -8 379.526 96.8183   1
 -11   8   8 451.442 94.9568   4
  11  -8  -7 193.931 74.0448   1
  11  -8  -6 86.3584 58.1000   1
  11  -8  -5 8.40428 57.4609   1
  11  -8  -4 171.087 71.5763   1
  11  -8  -3 49.6412 53.3993   1
  11  -8  -2 110.218 57.4421   1
  11  -8  -1 40.6263 51.2687   1
  11   8  -1 294.128 99.3417   2
  11  -8   0 244.350 71.6169   1
  11   8   0 119.515 68.4650   2
  11   8   1 189.571 77.7980   2
  11   8   2 87.2863 61.7875   2
  11  -9 -10 124.413 85.1532   1
  11  -9  -9 289.040 89.5898   1
  11  -9  -8 27.2385 54.8548   1
  11  -9  -7 297.964 84.8934   1
  11  -9  -6 164.601 72.3353   1
  11  -9  -5 133.951 74.7588   1
  11  -9  -4 146.158 64.5807   1
  11  -9  -3 14.4393 51.5727   1
  11   9  -3-41.0045 57.3583   2
  11  -9  -2-17.0062 51.1327   1
  11   9  -2-116.066 72.2678   2
  11  -9  -1 88.4993 65.3087   1
  11   9  -1-46.0593 58.5585   2
  11  -9   0 147.611 64.3626   1
  11   9   0 111.366 76.9300   2
  11 -10  -8 30.4423 63.5381   1
  11 -10  -7 506.717 110.618   1
  11 -10  -6 76.2498 69.5821   1
  11 -10  -5 300.828 89.6948   1
  11 -10  -4-11.8316 56.1309   1
  11  10  -4-16.1649 54.4147   2
  11 -10  -3 118.633 65.0289   1
  11  10  -3 37.7402 60.8061   2
  11 -10  -2 41.1611 60.7844   1
  11  10  -2-7.10320 47.5790   2
  11 -10  -1 111.125 62.7865   1
  11  10  -1 173.362 80.1149   2
  11  11  -6 146.927 73.5485   2
  11 -11  -6 188.729 75.6581   1
  11  11  -5 75.5647 55.2715   2
  11 -11  -5-0.52041 62.5755   1
  11 -11  -4 16.9395 55.9203   1
  11  11  -4 121.938 71.3417   2
  11 -11  -3 90.2622 65.6286   1
  11  11  -3 54.9063 56.7344   2
  11 -11  -2 275.658 84.8577   1
  11  12  -6 1.90500 48.7318   2
  11  12  -5-56.3943 54.2674   2
  11 -12  -4-124.275 81.5561   1
  11 -12  -3-94.0018 63.0980   1
  11 -12  -2 43.0650 57.2046   1
  12   0 -15-13.9563 51.9752   1
  12   0 -14 45.3518 53.4592   1
  12   0 -13 64.4708 66.8579   1
  12   0 -12 426.968 102.477   1
  12   0 -11 42.7971 49.2290   1
  12   0 -10 68.0329 68.0690   1
  12   0  -9 9.50067 59.6248   1
  12   0  -8 807.230 120.795   1
  12   0  -7 61.6430 54.0996   1
  12   0  -6 1721.73 163.334   1
  12   0  -5-42.9012 55.7860   1
  12   0  -4 152.360 65.1676   1
  12   0  -3 26.8889 49.8118   1
  12   0  -2 25.8871 56.0111   1
  12   0  -1 62.3583 53.0355   1
  12   0   0 153.489 64.5902   1
  12   0   1-53.5637 50.5231   1
  12   0   4 123.502 64.9623   2
  12   0   5 76.6704 59.6122   2
  12   0   6 71.1643 69.1356   2
  12  -1 -15 19.2792 59.2778   1
  12   1 -15 14.7987 62.6627   1
  12  -1 -14 272.281 83.0246   1
  12   1 -14 302.737 89.9794   1
  12  -1 -13 299.918 83.9353   1
  12   1 -13 458.046 100.943   1
  12  -1 -12 116.956 66.3503   1
  12   1 -12 75.6942 69.6277   1
  12  -1 -11 74.5155 66.7910   1
  12   1 -11 14.5335 54.2541   1
  12  -1 -10 210.611 80.5416   1
  12   1 -10 40.7260 55.1622   1
  12  -1  -9 144.506 69.1918   1
  12   1  -9 133.338 70.8654   1
  12   1  -8 197.163 74.9093   1
  12  -1  -8 273.149 79.6746   1
  12   1  -7 353.445 88.8024   1
  12  -1  -7 281.596 84.2849   1
  12   1  -6-17.1352 49.7967   1
  12  -1  -6-40.4423 44.5045   1
  12   1  -5 740.418 113.342   1
  12  -1  -5 691.568 112.050   1
  12   1  -4-95.5229 68.9006   1
  12  -1  -4-0.80229 55.0194   1
  12   1  -3-39.1208 50.2756   1
  12  -1  -3 57.2045 57.7681   1
  12   1  -2-29.3304 48.2060   1
  12  -1  -2 11.4260 52.6741   1
  12   1  -1-5.84442 55.0425   1
  12  -1  -1 10.1269 46.7391   1
  12   1   0 217.663 73.8441   1
  12  -1   0 118.407 50.2675   1
  12  -1   1 45.2320 48.4620   1
  12  -1   2 65.9602 55.8374   1
  12   1   4 49.3177 60.2193   2
  12  -1   4-48.4561 53.4010   2
  12   1   5-4.55257 54.3739   2
  12  -1   5-98.6981 76.9205   2
  12  -1   6 1.46872 61.8529   2
  12  -1   7 46.4477 61.7925   2
  12   2 -15 416.866 100.350   1
  12  -2 -14 217.898 77.2167   1
  12   2 -14 76.7474 59.0727   1
  12  -2 -13 328.772 97.2428   1
  12   2 -13 345.111 92.9886   1
  12  -2 -12 53.2023 63.5526   1
  12   2 -12 32.1858 54.5323   1
  12  -2 -11 161.600 67.2571   1
 -12   2  11 350.526 87.0068   4
  12   2 -11 386.433 97.1725   1
  12  -2 -10 3.00625 53.7968   1
 -12   2  10 32.9828 55.7861   4
  12   2 -10 32.9133 54.6943   1
  12  -2  -9 347.591 87.4231   1
 -12   2   9 125.421 62.2714   4
  12   2  -9 206.740 69.9205   1
  12  -2  -8-26.5836 55.7533   1
 -12   2   8 14.4474 51.5748   4
  12   2  -8 16.2506 50.4336   1
  12  -2  -7-36.7657 55.9807   1
 -12   2   7-11.4092 49.4636   4
  12   2  -7-14.2951 54.6631   1
  12  -2  -6-15.7838 53.8663   1
 -12   2   6-20.2380 55.8480   4
  12   2  -6 1.37384 56.1323   1
 -12   2   5 56.3696 43.1345   4
  12   2  -5-45.6012 61.8180   1
  12  -2  -5 101.267 59.8055   1
 -12   2   4 203.051 68.6384   4
  12   2  -4 266.390 73.4909   1
  12  -2  -4 155.531 72.7920   1
  12   2  -3 138.952 58.6793   1
  12  -2  -3 48.7792 55.6713   1
  12   2  -2-11.8650 53.0675   1
  12  -2  -2-26.2884 47.7094   1
  12   2  -1 475.252 97.3416   1
  12  -2  -1 372.983 86.1379   1
  12  -2   0 69.6806 56.1581   1
  12  -2   1 223.525 67.0355   1
  12  -2   2 58.1321 49.6239   1
  12   2   3-16.2438 60.1537   2
  12  -2   3 104.633 60.0663   1
  12   2   4-44.3849 60.0608   2
  12   2   5 27.7774 56.2131   2
  12  -2   5 115.150 66.1888   2
  12  -2   6-55.9372 54.5429   2
  12   3 -15 47.6009 65.6300   1
  12  -3 -14-114.233 77.2627   1
  12   3 -14-42.2104 59.8783   1
  12  -3 -13 147.873 72.1433   1
 -12   3  13 207.490 82.2282   4
  12   3 -13 302.784 93.7490   1
  12  -3 -12 428.097 96.4121   1
 -12   3  12 558.322 109.850   4
  12   3 -12 357.231 91.2462   1
  12  -3 -11 170.484 77.2560   1
 -12   3  11 93.9601 64.1101   4
  12   3 -11 31.2182 51.9504   1
  12  -3 -10 115.681 67.6203   1
 -12   3  10 46.8348 54.6260   4
  12   3 -10 149.576 67.4692   1
  12  -3  -9 170.183 78.3474   1
 -12   3   9 206.725 67.0100   4
  12   3  -9 208.360 75.1280   1
  12  -3  -8 17.2628 61.5192   1
 -12   3   8 41.3583 52.5747   4
  12   3  -8 37.5980 60.9786   1
  12  -3  -7 210.473 71.1703   1
 -12   3   7 162.714 67.4287   4
  12   3  -7 309.878 84.2984   1
  12  -3  -6 81.9200 63.7849   1
 -12   3   6 77.5762 50.4693   4
  12   3  -6 233.804 80.6938   1
  12  -3  -5 75.7056 66.9496   1
 -12   3   5 36.1229 46.5425   4
  12   3  -5 50.4562 52.3934   1
 -12   3   4 91.4246 56.0624   4
  12   3  -4-39.0457 58.0217   1
  12  -3  -4-0.36621 59.4801   1
  12   3  -3 51.8939 54.6806   1
 -12   3   3-38.0629 47.9717   4
  12  -3  -3-44.8943 53.7895   1
 -12   3   2 237.110 63.8558   4
  12  -3  -2 532.106 94.9896   1
 -12   3   1 38.1547 42.9844   4
  12  -3  -1-69.0674 52.1154   1
  12  -3   0 371.750 81.3638   1
  12  -3   1-6.83484 47.3544   1
  12  -3   2 27.1859 46.6761   1
  12   3   3-47.7762 51.7385   2
  12   3   4-36.6828 69.5051   2
  12  -3   5-28.4048 45.6924   2
  12   4 -15 26.8922 53.4253   1
  12   4 -14 36.0733 52.0715   1
  12  -4 -13 106.217 77.0666   1
 -12   4  13-36.9738 61.8107   4
  12   4 -13 210.233 76.2985   1
  12  -4 -12 191.932 76.5734   1
 -12   4  12 119.710 71.0669   4
  12   4 -12-26.3424 67.8954   1
  12  -4 -11 380.512 96.1824   1
 -12   4  11 212.591 76.0977   4
  12   4 -11 95.1703 59.7045   1
  12  -4 -10 264.043 83.4350   1
 -12   4  10 219.717 75.1625   4
  12   4 -10 139.310 75.0150   1
  12  -4  -9 8.82900 54.6982   1
 -12   4   9 110.385 65.1821   4
  12   4  -9 138.851 71.4943   1
  12  -4  -8 301.878 88.2588   1
 -12   4   8 192.691 69.7335   4
  12   4  -8 175.147 75.0327   1
  12  -4  -7-7.72702 53.6735   1
  12   4  -7 40.4700 57.4689   1
 -12   4   7-25.2132 51.1240   4
  12  -4  -6 193.155 74.4354   1
  12   4  -6 37.0613 49.2416   1
 -12   4   6 127.423 54.0005   4
  12  -4  -5 27.2984 52.7570   1
  12   4  -5-6.95618 54.6936   1
 -12   4   5-9.33686 54.2833   4
  12  -4  -4 84.8795 55.9444   1
  12   4  -4 154.835 80.5362   1
 -12   4   4 118.550 56.8718   4
  12  -4  -3 83.8691 64.7109   1
 -12   4   3-13.8394 42.4361   4
 -12   4   2 43.6953 44.1980   4
  12  -4  -2 12.9681 51.4827   1
 -12   4   1 394.754 75.7805   4
  12  -4  -1 305.380 80.5315   1
  12  -4   0-21.9195 50.6219   1
  12  -4   1 96.7067 55.5572   1
  12   4   2 118.708 84.9759   2
  12  -4   2 161.457 58.2689   1
  12   4   3 94.5110 71.4876   2
  12   5 -14-12.9834 53.7105   1
  12   5 -13 169.680 76.3968   1
  12  -5 -12 45.0598 78.2009   1
  12   5 -12-16.7153 62.9127   1
 -12   5  12-46.2559 68.8400   4
  12  -5 -11 85.7372 58.9475   1
  12   5 -11 84.0581 79.3457   1
 -12   5  11 25.7086 55.6884   4
  12  -5 -10-73.0536 74.7938   1
  12   5 -10 39.7493 60.6906   1
 -12   5  10 44.8059 51.5493   4
  12  -5  -9 402.782 93.6297   1
  12   5  -9 225.693 81.8896   1
 -12   5   9 249.647 77.4586   4
  12  -5  -8 25.4734 53.1514   1
  12   5  -8-48.8420 65.3183   1
 -12   5   8 88.2152 61.9509   4
  12  -5  -7-36.1515 60.2041   1
  12   5  -7-59.6759 65.8999   1
 -12   5   7 48.5356 61.5868   4
  12  -5  -6 35.0504 53.3696   1
  12   5  -6-49.2981 49.1295   1
 -12   5   6 21.9488 53.6847   4
  12  -5  -5 50.5364 58.1408   1
 -12   5   5 47.0499 51.9755   4
  12  -5  -4 55.9986 52.2211   1
 -12   5   4-33.3984 42.8530   4
  12  -5  -3 109.031 65.3247   1
 -12   5   3 75.2469 50.3841   4
  12  -5  -2 40.4315 57.4581   1
 -12   5   2-5.91595 44.8156   4
 -12   5   1-31.9796 49.3011   4
  12  -5  -1-84.6864 61.1884   1
  12  -5   0-67.0675 58.5586   1
  12   5   1 81.7138 61.9547   2
  12  -5   1 127.012 55.9615   1
  12   5   2 101.448 66.0502   2
  12   6 -13 132.236 77.1829   1
  12   6 -12-49.3796 71.1807   1
  12  -6 -11 142.582 80.9994   1
  12   6 -11 38.5274 54.2610   1
 -12   6  11 186.851 75.1982   4
  12  -6 -10 39.3440 52.7281   1
  12   6 -10 120.043 68.9429   1
 -12   6  10 60.7006 51.2159   4
  12  -6  -9 30.6191 70.7350   1
 -12   6   9-26.1649 63.2654   4
  12  -6  -8 331.942 90.2553   1
 -12   6   8 151.269 58.5773   4
  12  -6  -7 143.373 82.1916   1
 -12   6   7 205.253 74.7254   4
  12  -6  -6 118.858 69.3815   1
 -12   6   6 40.1059 49.5245   4
  12  -6  -5-36.6234 53.7652   1
 -12   6   5 93.7985 62.2559   4
  12  -6  -4-49.7362 61.7719   1
 -12   6   4 119.166 63.4312   4
  12  -6  -3 184.060 74.6684   1
 -12   6   3 77.4876 44.8636   4
  12  -6  -2-62.8287 54.9496   1
 -12   6   2 46.0324 45.7379   4
  12  -6  -1 290.268 76.2507   1
 -12   6   1 301.993 72.3148   4
  12   6   0-151.627 85.8231   2
  12  -6   0 121.504 62.7298   1
  12   6   1-42.1779 60.8749   2
  12  -6   1 44.5442 48.5591   1
  12  -7 -10 1.55925 60.7729   1
 -12   7  10 184.911 79.8420   4
  12  -7  -9-35.2886 70.1887   1
 -12   7   9-45.3730 66.0422   4
  12  -7  -8 18.1795 60.9124   1
 -12   7   8-87.5733 59.1673   4
  12  -7  -7 234.722 80.4774   1
 -12   7   7 293.476 85.5750   4
  12  -7  -6-44.0684 65.3530   1
 -12   7   6-42.9308 60.5524   4
  12  -7  -5-21.8972 62.4312   1
 -12   7   5 6.76051 57.4047   4
  12  -7  -4 101.675 68.5566   1
 -12   7   4 131.318 61.0630   4
  12  -7  -3 144.706 68.4647   1
 -12   7   3-95.2136 63.1616   4
  12  -7  -2 142.921 64.0624   1
 -12   7   2 97.0625 53.2484   4
  12  -7  -1-45.1622 57.8465   1
  12   7  -1 27.2766 63.6130   2
 -12   7   1 51.1235 53.9237   4
  12  -7   0 57.9606 57.1886   1
  12  -8  -8 206.334 80.1399   1
 -12   8   8 233.395 78.4884   4
  12  -8  -7 297.288 92.3892   1
 -12   8   7 58.9395 64.0260   4
  12  -8  -6 72.7383 61.0710   1
 -12   8   6-84.2981 60.7125   4
  12  -8  -5-3.91385 53.5588   1
 -12   8   5 0.78537 56.6729   4
  12  -8  -4 76.6312 58.6184   1
 -12   8   4 21.0004 49.2480   4
  12  -8  -3-8.85214 54.7257   1
 -12   8   3 2.96802 58.3352   4
  12  -8  -2 86.8475 63.4269   1
  12   8  -2 168.825 81.3062   2
 -12   8   2-41.8359 47.2667   4
  12  -8  -1 69.0418 56.6983   1
 -12   8   1 71.6103 56.2662   4
  12  -9  -7 15.0643 67.1196   1
  12  -9  -6 11.5474 63.0182   1
 -12   9   6 10.9997 56.8088   4
  12  -9  -5-5.88078 58.4213   1
 -12   9   5 189.374 75.6278   4
  12  -9  -4 150.419 67.3697   1
 -12   9   4 56.3205 54.9307   4
  12  -9  -3 24.8513 63.5303   1
 -12   9   3-47.8725 52.9405   4
  12  -9  -2 4.05449 52.3821   1
 -12   9   2-108.058 66.6612   4
  12  -9  -1-97.0399 61.3400   1
 -12   9   1-5.90081 46.8157   4
  12 -10  -5 81.5633 67.5665   1
  12 -10  -4 23.1821 60.8598   1
  12 -10  -3 245.223 89.1332   1
  12 -10  -2 115.453 69.1824   1
  12 -11  -3 0.00000 55.2875   1
  13   0 -12-35.1988 58.9245   1
  13   0 -11-10.4492 63.8392   1
  13   0 -10-16.3645 60.0049   1
  13   0  -9 240.432 84.8109   1
  13   0  -8 0.25690 64.5998   1
  13   0  -7 644.664 111.947   1
  13   0  -6 67.2462 68.6076   1
  13   0  -5 284.279 88.0203   1
  13   0  -4-118.013 70.5778   1
  13   0  -3 20.6344 46.6097   1
  13   0  -2 53.5598 64.6124   1
  13   0  -1 58.4267 56.9432   1
  13   0   0-40.9167 61.2715   1
  13   1 -12 202.951 83.3242   1
  13   1 -11-57.5267 61.4937   1
  13  -1 -11 78.0924 73.2305   1
  13   1 -10 65.0508 76.0935   1
  13  -1 -10 301.620 91.2458   1
  13   1  -9-30.0161 59.1989   1
  13  -1  -9 3.38656 55.3515   1
  13   1  -8 127.101 81.6642   1
  13  -1  -8 153.272 80.0569   1
  13   1  -7-26.6549 48.1146   1
  13  -1  -7 73.4638 67.4337   1
  13   1  -6 175.359 74.7183   1
  13  -1  -6 101.019 59.6969   1
  13   1  -5 253.477 87.7727   1
  13  -1  -5 357.930 90.2744   1
  13   1  -4 42.0827 55.1695   1
  13  -1  -4-130.987 76.3114   1
  13   1  -3 300.829 86.2456   1
  13  -1  -3 258.604 77.6284   1
  13   1  -2 17.2630 53.2644   1
  13  -1  -2-14.4141 47.4041   1
  13   1  -1 112.032 67.6909   1
  13  -1  -1 155.545 74.1399   1
  13  -1   0 48.1169 56.5608   1
  13  -1   1 250.918 80.4532   1
  13   2 -12 79.5891 54.9819   1
  13  -2 -11-7.03006 66.4077   1
  13   2 -11-51.9026 65.6389   1
  13  -2 -10-18.3228 58.1959   1
  13   2 -10-68.9631 73.8688   1
  13  -2  -9 99.7432 72.5998   1
  13   2  -9-14.3084 50.0287   1
  13   2  -8-3.89317 61.6018   1
  13  -2  -8-20.1534 58.4365   1
  13   2  -7 32.6116 65.8578   1
  13  -2  -7-194.948 79.5414   1
  13   2  -6 271.352 79.3652   1
  13  -2  -6 476.602 98.1994   1
  13   2  -5-34.0886 60.6350   1
  13  -2  -5 89.4365 68.5983   1
  13   2  -4 286.323 88.6771   1
  13  -2  -4 267.376 84.7911   1
  13   2  -3 66.4527 68.2948   1
  13  -2  -3 63.1525 63.5630   1
  13   2  -2 359.639 88.0843   1
  13  -2  -2 435.927 96.3096   1
  13  -2  -1-82.0841 68.8763   1
  13  -2   0 374.241 89.8243   1
  13  -2   1 173.345 70.0632   1
  13  -2   2 86.8607 68.1168   1
  13  -2   4-31.2674 61.2905   2
 -13   3  11 256.431 84.0805   4
  13   3 -11 308.515 85.6575   1
  13  -3 -10 87.3209 72.6796   1
 -13   3  10-51.4888 60.4639   4
  13   3 -10 76.9828 69.5758   1
  13  -3  -9 48.3026 69.1091   1
 -13   3   9-10.8311 61.6242   4
  13   3  -9-151.065 77.7726   1
  13  -3  -8 248.657 92.4265   1
 -13   3   8 152.961 72.0032   4
  13   3  -8 157.295 82.7703   1
  13  -3  -7 94.3694 75.5118   1
 -13   3   7 79.8749 64.1347   4
  13   3  -7 112.262 71.1145   1
 -13   3   6 220.890 72.5895   4
  13   3  -6 125.601 79.9058   1
  13  -3  -6 200.327 74.2475   1
 -13   3   5 150.314 65.0605   4
  13   3  -5-60.2721 63.9681   1
  13  -3  -5-6.50016 58.6099   1
 -13   3   4 32.7329 51.3142   4
  13   3  -4-155.099 77.8265   1
  13  -3  -4 133.850 71.9309   1
  13   3  -3 256.984 87.1772   1
  13  -3  -3 296.975 87.1186   1
  13  -3  -2 14.8828 52.9693   1
  13  -3  -1 147.491 69.6862   1
  13  -3   0 55.1400 62.7054   1
  13  -3   1 58.7320 53.9147   1
  13  -3   4 3.23864 53.1738   2
  13  -4 -10 69.0322 67.6839   1
 -13   4  10 11.6327 53.0413   4
  13   4 -10 84.7484 69.8628   1
  13  -4  -9 289.556 92.8430   1
 -13   4   9 24.0550 60.7035   4
  13   4  -9 217.229 79.8754   1
  13  -4  -8-84.8377 79.3032   1
 -13   4   8 76.1752 63.1867   4
  13   4  -8-67.9229 57.4838   1
  13  -4  -7 187.803 66.2135   1
  13   4  -7 105.982 73.3523   1
 -13   4   7 105.694 59.8609   4
  13  -4  -6 17.3235 65.1373   1
  13   4  -6 172.830 81.0520   1
 -13   4   6 51.7730 56.6384   4
  13  -4  -5 184.200 72.5395   1
  13   4  -5 37.5079 55.1031   1
 -13   4   5 122.949 65.2324   4
 -13   4   4-33.8598 50.5959   4
  13  -4  -4 58.1764 63.6280   1
 -13   4   3-47.9016 51.1301   4
  13  -4  -3 140.714 84.5871   1
 -13   4   2 15.0380 49.1868   4
  13  -4  -2 167.442 75.9170   1
  13  -4  -1 12.9911 55.7677   1
  13  -4   0 76.7658 56.4437   1
  13  -4   1 130.662 62.4122   1
  13  -5  -9 37.9316 56.3406   1
  13   5  -9 74.5803 67.7204   1
 -13   5   9 3.92920 58.7695   4
  13  -5  -8 286.865 85.0293   1
  13   5  -8 312.101 84.6559   1
 -13   5   8 324.084 83.1663   4
  13  -5  -7 17.4013 56.0901   1
  13   5  -7 63.5843 53.6185   1
 -13   5   7-46.5752 55.8538   4
  13  -5  -6 12.8558 63.5082   1
 -13   5   6 12.2203 52.7341   4
  13  -5  -5 172.623 73.9862   1
 -13   5   5-73.7440 61.2612   4
  13  -5  -4 27.0808 61.3959   1
 -13   5   4 135.493 60.2834   4
 -13   5   3 119.261 65.3709   4
  13  -5  -3-11.4259 56.1965   1
 -13   5   2 72.7948 52.7953   4
  13  -5  -2-54.2538 63.9088   1
  13  -5  -1 137.141 63.3715   1
  13  -5   0 4.32872 48.9019   1
  13  -6  -8-76.9957 83.8024   1
 -13   6   8-72.2453 68.3159   4
  13  -6  -7 149.341 67.4634   1
 -13   6   7-6.18763 53.6408   4
  13  -6  -6 59.3636 70.6391   1
 -13   6   6 67.1719 57.2346   4
  13  -6  -5-30.6491 61.6895   1
 -13   6   5 36.1870 53.4789   4
  13  -6  -4 80.0876 71.7525   1
 -13   6   4 76.9530 61.7309   4
  13  -6  -3-28.1875 66.3042   1
 -13   6   3 31.8373 47.6831   4
 -13   6   2 70.1989 54.5724   4
  13  -6  -2 259.052 86.3153   1
  13  -6  -1 91.8014 66.4661   1
 -13   7   7-114.977 71.6319   4
  13  -7  -6-64.6266 58.3846   1
 -13   7   6-12.5707 63.8427   4
  13  -7  -5-102.931 76.9184   1
 -13   7   5-85.9515 68.8888   4
  13  -7  -4 51.7939 62.7797   1
 -13   7   4-36.5995 58.5900   4
  13  -7  -3 19.5427 58.1910   1
 -13   7   3 86.9702 64.6579   4
  13  -7  -2 40.8013 59.0657   1
 -13   7   2 42.2249 58.3257   4
  13  -7  -1-95.4677 72.9986   1
 -13   8   5 121.956 68.6582   4
  13  -8  -4 76.2725 67.3049   1
 -13   8   4 241.091 80.4199   4
  13  -8  -3 133.305 69.8289   1
 -13   8   3-22.6955 57.1559   4
  13  -8  -2 128.544 68.8026   1
  14   0  -6 84.9310 52.1885   1
  14   0  -5 8.73508 57.0823   1
  14   0  -4 139.035 82.6984   1
  14   0  -3 3.39919 59.0820   1
  14   0  -2 60.2339 72.8638   1
  14   0  -1-100.658 74.4729   1
  14  -1  -6 82.5317 61.3648   1
  14   1  -5-121.843 82.6579   1
  14  -1  -5-35.2389 64.8245   1
  14   1  -4 227.660 89.9264   1
  14  -1  -4 181.302 75.5874   1
  14   1  -3-5.74507 61.1692   1
  14  -1  -3 141.342 74.4781   1
  14   1  -2 211.106 80.2642   1
  14  -1  -2-38.6612 49.8532   1
  14  -1  -1 33.3484 55.2438   1
  14  -1   0-21.2534 57.8101   1
  14  -2  -6 50.5107 69.5401   1
  14  -2  -5 354.530 91.1316   1
  14  -2  -4 165.728 78.9942   1
  14  -2  -3 99.6177 60.7665   1
  14  -2  -2 45.3915 61.6407   1
  14  -2  -1 87.8254 60.2559   1
  14  -2   0 160.131 73.8391   1
  14  -3  -5 75.6422 67.9855   1
  14  -3  -4 85.3592 61.4734   1
  14  -3  -3 104.548 71.5634   1
  14  -3  -2 232.602 83.5169   1
  14  -3  -1 71.0122 63.0572   1
  14  -3   0-21.7961 50.3282   1
 -14   4   7 177.121 77.1707   4
 -14   4   6-8.60018 51.4349   4
 -14   4   5-74.9983 64.6785   4
 -14   4   4-22.6908 48.2230   4
  14  -4  -4-146.303 83.3538   1
  14  -4  -3 5.96483 57.5885   1
  14  -4  -2-17.2384 53.1029   1
  14  -4  -1 53.0192 65.3788   1
 -14   5   6-75.8202 75.4913   4
 -14   5   5 65.7502 58.4080   4
 -14   5   4-23.1006 48.4817   4
  14  -5  -3 13.2050 56.1366   1
  14  -5  -2 13.4162 56.4982   1
  14  -5  -1 183.917 80.1851   1
 -14   6   4-0.24407 50.9615   4
   0   0   0    0.00    0.00   0
;
_shelx_hkl_checksum     69147
_shelx_res_file
;
    shelx.res created by SHELXL-2014/7
TITL dodds2011 in P 21/n
CELL  0.71073  11.1962  13.5321  15.5615   90.000  107.705   90.000
ZERR     2.00   0.0008   0.0010   0.0008    0.000    0.006    0.000
LATT   1
SYMM  1/2 - X, 1/2 + Y, 1/2 - Z
SFAC  CU   CL   O    N    C    H
UNIT  4 8 4 8 88 104
MERG   2
OMIT    -3.00 180.00
FMAP   2
PLAN   25
ACTA    52.00
BOND   $H
CONF
L.S.   4
TEMP  -150.00
WGHT    0.052600    0.315900
FVAR       0.86654
CU1   1   -0.062909    0.599364    0.962489    11.00000    0.04369    0.03885 =
         0.03131    0.00362    0.02011    0.00728
CL1   2   -0.206076    0.689839    1.000189    11.00000    0.06910    0.05622 =
         0.05101    0.01404    0.03611    0.02519
CL2   2   -0.039159    0.698192    0.853403    11.00000    0.05699    0.05107 =
         0.04777    0.01615    0.02972    0.01394
O1    3    0.027972    0.488768    0.934193    11.00000    0.03939    0.03631 =
         0.02534   -0.00118    0.01804    0.00406
N1    4   -0.131885    0.373307    0.782134    11.00000    0.04228    0.05317 =
         0.02914   -0.00870    0.01794   -0.00827
N2    4   -0.000215    0.395270    0.707816    11.00000    0.04833    0.04723 =
         0.03027   -0.01335    0.02174   -0.01150
C1    5    0.066156    0.476672    0.857248    11.00000    0.03680    0.04149 =
         0.02642   -0.00147    0.01691    0.00362
AFIX  23
H1A   6    0.149338    0.444222    0.874670    11.00000   -1.20000
H1B   6    0.075426    0.542581    0.832406    11.00000   -1.20000
AFIX   0
C2    5   -0.023530    0.416464    0.785347    11.00000    0.04019    0.03201 =
         0.02851   -0.00103    0.01685   -0.00242
C3    5   -0.177971    0.322761    0.701345    11.00000    0.05962    0.07028 =
         0.03932   -0.01844    0.02078   -0.03018
AFIX  43
H3    6   -0.253137    0.285208    0.682385    11.00000   -1.20000
AFIX   0
C4    5   -0.095841    0.337082    0.654934    11.00000    0.07284    0.07355 =
         0.03743   -0.02290    0.02924   -0.02907
AFIX  43
H4    6   -0.102374    0.311897    0.596696    11.00000   -1.20000
AFIX   0
C5    5   -0.199787    0.375028    0.848930    11.00000    0.02676    0.04445 =
         0.03642   -0.00052    0.01374   -0.00378
C6    5   -0.184891    0.296418    0.908101    11.00000    0.03603    0.04533 =
         0.03996   -0.00455    0.01546   -0.00676
C7    5   -0.255408    0.298689    0.967946    11.00000    0.05039    0.05355 =
         0.04566    0.01188    0.02481    0.00067
AFIX  43
H7    6   -0.245635    0.246930    1.010781    11.00000   -1.20000
AFIX   0
C8    5   -0.338189    0.373113    0.966879    11.00000    0.05404    0.08053 =
         0.06217    0.01311    0.04065    0.00948
C9    5   -0.352965    0.447648    0.904576    11.00000    0.04974    0.06441 =
         0.07174    0.01567    0.03540    0.02272
AFIX  43
H9    6   -0.410429    0.499553    0.903766    11.00000   -1.20000
AFIX   0
C10   5   -0.285495    0.448964    0.842343    11.00000    0.04329    0.05860 =
         0.03977    0.01055    0.01372    0.00068
C11   5   -0.102429    0.210045    0.908750    11.00000    0.06061    0.05367 =
         0.06416   -0.00937    0.02832    0.00120
AFIX 137
H11A  6   -0.059793    0.190462    0.971202    11.00000   -1.50000
H11B  6   -0.039932    0.227962    0.878970    11.00000   -1.50000
H11C  6   -0.153237    0.154812    0.876507    11.00000   -1.50000
AFIX   0
C12   5   -0.411830    0.373215    1.034956    11.00000    0.10004    0.13572 =
         0.11435    0.03652    0.08874    0.04006
AFIX 137
H12A  6   -0.394166    0.312269    1.070611    11.00000   -1.50000
H12B  6   -0.501755    0.377101    1.002801    11.00000   -1.50000
H12C  6   -0.386814    0.430342    1.075132    11.00000   -1.50000
AFIX   0
C13   5   -0.307479    0.528874    0.771208    11.00000    0.07009    0.06242 =
         0.05671    0.01697    0.01832    0.00953
AFIX 137
H13A  6   -0.227940    0.561836    0.775482    11.00000   -1.50000
H13B  6   -0.367216    0.577329    0.780810    11.00000   -1.50000
H13C  6   -0.341518    0.499210    0.711260    11.00000   -1.50000
AFIX   0
C14   5    0.102733    0.429903    0.679535    11.00000    0.04105    0.05334 =
         0.02815   -0.01220    0.02085   -0.01246
C15   5    0.208288    0.371417    0.695119    11.00000    0.06117    0.04127 =
         0.04233   -0.00615    0.02600    0.00042
C16   5    0.301242    0.404256    0.658279    11.00000    0.05094    0.06258 =
         0.05353   -0.01436    0.02689    0.01060
AFIX  43
H16   6    0.375073    0.365923    0.667020    11.00000   -1.20000
AFIX   0
C17   5    0.287519    0.491656    0.609297    11.00000    0.05152    0.06109 =
         0.04350   -0.01527    0.02706   -0.02114
C18   5    0.183121    0.548785    0.598855    11.00000    0.05781    0.04640 =
         0.03191   -0.00958    0.02292   -0.01148
AFIX  43
H18   6    0.176174    0.609739    0.567423    11.00000   -1.20000
AFIX   0
C19   5    0.087502    0.520498    0.632645    11.00000    0.04450    0.04656 =
         0.02389   -0.00845    0.01352   -0.00160
C20   5    0.225149    0.277485    0.750048    11.00000    0.09630    0.05443 =
         0.06387    0.00351    0.03641    0.02801
AFIX 137
H20A  6    0.242423    0.294096    0.813970    11.00000   -1.50000
H20B  6    0.295526    0.239629    0.741877    11.00000   -1.50000
H20C  6    0.148432    0.237816    0.729917    11.00000   -1.50000
AFIX   0
C21   5    0.385043    0.519849    0.565005    11.00000    0.07216    0.08225 =
         0.09688   -0.02862    0.05837   -0.03101
AFIX 137
H21A  6    0.356791    0.499586    0.501548    11.00000   -1.50000
H21B  6    0.464295    0.486701    0.595930    11.00000   -1.50000
H21C  6    0.397470    0.591594    0.568733    11.00000   -1.50000
AFIX   0
C22   5   -0.027492    0.583335    0.618175    11.00000    0.06148    0.06222 =
         0.03429   -0.00567    0.01582    0.00325
AFIX 137
H22A  6   -0.031171    0.608510    0.676364    11.00000   -1.50000
H22B  6   -0.102318    0.543542    0.590042    11.00000   -1.50000
H22C  6   -0.024030    0.638959    0.578675    11.00000   -1.50000
AFIX   0
HKLF 4
REM  dodds2011 in P 21/n
REM R1 =  0.0617 for    2814 Fo > 4sig(Fo)  and  0.1326 for all    4960 data
REM    259 parameters refined using      0 restraints
END
WGHT      0.0526      0.3159
REM Highest difference peak  0.431,  deepest hole -0.320,  1-sigma level  0.084
Q1    1  -0.1021  0.6392  0.8371  11.00000  0.05    0.43
Q2    1   0.4607  0.5423  0.6099  11.00000  0.05    0.35
Q3    1  -0.1462  0.5503  0.9325  11.00000  0.05    0.35
Q4    1   0.3812  0.3681  0.6933  11.00000  0.05    0.34
Q5    1   0.4365  0.4533  0.5630  11.00000  0.05    0.34
Q6    1  -0.0987  0.7030  1.0627  11.00000  0.05    0.32
Q7    1  -0.2927  0.6230  0.9479  11.00000  0.05    0.32
Q8    1  -0.2762  0.3595  0.9751  11.00000  0.05    0.32
Q9    1  -0.3241  0.3032  0.9339  11.00000  0.05    0.32
Q10   1  -0.3394  0.7458  1.0082  11.00000  0.05    0.31
Q11   1  -0.2726  0.7309  0.9321  11.00000  0.05    0.31
Q12   1   0.0377  0.6135  0.9953  11.00000  0.05    0.30
Q13   1   0.0398  0.4547  0.6329  11.00000  0.05    0.30
Q14   1  -0.2886  0.4709  0.8037  11.00000  0.05    0.30
Q15   1   0.2634  0.4397  0.6010  11.00000  0.05    0.30
Q16   1  -0.0579  0.6867  0.9556  11.00000  0.05    0.30
Q17   1   0.2999  0.3882  0.6416  11.00000  0.05    0.29
Q18   1   0.2000  0.2783  0.7909  11.00000  0.05    0.29
Q19   1  -0.0831  0.6930  0.7897  11.00000  0.05    0.29
Q20   1  -0.0651  0.5615  0.5677  11.00000  0.05    0.29
Q21   1  -0.0936  0.7579  0.8358  11.00000  0.05    0.28
Q22   1   0.2960  0.4588  0.6065  11.00000  0.05    0.28
Q23   1   0.1667  0.4261  0.7012  11.00000  0.05    0.28
Q24   1  -0.4493  0.2823  1.0364  11.00000  0.05    0.28
Q25   1  -0.0778  0.3170  0.6402  11.00000  0.05    0.28
;
_shelx_res_checksum     84683
