# Supplementary material for: Crystal structure of the [(1,3-dimesityl-1H-imidazol-3-ium-2-yl)methano­lato]copper(II) chloride dimer: insertion of formaldehyde into a copper–carbene bond
Source: Acta Crystallogr E Crystallogr Commun. 2018 Aug 31;74(Pt 9):1369–72. doi: 10.1107/S205698901801201X (PMC6127712; doi:10.1107/S205698901801201X)
Supplement: Supplementary file 2 [file e-74-01369-Isup2.hkl]

data_I                                                                          
_shelx_title ' dodds2011 in P 21/n'                                             
_shelx_refln_list_code          4                                               
_shelx_F_calc_maximum      212.12                                               
_exptl_crystal_F_000       972.00                                               
_reflns_d_resolution_high  0.7394                                               
                                                                                
loop_                                                                           
 _space_group_symop_operation_xyz                                               
 'x, y, z'                                                                      
 '-x+1/2, y+1/2, -z+1/2'                                                        
 '-x, -y, -z'                                                                   
 'x-1/2, -y-1/2, z-1/2'                                                         
                                                                                
_cell_length_a    11.1962                                                       
_cell_length_b    13.5321                                                       
_cell_length_c    15.5615                                                       
_cell_angle_alpha  90.000                                                       
_cell_angle_beta  107.705                                                       
_cell_angle_gamma  90.000                                                       
                                                                                
_shelx_F_squared_multiplier     1.000                                           
                                                                                
loop_                                                                           
 _refln_index_h                                                                 
 _refln_index_k                                                                 
 _refln_index_l                                                                 
 _refln_F_squared_calc                                                          
 _refln_F_squared_meas                                                          
 _refln_F_squared_sigma                                                         
 _refln_observed_status                                                         
   2   0   0        646.36        569.04        19.68 o                         
   4   0   0       1807.18       1739.34        54.11 o                         
   6   0   0        720.05        631.65        33.52 o                         
   8   0   0       4425.06       4176.26       237.63 o                         
  10   0   0          8.75        139.69        76.90 o                         
  12   0   0        204.70        204.41        86.02 o                         
   2   1   0       2775.23       2940.06        44.86 o                         
   3   1   0      13663.86      15140.23       105.75 o                         
   4   1   0       4488.46       4709.69        81.62 o                         
   5   1   0          2.98        -14.61        10.42 o                         
   6   1   0       6117.27       5533.17        88.50 o                         
   7   1   0       1919.10       1857.20        75.32 o                         
   8   1   0         20.63         -6.52        20.44 o                         
   9   1   0        674.84        689.12        75.20 o                         
  10   1   0         26.70         63.76        43.75 o                         
  11   1   0          1.92        -34.04        44.05 o                         
  12   1   0        290.82        211.22        66.09 o                         
  13   1   0          0.79         64.08        75.32 o                         
  14   1   0          5.75        -28.30        76.99 o                         
   0   2   0       5696.79       6150.90        91.01 o                         
   1   2   0        212.89        204.24        16.23 o                         
   2   2   0       5841.39       5658.58        76.02 o                         
   3   2   0       3822.11       3958.14       105.21 o                         
   4   2   0       1135.26       1123.50        42.09 o                         
   5   2   0      14349.33      14436.69       149.71 o                         
   6   2   0         59.60         52.46        31.92 o                         
   7   2   0        989.96        870.81        53.94 o                         
   8   2   0         56.12        102.22        29.02 o                         
   9   2   0        209.15        240.16        37.36 o                         
  10   2   0          2.12         -1.44        30.09 o                         
  11   2   0         93.32        -12.84        62.13 o                         
  12   2   0         15.42         92.80        74.79 o                         
  13   2   0        214.39        498.39       119.62 o                         
  14   2   0         62.99        213.25        98.33 o                         
   1   3   0       6392.15       7070.37       212.93 o                         
   2   3   0       5990.00       6077.23       102.47 o                         
   3   3   0       4752.31       5244.05        90.32 o                         
   4   3   0      10972.21      11025.91       200.88 o                         
   5   3   0       4510.32       4449.18       172.85 o                         
   6   3   0          4.96         38.38        42.13 o                         
   7   3   0       1173.00       1289.11       113.20 o                         
   8   3   0         36.24        -25.65        32.75 o                         
   9   3   0          4.39        -19.39        32.71 o                         
  10   3   0        579.95        594.40        70.19 o                         
  11   3   0        132.69        166.74        48.82 o                         
  12   3   0        406.27        495.07       108.36 o                         
  13   3   0         70.40         73.43        83.51 o                         
  14   3   0          2.97        -29.03        67.02 o                         
   0   4   0       3235.11       2812.47        63.66 o                         
   1   4   0        245.87        340.02        25.22 o                         
   2   4   0       2577.07       2178.59        57.92 o                         
   3   4   0       2106.60       1985.40        72.59 o                         
   4   4   0        152.79        114.43        28.45 o                         
   5   4   0        135.43        181.88        46.60 o                         
   6   4   0        117.09        102.44        50.39 o                         
   7   4   0        101.05        144.63        52.15 o                         
   8   4   0        412.91        427.20        83.54 o                         
   9   4   0        334.28        356.63        99.53 o                         
  10   4   0         79.60         95.32        41.92 o                         
  11   4   0        486.82        505.94        96.50 o                         
  12   4   0          5.51        -29.19        67.42 o                         
  13   4   0          1.19        102.23        75.17 o                         
   1   5   0       2163.13       2069.66        55.29 o                         
   2   5   0        775.08        798.16        54.56 o                         
   3   5   0       1370.79       1274.45        51.94 o                         
   4   5   0        117.32        149.26        47.69 o                         
   5   5   0       2355.35       2133.41       127.35 o                         
   6   5   0        458.84        374.18        23.98 o                         
   7   5   0        144.84        114.06        51.88 o                         
   8   5   0          0.52        -14.56        46.75 o                         
   9   5   0         31.73          6.59        51.76 o                         
  10   5   0         26.46          2.81        37.63 o                         
  11   5   0         13.83        -44.54        81.68 o                         
  12   5   0          0.39        -89.32        77.98 o                         
  13   5   0         96.98          5.76        65.12 o                         
   0   6   0        255.45        243.40        26.47 o                         
   1   6   0        170.15        151.80        19.47 o                         
   2   6   0       3032.10       3112.51       124.40 o                         
   3   6   0          6.26         20.14        26.96 o                         
   4   6   0          3.48         -1.11        30.71 o                         
   5   6   0         52.73         52.43        89.28 o                         
   6   6   0         98.41        133.84        52.18 o                         
   7   6   0         57.83         11.27        48.74 o                         
   8   6   0        106.06        144.83        55.78 o                         
   9   6   0         35.15         71.33        60.82 o                         
  10   6   0         98.09        215.48        51.29 o                         
  11   6   0        415.02        506.34        70.23 o                         
  12   6   0         27.81          8.21       181.87 o                         
   1   7   0       2112.53       1920.48        52.68 o                         
   2   7   0        866.87        876.28        43.14 o                         
   3   7   0        111.80        151.22        33.90 o                         
   4   7   0       2197.31       2218.43        99.97 o                         
   5   7   0        272.17        199.34        58.49 o                         
   6   7   0         20.68         49.92        35.51 o                         
   7   7   0        162.64        189.15        45.89 o                         
   8   7   0          7.80        -10.59        40.64 o                         
   9   7   0        201.60        247.81        64.02 o                         
  10   7   0        896.70       1064.31       105.15 o                         
  11   7   0          7.03         -1.08        38.58 o                         
  12   7   0         30.79         77.19        76.16 o                         
   0   8   0        206.96        218.86        38.42 o                         
   1   8   0       1992.38       2141.92        59.15 o                         
   2   8   0        549.58        499.05        36.52 o                         
   3   8   0       4372.19       4752.41       142.03 o                         
   4   8   0        104.29        143.44        37.57 o                         
   5   8   0       1206.91       1186.04        81.38 o                         
   6   8   0         11.63        -17.26        65.05 o                         
   7   8   0         85.88         79.23        38.71 o                         
   8   8   0          8.11          8.67        86.28 o                         
   9   8   0        190.40         83.00        50.46 o                         
  10   8   0          2.89         30.12        46.16 o                         
  11   8   0         54.36        245.76        83.12 o                         
   1   9   0       2638.74       2558.16        78.68 o                         
   2   9   0       1476.14       1443.69        61.78 o                         
   3   9   0       1148.22       1144.31        56.95 o                         
   4   9   0        608.55        645.95        62.61 o                         
   5   9   0         70.56         60.46        37.56 o                         
   6   9   0        865.84        838.19        80.07 o                         
   7   9   0         49.02        154.87       135.65 o                         
   8   9   0        100.39        -12.73        80.15 o                         
   9   9   0        295.90        417.61        84.65 o                         
  10   9   0          3.77        103.94        55.81 o                         
  11   9   0         75.07        174.59        65.74 o                         
   0  10   0      10875.74      10832.07       337.81 o                         
   1  10   0        147.65        109.63        24.91 o                         
   2  10   0       2410.52       2150.18        88.09 o                         
   3  10   0         13.94        -38.09        35.29 o                         
   4  10   0        932.49        991.81        78.41 o                         
   5  10   0         59.25         15.25        56.99 o                         
   6  10   0        232.40        221.45        96.83 o                         
   7  10   0        171.30        236.77        59.83 o                         
   8  10   0        725.07        759.04       130.08 o                         
   9  10   0         39.88         21.29        95.17 o                         
  10  10   0         65.79         12.11        94.42 o                         
   1  11   0       2935.65       3333.85       201.74 o                         
   2  11   0        291.54        314.10        47.68 o                         
   3  11   0        567.94        521.87        60.76 o                         
   4  11   0       1000.75        949.31        80.09 o                         
   5  11   0          7.24         15.57        80.75 o                         
   6  11   0        933.33        911.14        87.58 o                         
   7  11   0        338.56        461.77       107.26 o                         
   8  11   0        241.16        318.65        66.18 o                         
   9  11   0        183.97        251.60        66.59 o                         
  10  11   0          0.21        148.73        95.38 o                         
   0  12   0        201.96        351.41        85.91 o                         
   1  12   0        755.33        854.83        80.87 o                         
   2  12   0        527.98        452.00        58.51 o                         
   3  12   0        615.99        525.71       186.31 o                         
   4  12   0          0.09        -45.79        38.04 o                         
   5  12   0       1129.67       1188.02        96.37 o                         
   6  12   0        225.10        209.12        53.96 o                         
   7  12   0        570.30        482.29        72.48 o                         
   8  12   0          1.83        -40.96        89.56 o                         
   9  12   0         17.73         26.47        67.94 o                         
   1  13   0        241.85        231.44        55.15 o                         
   2  13   0        251.35        116.24        59.54 o                         
   3  13   0          7.70         70.03        64.26 o                         
   4  13   0        713.84        747.43        89.68 o                         
   5  13   0        150.10        138.03        48.70 o                         
   6  13   0         47.80        101.21        57.09 o                         
   7  13   0        170.84        154.39        51.31 o                         
   8  13   0          4.46        -34.04        49.13 o                         
   9  13   0         46.00        198.90        97.47 o                         
   0  14   0        283.90        426.26       100.86 o                         
   1  14   0        122.30        129.18        76.80 o                         
   2  14   0         35.22         15.26        42.23 o                         
   3  14   0         22.35        -34.22        48.58 o                         
   4  14   0         11.77         32.22        39.48 o                         
   5  14   0          1.12        -28.21        69.97 o                         
   6  14   0         60.12         22.26       101.36 o                         
   7  14   0          0.03        137.61        59.96 o                         
   8  14   0        219.77        124.23        79.48 o                         
   1  15   0         87.01         15.81       117.43 o                         
   2  15   0          7.24        -32.24        49.17 o                         
   3  15   0        126.84        179.29        76.65 o                         
   4  15   0         20.13         62.24        72.27 o                         
   5  15   0        230.27        159.05        56.35 o                         
   6  15   0         32.90        -34.69        46.60 o                         
   7  15   0         86.08         70.28        77.09 o                         
   8  15   0          7.63         53.50        79.58 o                         
   0  16   0         17.55        -30.98        70.59 o                         
   1  16   0          6.28          6.56        49.20 o                         
   2  16   0        265.98        301.04        70.71 o                         
   3  16   0          3.50         -1.27        48.33 o                         
   4  16   0          4.46         28.61        59.80 o                         
   5  16   0         27.80        -27.13        73.88 o                         
   1  17   0         88.49         84.08       156.10 o                         
   2  17   0          5.54       -122.34        81.56 o                         
   3  17   0         54.63        -49.57        79.54 o                         
   4  17   0         72.81        -10.06        73.31 o                         
   2  18   0          0.95         -7.57        72.84 o                         
 -13   0   1        102.75         77.81        75.83 o                         
 -11   0   1        229.56        290.54        86.66 o                         
  -9   0   1         89.31        217.07        73.85 o                         
  -7   0   1       1589.47       1468.95       141.08 o                         
  -5   0   1       1419.32       1403.00        68.28 o                         
  -3   0   1       9529.74      10503.51       113.44 o                         
   3   0   1        106.16         88.39        13.66 o                         
   5   0   1         60.65         69.19        15.25 o                         
   7   0   1      11275.69      10767.26       300.77 o                         
   9   0   1       1676.38       1673.49       148.85 o                         
  11   0   1        279.36        180.22        84.41 o                         
 -14   1   1         12.48         44.41        73.57 o                         
 -13   1   1        132.28        176.85        66.57 o                         
 -12   1   1          5.90          3.72        47.45 o                         
 -11   1   1         65.77         45.74        44.43 o                         
 -10   1   1        465.36        424.80        92.28 o                         
  -9   1   1         99.49        134.36        33.45 o                         
  -8   1   1        875.38        898.15        59.34 o                         
  -7   1   1       1735.31       1790.20        74.66 o                         
  -6   1   1        190.04        114.67        24.61 o                         
  -5   1   1       3848.90       3563.55        74.75 o                         
  -4   1   1       2493.61       2598.10        47.71 o                         
  -3   1   1        861.48       1047.89        31.50 o                         
  -2   1   1       3167.52       3334.65        49.59 o                         
   1   1   1        336.01        220.35        18.14 o                         
   2   1   1       3561.98       3172.21        41.60 o                         
   3   1   1      11203.47      11872.10        77.00 o                         
   4   1   1          1.88         15.52        12.24 o                         
   5   1   1       2796.92       2564.82        56.28 o                         
   6   1   1       1336.98       1172.90        62.32 o                         
   7   1   1        406.58        398.43        30.14 o                         
   8   1   1       2430.03       2440.36        78.93 o                         
   9   1   1        709.96        862.07        79.39 o                         
  10   1   1        866.90        797.42        82.67 o                         
  11   1   1        250.65        131.50        48.69 o                         
  12   1   1         13.20         60.24        64.54 o                         
  13   1   1        111.86        334.16       107.14 o                         
 -14   2   1          6.31        116.96        80.25 o                         
 -13   2   1          4.75       -109.31        91.73 o                         
 -12   2   1        440.89        564.74        85.91 o                         
 -11   2   1         72.66         87.34        37.33 o                         
 -10   2   1          5.17         21.26        32.46 o                         
  -9   2   1         39.73         50.26        35.94 o                         
  -8   2   1        150.98        144.76        39.67 o                         
  -7   2   1         87.29        124.93        29.65 o                         
  -6   2   1       7958.20       7815.59       141.95 o                         
  -5   2   1       2876.05       2839.58        79.90 o                         
  -4   2   1       3757.17       3713.74        64.65 o                         
  -3   2   1        347.17        302.20        23.89 o                         
  -2   2   1       5738.02       5764.76        80.30 o                         
  -1   2   1        838.97       1013.53        38.49 o                         
   0   2   1      10372.40      12655.95       164.66 o                         
   1   2   1        426.34        444.21        17.61 o                         
   2   2   1      44995.91      48551.22       247.90 o                         
   3   2   1      13278.03      14312.03       143.05 o                         
   4   2   1       3550.20       3400.49        85.72 o                         
   5   2   1        203.10        216.29        26.52 o                         
   6   2   1       1122.72        968.11        42.95 o                         
   7   2   1         27.76         37.88        30.83 o                         
   8   2   1        424.01        439.69        42.18 o                         
   9   2   1        106.90         62.52        31.20 o                         
  10   2   1       1254.90       1329.26       142.49 o                         
  11   2   1          8.21       -121.13        80.76 o                         
  12   2   1        253.68        297.68        89.27 o                         
  13   2   1         87.49        230.85        93.31 o                         
 -14   3   1          7.09         94.57        83.98 o                         
 -13   3   1        136.95        196.42        92.80 o                         
 -12   3   1         15.80        -13.73        71.40 o                         
 -11   3   1        870.67        803.00        81.57 o                         
 -10   3   1         17.77        -24.98        32.91 o                         
  -9   3   1          0.55         -8.62        32.61 o                         
  -8   3   1        162.78        118.79        30.76 o                         
  -7   3   1        464.18        483.58        60.92 o                         
  -6   3   1        141.60        115.87        35.64 o                         
  -5   3   1       3947.21       4055.85       123.18 o                         
  -4   3   1       1797.49       1676.55        72.07 o                         
  -3   3   1      12538.35      12486.44       140.96 o                         
  -2   3   1       2394.37       2477.00        68.24 o                         
  -1   3   1        761.13        695.13        38.54 o                         
   0   3   1      16725.87      19188.07       165.48 o                         
   1   3   1       1056.37       1182.22        31.39 o                         
   2   3   1      20531.53      22385.61       159.05 o                         
   3   3   1       1250.98        985.04        41.57 o                         
   4   3   1         64.46         55.03        23.37 o                         
   5   3   1       2211.10       1908.73        53.27 o                         
   6   3   1       1528.54       1301.42       102.06 o                         
   7   3   1        571.35        511.07        52.84 o                         
   8   3   1       1132.80       1055.92       100.39 o                         
   9   3   1        576.94        596.00        61.10 o                         
  10   3   1         15.49         27.50        33.84 o                         
  11   3   1        611.23        584.61        69.18 o                         
  12   3   1         75.48         -9.10        63.06 o                         
  13   3   1          4.82         78.22        71.80 o                         
 -14   4   1         12.98         70.61        87.07 o                         
 -13   4   1          2.93         17.30        74.27 o                         
 -12   4   1        422.43        477.32        73.50 o                         
 -11   4   1         97.97        174.04       128.14 o                         
 -10   4   1        777.87        850.12        82.65 o                         
  -9   4   1        496.73        425.46        57.99 o                         
  -8   4   1        227.62        243.09        62.49 o                         
  -7   4   1       1589.14       1660.44       132.40 o                         
  -6   4   1         54.12        103.02        53.21 o                         
  -5   4   1        112.80        164.78        50.45 o                         
  -4   4   1       1808.90       1580.27       100.46 o                         
  -3   4   1       2685.34       2665.82        71.91 o                         
  -2   4   1       4248.60       4345.50       159.68 o                         
  -1   4   1        531.75        479.54        43.73 o                         
   0   4   1        295.29        348.78        17.29 o                         
   1   4   1       1620.16       2029.86        53.16 o                         
   2   4   1       2703.21       2679.44        61.57 o                         
   3   4   1        879.13       1068.57        44.45 o                         
   4   4   1         17.83         36.72        19.50 o                         
   5   4   1       1660.94       1490.07        99.78 o                         
   6   4   1         69.96         72.65        34.32 o                         
   7   4   1       1324.52       1238.75       110.07 o                         
   8   4   1         17.97          3.93        28.38 o                         
   9   4   1        387.30        393.47        55.31 o                         
  10   4   1        406.53        400.08        55.75 o                         
  11   4   1         17.23         29.60        40.56 o                         
  12   4   1          6.49        128.79        73.99 o                         
  13   4   1         68.76        174.01        83.12 o                         
 -14   5   1         83.34        244.93       106.79 o                         
 -13   5   1          9.46        182.64        84.39 o                         
 -12   5   1         23.90        -73.91        51.13 o                         
 -11   5   1         25.42        102.33        80.96 o                         
 -10   5   1        321.51        320.18        57.16 o                         
  -9   5   1         83.21         41.48        64.66 o                         
  -8   5   1        941.70       1078.55       119.66 o                         
  -7   5   1         77.54         25.23        47.99 o                         
  -6   5   1       2367.62       2187.41       146.27 o                         
  -5   5   1        385.26        399.14        65.57 o                         
  -4   5   1       2774.24       2739.32       141.99 o                         
  -3   5   1       2490.60       2667.22        91.71 o                         
  -2   5   1       6512.82       6676.02       108.13 o                         
  -1   5   1        153.69        103.63        19.82 o                         
   0   5   1        177.80        110.18        14.61 o                         
   1   5   1         67.08         64.79        13.25 o                         
   2   5   1       1363.84       1236.67        48.12 o                         
   3   5   1        207.06        233.38        25.48 o                         
   4   5   1       5005.49       4993.21       105.31 o                         
   5   5   1         18.03          8.62        28.49 o                         
   6   5   1       2845.15       2699.20       154.37 o                         
   7   5   1         10.72         32.56        45.07 o                         
   8   5   1        207.55        223.45        65.56 o                         
   9   5   1          1.44        -30.88        31.70 o                         
  10   5   1         92.76        119.17        91.25 o                         
  11   5   1          2.25          5.21        38.22 o                         
  12   5   1         84.16        140.52        55.30 o                         
 -13   6   1         30.57        122.26        88.52 o                         
 -12   6   1        313.33        394.94        69.88 o                         
 -11   6   1          6.11         39.56        42.92 o                         
 -10   6   1         74.33         86.69        83.85 o                         
  -9   6   1        401.57        390.38        87.19 o                         
  -8   6   1         67.91         21.88        53.01 o                         
  -7   6   1        412.34        471.86        85.10 o                         
  -6   6   1          3.65         20.73        45.33 o                         
  -5   6   1        367.69        318.94        63.65 o                         
  -4   6   1       1757.30       1696.20       156.22 o                         
  -3   6   1       1336.83       1355.16        70.68 o                         
  -2   6   1         49.69         39.38        25.99 o                         
  -1   6   1         20.64         28.89        17.24 o                         
   0   6   1       1824.09       1768.48        51.25 o                         
   1   6   1       1048.28       1038.38        36.19 o                         
   2   6   1        611.73        619.95        48.55 o                         
   3   6   1          1.09         -4.10        20.70 o                         
   4   6   1       1340.57       1245.81        71.80 o                         
   5   6   1       4111.58       4296.94       137.70 o                         
   6   6   1        957.63        968.71        73.46 o                         
   7   6   1        600.35        570.21        60.40 o                         
   8   6   1          0.13        -12.28        36.84 o                         
   9   6   1        948.22        925.42        90.42 o                         
  10   6   1        417.68        376.14        84.04 o                         
  11   6   1         24.04        194.50        61.43 o                         
  12   6   1          2.90          8.07        57.75 o                         
 -13   7   1         58.03       -127.14        97.22 o                         
 -12   7   1          0.59         15.40        44.64 o                         
 -11   7   1        784.36        870.76       140.01 o                         
 -10   7   1          5.03         12.87        63.34 o                         
  -9   7   1         72.76         29.88        58.07 o                         
  -8   7   1         76.87         -4.60        51.17 o                         
  -7   7   1        106.40        107.60        56.52 o                         
  -6   7   1        320.55        442.89        57.46 o                         
  -5   7   1       1840.92       2031.31       101.10 o                         
  -4   7   1       1239.81       1167.95       126.81 o                         
  -3   7   1       2801.99       2460.98        97.62 o                         
  -2   7   1        320.63        422.86        32.95 o                         
  -1   7   1        165.31        149.34        22.78 o                         
   0   7   1       1939.31       1813.02        66.41 o                         
   1   7   1        978.19        970.89        37.96 o                         
   2   7   1        112.40        144.21        24.18 o                         
   3   7   1       1319.63       1213.26        72.47 o                         
   4   7   1        327.36        313.58        42.87 o                         
   5   7   1        121.73         20.80        31.51 o                         
   6   7   1       1513.89       1440.54        92.78 o                         
   7   7   1        105.79         58.16        39.48 o                         
   8   7   1       1157.82       1153.06        97.62 o                         
   9   7   1        151.17        202.85        55.31 o                         
  10   7   1          0.62        197.07        60.55 o                         
  11   7   1        252.77        218.70        64.53 o                         
 -12   8   1         41.94         93.66        53.19 o                         
 -11   8   1         53.38        169.02       168.80 o                         
 -10   8   1          6.13         33.03        49.14 o                         
  -9   8   1         93.32        221.09        54.85 o                         
  -8   8   1         82.16        107.95        61.40 o                         
  -7   8   1        119.40        152.51        45.67 o                         
  -6   8   1        986.45       1132.35        87.61 o                         
  -5   8   1       1638.35       1659.49        96.67 o                         
  -4   8   1       2777.46       2924.92       116.35 o                         
  -3   8   1        114.72        136.52        44.83 o                         
  -2   8   1         45.98          5.97        19.40 o                         
  -1   8   1         98.84        119.75        22.51 o                         
   0   8   1         64.42         27.45        17.07 o                         
   1   8   1        798.71        804.61        41.10 o                         
   2   8   1       3576.74       3400.65        82.85 o                         
   3   8   1        347.11        314.38        44.16 o                         
   4   8   1       1361.90       1321.48        81.98 o                         
   5   8   1        117.33        144.27        39.49 o                         
   6   8   1         57.23         51.16        49.10 o                         
   7   8   1        333.74        293.08        53.97 o                         
   8   8   1         94.01         11.47        67.71 o                         
   9   8   1          1.69         -6.51        46.13 o                         
  10   8   1        324.15        448.04        75.87 o                         
  11   8   1          1.06        252.46       103.61 o                         
 -12   9   1          0.11        -60.40        60.69 o                         
 -11   9   1         15.37         23.38        89.60 o                         
 -10   9   1         94.93        134.17        52.64 o                         
  -9   9   1         29.54         72.83        66.23 o                         
  -8   9   1        579.91        600.87        77.40 o                         
  -7   9   1        986.97        956.69        91.73 o                         
  -6   9   1          2.60        -27.55        38.27 o                         
  -5   9   1        255.77        295.54        59.50 o                         
  -4   9   1          5.74         -5.23        62.35 o                         
  -3   9   1         56.80          8.01        36.03 o                         
  -2   9   1       3062.52       2988.94       249.66 o                         
  -1   9   1         12.25         54.25        29.28 o                         
   0   9   1       2127.88       2274.49        84.52 o                         
   1   9   1       2433.98       2323.59        73.01 o                         
   2   9   1        851.81        908.24        74.78 o                         
   3   9   1        350.37        382.68        33.98 o                         
   4   9   1          5.33          7.04        51.89 o                         
   5   9   1        674.26        634.71        65.61 o                         
   6   9   1        111.76        125.06        45.18 o                         
   7   9   1         34.78         97.63        78.41 o                         
   8   9   1        634.47        761.66        84.79 o                         
   9   9   1        305.69        418.93        71.67 o                         
  10   9   1        165.16        309.40       105.41 o                         
 -11  10   1         59.66        184.41        65.81 o                         
 -10  10   1         32.11        117.02       173.72 o                         
  -9  10   1        185.81        224.70        63.79 o                         
  -8  10   1         85.02        179.90       106.55 o                         
  -7  10   1        456.62        569.38        74.80 o                         
  -6  10   1          7.50        -13.68        45.46 o                         
  -5  10   1        610.15        583.64        64.77 o                         
  -4  10   1        674.10        708.71        68.11 o                         
  -3  10   1        543.91        547.60        58.76 o                         
  -2  10   1         77.36         88.96        58.93 o                         
  -1  10   1       5731.11       5614.06       153.19 o                         
   0  10   1         74.45         73.29        32.25 o                         
   1  10   1       4875.18       4873.62       109.99 o                         
   2  10   1         31.79         43.40        22.13 o                         
   3  10   1        474.64        433.38        37.70 o                         
   4  10   1         54.33         30.77        48.43 o                         
   5  10   1         49.03         26.88        48.56 o                         
   6  10   1          4.47         84.34        42.11 o                         
   7  10   1       2353.48       2581.20       208.60 o                         
   8  10   1        194.90        245.45        66.06 o                         
   9  10   1        388.10        471.38       127.22 o                         
  10  10   1         11.93        141.08        86.24 o                         
 -10  11   1         53.88        168.17        63.97 o                         
  -9  11   1         32.82         64.06        46.21 o                         
  -8  11   1        394.02        321.40       137.20 o                         
  -7  11   1        531.99        546.33        72.74 o                         
  -6  11   1          6.85         20.10       109.20 o                         
  -5  11   1       1058.32       1064.56        88.20 o                         
  -4  11   1        127.80        117.93        42.18 o                         
  -3  11   1        363.76        348.26        51.12 o                         
  -2  11   1       1394.08       1346.01        86.23 o                         
  -1  11   1          0.32        -14.67        48.61 o                         
   0  11   1       1807.87       1693.86       171.45 o                         
   1  11   1        284.80        223.16        62.81 o                         
   2  11   1          1.64        -17.41        42.64 o                         
   3  11   1       1994.65       1894.00       153.90 o                         
   4  11   1         47.22          9.53        34.47 o                         
   5  11   1        294.17        272.13        55.88 o                         
   6  11   1       1647.86       1584.48       217.47 o                         
   7  11   1        134.51        223.70        59.70 o                         
   8  11   1        306.26        379.13        70.91 o                         
   9  11   1          0.98       -128.87        85.92 o                         
  10  11   1         13.67        171.07        96.26 o                         
 -10  12   1          3.66        -81.00        54.00 o                         
  -9  12   1         12.60        110.11        60.10 o                         
  -8  12   1          0.44         63.72        50.91 o                         
  -7  12   1        107.61        140.11        54.24 o                         
  -6  12   1       2171.73       2102.10       130.37 o                         
  -5  12   1          0.36        -77.49        51.66 o                         
  -4  12   1       1045.60       1063.02        87.98 o                         
  -3  12   1          0.22          0.60        33.59 o                         
  -2  12   1        766.62        768.09        69.47 o                         
  -1  12   1          8.55        -21.37        40.05 o                         
   0  12   1        228.91        251.36        53.20 o                         
   1  12   1         95.59        109.18        43.19 o                         
   2  12   1       1226.73       1220.51        89.88 o                         
   3  12   1          0.54        -60.01        40.25 o                         
   4  12   1        490.44        563.01        68.46 o                         
   5  12   1         72.31         95.70        46.74 o                         
   6  12   1        441.68        540.13       168.53 o                         
   7  12   1         44.33        -28.21        83.66 o                         
   8  12   1         50.67         82.72        50.22 o                         
   9  12   1          1.63        215.93        95.31 o                         
  -9  13   1         47.46         21.70       100.54 o                         
  -8  13   1         50.55        112.51        57.37 o                         
  -7  13   1         61.90         64.05        47.03 o                         
  -6  13   1          2.08        -13.05        74.36 o                         
  -5  13   1        953.30       1036.52        96.46 o                         
  -4  13   1        190.44         89.99        43.45 o                         
  -3  13   1       1283.73       1302.60        97.24 o                         
  -2  13   1          1.16        -49.32        57.62 o                         
  -1  13   1        625.82        560.81        93.26 o                         
   0  13   1        926.58       1054.11        95.88 o                         
   1  13   1        467.36        497.82        68.84 o                         
   2  13   1         94.19        -68.63        69.33 o                         
   3  13   1        254.68        313.13        57.24 o                         
   4  13   1          3.91        -64.92        43.28 o                         
   5  13   1        201.41        252.72        57.31 o                         
   6  13   1         17.09        -49.22        65.20 o                         
   7  13   1        121.13         44.85       120.74 o                         
   8  13   1        161.51        180.61        87.37 o                         
  -9  14   1         68.85        132.32        91.67 o                         
  -8  14   1         32.14         50.81        51.19 o                         
  -7  14   1        228.33        280.51        63.97 o                         
  -6  14   1         23.22         23.81        45.36 o                         
  -5  14   1          6.60         54.36        44.51 o                         
  -4  14   1        641.76        744.29        80.74 o                         
  -3  14   1         20.35         12.80        37.88 o                         
  -2  14   1        297.84        212.54        81.42 o                         
  -1  14   1        299.78        280.18        57.51 o                         
   0  14   1          1.57        -73.87        50.85 o                         
   1  14   1         52.91        211.93        79.35 o                         
   2  14   1         52.59         32.79        43.88 o                         
   3  14   1         23.66          6.93        39.75 o                         
   4  14   1         62.85        130.17        94.83 o                         
   5  14   1         70.25          7.21        41.26 o                         
   6  14   1          0.79         30.30        41.91 o                         
   7  14   1        156.70        141.14        88.96 o                         
   8  14   1         22.02          2.98        73.17 o                         
  -8  15   1        106.14        -14.89        78.55 o                         
  -7  15   1         15.25         -7.83        67.73 o                         
  -6  15   1        355.45        410.26       113.87 o                         
  -5  15   1          1.95         17.64        62.55 o                         
  -4  15   1          7.96        -87.14        62.49 o                         
  -3  15   1        104.00        100.39        75.35 o                         
  -2  15   1        187.70        100.84        52.55 o                         
  -1  15   1          0.06         31.26        51.95 o                         
   0  15   1         18.38          4.94        69.36 o                         
   1  15   1         62.71        162.44        67.27 o                         
   2  15   1        178.00        252.77        62.69 o                         
   3  15   1         32.82        152.72        72.92 o                         
   4  15   1         29.05         44.67        48.92 o                         
   5  15   1          0.76         -6.37        43.08 o                         
   6  15   1        128.68        120.76        82.82 o                         
   7  15   1          5.00         -9.24        69.72 o                         
  -6  16   1         11.19       -100.87        76.35 o                         
  -5  16   1         87.14         62.23        78.81 o                         
  -4  16   1         11.78         50.85        77.11 o                         
  -3  16   1         37.95        133.25        62.35 o                         
  -2  16   1         30.92         48.43        47.82 o                         
  -1  16   1         73.21        121.92        53.01 o                         
   0  16   1          1.08         32.20       135.17 o                         
   1  16   1        121.71        226.81        68.00 o                         
   2  16   1          1.05         16.27        48.82 o                         
   3  16   1          7.61        -37.37        47.81 o                         
   4  16   1          0.62         62.75        72.57 o                         
  -5  17   1         25.16        126.52        81.31 o                         
  -4  17   1          8.14       -100.10        76.97 o                         
  -3  17   1        152.03        287.80        75.54 o                         
  -2  17   1         30.65         66.06        96.23 o                         
  -1  17   1          0.24         56.65       104.60 o                         
   0  17   1         43.12         25.49        49.59 o                         
   1  17   1         12.54        -88.29        58.86 o                         
   2  17   1          4.86         -1.76        94.06 o                         
   3  17   1         15.38         10.87        66.38 o                         
   0  18   1         56.34         45.47        73.70 o                         
   1  18   1          0.17        -78.65        77.42 o                         
 -14   0   2          1.01         80.22        97.04 o                         
 -12   0   2         28.91         34.47        74.59 o                         
 -10   0   2       1169.21       1265.82       146.76 o                         
  -8   0   2       2156.17       2246.24       161.66 o                         
  -6   0   2        773.48        860.01        60.53 o                         
  -4   0   2       2582.37       2577.58        69.14 o                         
  -2   0   2       5939.15       5536.60        91.02 o                         
   2   0   2         38.94         60.41        12.62 o                         
   4   0   2       3803.14       3674.34        73.83 o                         
   6   0   2       4636.57       4283.07       109.20 o                         
   8   0   2       1742.00       1839.72       129.74 o                         
  10   0   2         46.82         95.64        61.41 o                         
 -14   1   2         22.57         75.96       166.31 o                         
 -13   1   2         53.83          0.67        47.16 o                         
 -12   1   2         19.87        -13.12        47.36 o                         
 -11   1   2         32.80        -22.30        48.72 o                         
 -10   1   2          3.87        -55.97        47.91 o                         
  -9   1   2       2462.32       2458.12       101.12 o                         
  -8   1   2        121.21        153.57        35.10 o                         
  -7   1   2       2326.37       2591.65        90.40 o                         
  -6   1   2       3070.13       3037.97        90.67 o                         
  -5   1   2        272.66        257.16        26.15 o                         
  -4   1   2        324.04        304.84        20.29 o                         
  -3   1   2        185.46        213.72        20.13 o                         
  -2   1   2        530.45        531.90        17.03 o                         
  -1   1   2      19818.07      21980.93       115.74 o                         
   0   1   2       1465.28       1624.84        41.63 o                         
   1   1   2      18475.04      21147.55       112.89 o                         
   2   1   2      24414.61      25455.06       105.88 o                         
   3   1   2        607.22        627.00        19.91 o                         
   4   1   2        421.69        431.20        19.16 o                         
   5   1   2         12.70          2.08        12.66 o                         
   6   1   2        133.97         85.38        18.11 o                         
   7   1   2       2803.49       2777.14        86.62 o                         
   8   1   2        299.89        345.46        60.43 o                         
   9   1   2         47.86         31.61        36.23 o                         
  10   1   2        276.12        552.63       103.33 o                         
  11   1   2         45.08        -49.12        73.46 o                         
  12   1   2        110.67         87.84        74.36 o                         
 -14   2   2          8.54         60.45        82.09 o                         
 -13   2   2        449.14        530.09        86.56 o                         
 -12   2   2          3.51        -25.92        47.25 o                         
 -11   2   2          8.23         55.13        48.79 o                         
 -10   2   2       1427.86       1354.22        82.87 o                         
  -9   2   2          0.03        -45.84        30.56 o                         
  -8   2   2        540.31        523.00        81.65 o                         
  -7   2   2       1641.83       1698.52        75.08 o                         
  -6   2   2       2455.94       2752.37        87.45 o                         
  -5   2   2       8907.85       9684.50       504.33 o                         
  -4   2   2        781.65        839.00        33.96 o                         
  -3   2   2       1152.99       1132.80        27.78 o                         
  -2   2   2         25.31         10.93        11.17 o                         
  -1   2   2       1657.72       1883.06        42.42 o                         
   0   2   2          5.45         45.21        21.29 o                         
   1   2   2       6924.92       7121.35        56.36 o                         
   2   2   2      13249.36      15074.75       113.26 o                         
   3   2   2       7625.76       7459.21        74.96 o                         
   4   2   2         27.40         53.68        15.11 o                         
   5   2   2        421.06        355.06        29.04 o                         
   6   2   2        728.20        774.73        41.97 o                         
   7   2   2         13.72         44.06        24.36 o                         
   8   2   2        140.86        149.86        34.57 o                         
   9   2   2        398.29        344.48        48.78 o                         
  10   2   2          1.12        -25.95        63.62 o                         
  11   2   2        214.81        482.66        99.91 o                         
  12   2   2          3.98         77.42        66.09 o                         
  13   2   2         42.12        115.68        90.71 o                         
 -14   3   2         54.94        309.77       111.22 o                         
 -13   3   2         15.93         19.82        70.54 o                         
 -12   3   2        467.05        513.58       196.43 o                         
 -11   3   2         15.13         39.36        35.78 o                         
 -10   3   2        353.75        274.93        44.26 o                         
  -9   3   2        278.36        241.67        49.04 o                         
  -8   3   2        891.43        788.22        59.61 o                         
  -7   3   2        230.97        263.97       113.59 o                         
  -6   3   2       4562.64       4528.40       144.12 o                         
  -5   3   2       1397.93       1286.99       107.61 o                         
  -4   3   2      10659.36      10169.65        96.23 o                         
  -3   3   2         38.92         12.04        18.09 o                         
  -2   3   2      11456.62      13646.23       137.94 o                         
  -1   3   2       2578.61       3196.95        80.16 o                         
   0   3   2        254.24        212.81        36.80 o                         
   1   3   2        121.23        148.31        19.06 o                         
   2   3   2       7189.20       7039.54        85.56 o                         
   3   3   2        241.34        188.13        31.31 o                         
   4   3   2       3687.92       3227.71        61.23 o                         
   5   3   2       1966.30       1900.81        54.26 o                         
   6   3   2         15.66          8.23        25.73 o                         
   7   3   2       3484.10       3353.24       115.89 o                         
   8   3   2          2.04         10.11        30.06 o                         
   9   3   2        235.73        227.85        52.83 o                         
  10   3   2         25.29        111.45        90.63 o                         
  11   3   2          2.42        115.49        54.85 o                         
  12   3   2         25.44         36.20        62.16 o                         
 -14   4   2          0.19        -22.96        70.72 o                         
 -13   4   2        105.43         99.82       101.48 o                         
 -12   4   2         33.47         39.29        44.66 o                         
 -11   4   2        427.35        410.71        67.25 o                         
 -10   4   2        549.18        599.75        73.07 o                         
  -9   4   2        107.18         70.47        37.03 o                         
  -8   4   2       2291.30       2229.47       148.62 o                         
  -7   4   2         85.35         12.51        36.53 o                         
  -6   4   2        265.16        307.95        69.97 o                         
  -5   4   2       7302.96       6875.55       659.88 o                         
  -4   4   2         41.50        -16.26        44.99 o                         
  -3   4   2       6564.29       6594.87       112.61 o                         
  -2   4   2       3814.77       3936.13       101.27 o                         
  -1   4   2        597.04        663.23        30.00 o                         
   0   4   2        277.92        147.76        26.42 o                         
   1   4   2       8238.66       8582.65       109.08 o                         
   2   4   2         76.32         86.64        28.23 o                         
   3   4   2        389.16        420.25        29.29 o                         
   4   4   2        423.41        414.50        43.12 o                         
   5   4   2       1391.48       1444.17        55.84 o                         
   6   4   2       3551.40       3485.93       124.83 o                         
   7   4   2         33.08         77.28        47.39 o                         
   8   4   2        795.87        693.65       113.77 o                         
   9   4   2        239.60        168.34        61.20 o                         
  10   4   2        300.89        263.20        50.98 o                         
  11   4   2        131.91        133.18        52.56 o                         
  12   4   2        135.92        191.86        64.00 o                         
 -14   5   2          3.29         17.87        75.24 o                         
 -13   5   2          0.15         20.40        84.60 o                         
 -12   5   2          5.96         19.17        47.06 o                         
 -11   5   2        407.00        390.44       119.03 o                         
 -10   5   2         25.94          1.18        39.10 o                         
  -9   5   2       2914.73       3106.24       210.54 o                         
  -8   5   2         45.94         59.35        49.43 o                         
  -7   5   2       2075.08       1918.36       148.85 o                         
  -6   5   2         15.79        -29.54        43.26 o                         
  -5   5   2       4270.88       4281.98       188.76 o                         
  -4   5   2        168.20        148.79        51.75 o                         
  -3   5   2       4494.90       4812.65       177.53 o                         
  -2   5   2        253.27        309.07        42.83 o                         
  -1   5   2       2894.76       2474.86        59.24 o                         
   0   5   2       4321.80       4629.73       295.59 o                         
   1   5   2         75.63         46.63        15.07 o                         
   2   5   2        961.23        959.12        41.33 o                         
   3   5   2        175.97        131.12        22.12 o                         
   4   5   2        210.79        216.88        27.21 o                         
   5   5   2       3157.03       3358.89       198.80 o                         
   6   5   2          5.22          9.49        18.08 o                         
   7   5   2        864.70        796.57        83.64 o                         
   8   5   2        151.26        154.14        49.97 o                         
   9   5   2        291.78        300.16        66.35 o                         
  10   5   2          1.88         -3.52        33.30 o                         
  11   5   2          2.53         38.23        52.11 o                         
  12   5   2          1.13        135.10        87.96 o                         
 -13   6   2        117.14        190.93       125.75 o                         
 -12   6   2         12.22         -4.55        72.49 o                         
 -11   6   2        568.27        473.86        73.35 o                         
 -10   6   2        717.07        889.70       137.25 o                         
  -9   6   2        515.15        534.70        98.85 o                         
  -8   6   2       1787.22       1612.91       147.34 o                         
  -7   6   2        102.19        100.40        55.47 o                         
  -6   6   2        513.49        400.09        79.08 o                         
  -5   6   2        785.33        735.03        88.51 o                         
  -4   6   2         34.09         45.18        43.92 o                         
  -3   6   2       1734.50       1625.64       116.64 o                         
  -2   6   2       5003.64       4925.65       118.02 o                         
  -1   6   2        430.59        414.51        34.18 o                         
   0   6   2         11.07          6.98        22.52 o                         
   1   6   2          1.86         16.64        24.23 o                         
   2   6   2         36.76         35.45        22.96 o                         
   3   6   2       1141.10       1058.41        49.35 o                         
   4   6   2       2801.87       2801.86        82.14 o                         
   5   6   2        702.27        709.91        61.07 o                         
   6   6   2        913.13        983.12       182.02 o                         
   7   6   2         92.52         76.36        23.23 o                         
   8   6   2        539.24        598.96        68.69 o                         
   9   6   2          2.01        -12.34        39.59 o                         
  10   6   2         95.31        108.29        37.86 o                         
  11   6   2          5.41        -32.42        48.84 o                         
 -13   7   2         11.78         55.29        55.27 o                         
 -12   7   2        300.60        156.98        54.53 o                         
 -11   7   2         13.86          9.98        83.69 o                         
 -10   7   2        263.57        381.38        95.55 o                         
  -9   7   2          0.45        -98.38        74.59 o                         
  -8   7   2        562.60        585.13       102.29 o                         
  -7   7   2          0.69          2.55        54.38 o                         
  -6   7   2        674.46        783.22       101.73 o                         
  -5   7   2        389.23        353.69        75.29 o                         
  -4   7   2       6813.08       6314.96       163.28 o                         
  -3   7   2        148.18        137.86        32.13 o                         
  -2   7   2        777.86        698.95        40.58 o                         
  -1   7   2        523.48        423.72        35.67 o                         
   0   7   2       1643.89       1804.93       132.92 o                         
   1   7   2          5.53         15.86        13.63 o                         
   2   7   2        927.48        835.78        37.21 o                         
   3   7   2       3022.21       2990.75       107.79 o                         
   4   7   2       4022.75       4079.34       130.38 o                         
   5   7   2        453.40        476.46        53.68 o                         
   6   7   2          3.94        -10.24        41.24 o                         
   7   7   2       1244.26       1333.38        92.79 o                         
   8   7   2         11.25        -16.59        35.26 o                         
   9   7   2        141.35         95.20        46.06 o                         
  10   7   2        166.55        309.60       129.81 o                         
  11   7   2         23.76         88.73        95.49 o                         
 -13   8   2        104.07        171.19        91.63 o                         
 -12   8   2          4.30         69.28        77.06 o                         
 -11   8   2        117.17        146.78        76.50 o                         
 -10   8   2        352.87        439.34       109.56 o                         
  -9   8   2          3.39        -30.21        69.12 o                         
  -8   8   2        256.79        192.77        73.42 o                         
  -7   8   2       1311.36       1152.13       129.29 o                         
  -6   8   2        367.49        435.10        58.35 o                         
  -5   8   2       1572.28       1737.75        95.54 o                         
  -4   8   2        611.88        473.70        52.55 o                         
  -3   8   2        534.61        501.44        48.95 o                         
  -2   8   2       2424.17       2529.85        95.41 o                         
  -1   8   2        958.32        991.48        66.40 o                         
   0   8   2         23.14          8.08        38.59 o                         
   1   8   2       3459.96       3441.51        76.10 o                         
   2   8   2       3070.68       2926.73        71.79 o                         
   3   8   2       6247.72       6115.64       163.28 o                         
   4   8   2        177.04        117.37        34.59 o                         
   5   8   2         90.32        129.20        39.88 o                         
   6   8   2         12.73         -3.17        33.14 o                         
   7   8   2          3.76          3.52        37.88 o                         
   8   8   2          6.97        -63.17        42.11 o                         
   9   8   2        343.10        461.54        70.51 o                         
  10   8   2         77.06         24.42        67.36 o                         
  11   8   2        152.66        116.24        82.28 o                         
 -12   9   2         17.69        -60.30        74.65 o                         
 -11   9   2          4.82        -77.31        65.96 o                         
 -10   9   2          0.90         28.15        52.85 o                         
  -9   9   2       1167.53       1248.28       109.07 o                         
  -8   9   2         15.15         48.56        46.05 o                         
  -7   9   2         60.43         86.78        44.36 o                         
  -6   9   2       1832.31       1845.26       111.38 o                         
  -5   9   2         12.88         64.91        33.78 o                         
  -4   9   2         26.56         45.17        32.09 o                         
  -3   9   2        926.40        959.97        68.75 o                         
  -2   9   2        321.00        252.61        38.82 o                         
  -1   9   2       1794.73       1707.51        77.81 o                         
   0   9   2       2530.87       2588.40       111.54 o                         
   1   9   2        225.98        221.03        35.30 o                         
   2   9   2       2118.43       2049.76        64.33 o                         
   3   9   2        112.44        105.28        25.89 o                         
   4   9   2         11.60         32.91        33.98 o                         
   5   9   2        921.16        999.73        78.32 o                         
   6   9   2        304.61        355.47        55.57 o                         
   7   9   2        362.86        322.91        80.25 o                         
   8   9   2        487.22        606.99        79.59 o                         
   9   9   2        282.77        356.79        99.59 o                         
  10   9   2        163.87        310.48       109.25 o                         
 -12  10   2         80.70        153.75        92.13 o                         
 -11  10   2          3.54         18.76        49.90 o                         
 -10  10   2         15.80        -14.39       121.33 o                         
  -9  10   2         24.71         48.33        59.93 o                         
  -8  10   2        441.51        463.24        70.55 o                         
  -7  10   2        274.87        299.45        57.98 o                         
  -6  10   2        162.36        137.87        46.69 o                         
  -5  10   2        237.91        194.94        45.87 o                         
  -4  10   2        919.73       1083.73        79.69 o                         
  -3  10   2         76.03         30.47        29.81 o                         
  -2  10   2        968.96        980.41        82.70 o                         
  -1  10   2         71.43          4.91        51.16 o                         
   0  10   2       3106.53       2948.77       224.77 o                         
   1  10   2       1495.24       1438.31        58.30 o                         
   2  10   2        407.72        383.03        32.27 o                         
   3  10   2        538.58        657.78        69.31 o                         
   4  10   2        689.45        723.02        69.70 o                         
   5  10   2          0.26         28.08        36.28 o                         
   6  10   2       1178.03       1374.06        99.65 o                         
   7  10   2        103.10        111.87        44.74 o                         
   8  10   2        872.35        944.22        92.74 o                         
   9  10   2         70.40        102.26        91.72 o                         
  10  10   2          0.14        -11.85        84.39 o                         
 -11  11   2        143.90        367.10       113.01 o                         
 -10  11   2         31.14         78.31        51.49 o                         
  -9  11   2         80.03        133.90        52.87 o                         
  -8  11   2          8.57         44.24        46.66 o                         
  -7  11   2        890.74        808.64        88.75 o                         
  -6  11   2         14.43         63.13        44.29 o                         
  -5  11   2        288.76        309.49        54.39 o                         
  -4  11   2        213.91        185.54        55.57 o                         
  -3  11   2        132.39         79.39        34.78 o                         
  -2  11   2         56.93         72.27        31.46 o                         
  -1  11   2        689.93        635.34       103.32 o                         
   0  11   2         16.20         -9.77        34.75 o                         
   1  11   2        802.93        995.93        80.84 o                         
   2  11   2       1429.02       1519.50        94.43 o                         
   3  11   2        647.04        593.26        65.21 o                         
   4  11   2        386.00        487.91        60.80 o                         
   5  11   2        382.52        328.83        67.73 o                         
   6  11   2        292.61        373.98        61.49 o                         
   7  11   2        373.25        529.80        73.91 o                         
   8  11   2          6.55        -31.53        69.48 o                         
   9  11   2          2.05       -107.57        88.73 o                         
 -11  12   2          0.52         57.35        76.18 o                         
 -10  12   2         81.99         73.30        54.40 o                         
  -9  12   2         16.97        -95.93        63.95 o                         
  -8  12   2         18.09         49.39        59.11 o                         
  -7  12   2        163.84        229.01       111.33 o                         
  -6  12   2        734.18        643.46       116.75 o                         
  -5  12   2        567.17        533.42        67.74 o                         
  -4  12   2         55.61         61.01        36.51 o                         
  -3  12   2          4.12         -7.05        54.51 o                         
  -2  12   2         26.05         25.16        47.14 o                         
  -1  12   2        123.63         35.02        38.71 o                         
   0  12   2         62.02         28.20        41.63 o                         
   1  12   2       1038.59       1030.62        86.43 o                         
   2  12   2        259.25        217.60        44.50 o                         
   3  12   2        754.38        725.23        78.57 o                         
   4  12   2          0.48        -20.15        36.17 o                         
   5  12   2        290.69        269.54        52.15 o                         
   6  12   2          1.29          8.09        92.85 o                         
   7  12   2         47.55        -20.75        76.68 o                         
   8  12   2          4.72         20.26        70.06 o                         
   9  12   2        263.88        399.21       116.85 o                         
 -10  13   2          9.09         71.64        70.90 o                         
  -9  13   2         24.86         98.27        59.08 o                         
  -8  13   2         30.28        104.90        61.40 o                         
  -7  13   2          0.39         13.47        43.87 o                         
  -6  13   2        536.02        591.45        78.24 o                         
  -5  13   2        360.38        396.91        62.25 o                         
  -4  13   2        663.23        691.27        74.58 o                         
  -3  13   2          2.14        -29.73        36.41 o                         
  -2  13   2       1154.95        972.00       139.71 o                         
  -1  13   2        249.52        250.85        58.93 o                         
   0  13   2        215.36        180.37        50.08 o                         
   1  13   2         39.65          5.65        41.66 o                         
   2  13   2         80.89         23.12        48.03 o                         
   3  13   2        107.24        111.73        45.98 o                         
   4  13   2        140.25        244.80        54.57 o                         
   5  13   2          1.80        -40.20        43.35 o                         
   6  13   2        331.94        289.44        62.19 o                         
   7  13   2        539.96        597.83       135.25 o                         
   8  13   2        148.31        126.75        78.82 o                         
  -9  14   2          8.76        -70.90        56.81 o                         
  -8  14   2         41.16        -64.51       117.06 o                         
  -7  14   2         21.68        -33.02        51.80 o                         
  -6  14   2         58.67        104.02        82.96 o                         
  -5  14   2        527.27        479.23        67.80 o                         
  -4  14   2        112.14        192.17        79.27 o                         
  -3  14   2        736.23        878.73       132.43 o                         
  -2  14   2         37.86        -40.63        69.22 o                         
  -1  14   2        117.52        148.72        51.45 o                         
   0  14   2        282.64        253.29        54.19 o                         
   1  14   2         86.31         81.65        47.67 o                         
   2  14   2         17.09         -8.35        41.36 o                         
   3  14   2         40.54        -29.88        44.83 o                         
   4  14   2         14.92          7.86        44.76 o                         
   5  14   2        103.67         21.12        48.31 o                         
   6  14   2        250.45        305.65        98.38 o                         
   7  14   2          3.29         43.83        62.56 o                         
  -8  15   2         12.65        -90.60        92.94 o                         
  -7  15   2        167.40         87.11        92.47 o                         
  -6  15   2         20.41        -16.46        67.08 o                         
  -5  15   2        106.80        132.95        88.24 o                         
  -4  15   2        124.88        124.54        76.65 o                         
  -3  15   2         95.93         -8.75        64.58 o                         
  -2  15   2        110.26         73.79       117.77 o                         
  -1  15   2        145.94        217.77        59.76 o                         
   0  15   2         21.39        -28.24        50.91 o                         
   1  15   2        384.94        536.37        78.57 o                         
   2  15   2        148.48        105.13        46.65 o                         
   3  15   2          6.86        100.24        55.32 o                         
   4  15   2         38.87        101.28        47.91 o                         
   5  15   2        114.64         17.89        60.35 o                         
   6  15   2          9.60         -8.37        68.45 o                         
   7  15   2         52.56        138.94        82.75 o                         
  -7  16   2          3.82        143.10        98.63 o                         
  -6  16   2         89.51       -145.48        96.99 o                         
  -5  16   2         50.06        -52.47        76.24 o                         
  -4  16   2          5.89         73.72        77.69 o                         
  -3  16   2         13.91         23.62        87.02 o                         
  -2  16   2        162.68         62.82        52.57 o                         
  -1  16   2          1.20          0.50        50.78 o                         
   0  16   2         36.72        154.32       100.43 o                         
   1  16   2         74.50         74.32        70.85 o                         
   2  16   2        135.90        155.59        56.41 o                         
   3  16   2         14.59        -59.68        63.66 o                         
   5  16   2         80.01        184.25        87.70 o                         
  -5  17   2          2.19          7.30        79.17 o                         
  -4  17   2        174.15        398.22       120.01 o                         
  -3  17   2          2.43          3.48        59.76 o                         
  -2  17   2          3.71        -27.24        95.01 o                         
  -1  17   2          7.28         22.25       115.60 o                         
   0  17   2         32.34        132.29        63.25 o                         
   1  17   2          9.73        -34.35        51.82 o                         
   2  17   2        100.96        216.03        95.11 o                         
  -1  18   2         67.72        -49.61        76.59 o                         
   0  18   2          2.54         44.66        79.45 o                         
 -13   0   3          0.64         27.48        62.07 o                         
 -11   0   3        211.07        152.65        73.55 o                         
  -9   0   3          7.74         14.46        47.12 o                         
  -7   0   3       2205.71       2443.12       128.65 o                         
  -5   0   3       2694.88       2371.43        91.16 o                         
  -3   0   3         27.01         25.93        17.97 o                         
  -1   0   3       8480.10       8246.83        79.89 o                         
   1   0   3       1642.64       1915.27        40.08 o                         
   3   0   3       2290.33       2093.34        64.28 o                         
   5   0   3       2463.35       2472.27        69.85 o                         
   7   0   3       2071.27       2046.33        86.86 o                         
   9   0   3         59.26        248.34        76.17 o                         
 -14   1   3         34.65         80.68        97.94 o                         
 -13   1   3        399.09        371.68        76.84 o                         
 -12   1   3          1.55          7.59        64.14 o                         
 -11   1   3        482.42        562.75        82.18 o                         
 -10   1   3         61.68         44.39        33.38 o                         
  -9   1   3        311.86        232.09        41.08 o                         
  -8   1   3       2874.36       2760.78       102.54 o                         
  -7   1   3        245.55        198.54        33.88 o                         
  -6   1   3          0.99        -25.47        24.24 o                         
  -5   1   3        735.89        875.76        63.17 o                         
  -4   1   3       1476.88       1500.22        39.49 o                         
  -3   1   3       2501.26       2878.55        43.39 o                         
  -2   1   3       3250.47       3291.24        41.59 o                         
  -1   1   3        276.40        343.71        14.03 o                         
   0   1   3      16618.34      18990.48        90.45 o                         
   1   1   3      14922.44      16220.74        90.65 o                         
   2   1   3         57.73         67.85        14.50 o                         
   3   1   3         10.09         11.05         8.57 o                         
   4   1   3        603.87        546.54        18.82 o                         
   5   1   3        339.83        306.49        22.28 o                         
   6   1   3       2149.28       2156.09        64.51 o                         
   7   1   3          6.11         13.68        39.35 o                         
   8   1   3          4.66         18.66        46.41 o                         
   9   1   3        965.28        999.97       119.66 o                         
  10   1   3         94.73         43.92        50.71 o                         
  11   1   3         16.08        -26.04        59.23 o                         
 -14   2   3         92.82        132.66        80.93 o                         
 -13   2   3         83.32         86.22        61.96 o                         
 -12   2   3         88.00        123.43        60.04 o                         
 -11   2   3        601.73        663.72        65.26 o                         
 -10   2   3          1.23         62.60        37.91 o                         
  -9   2   3        150.23        206.40        34.63 o                         
  -8   2   3          5.03         23.20        27.95 o                         
  -7   2   3         61.76         84.04        29.81 o                         
  -6   2   3       4562.49       4230.15       109.91 o                         
  -5   2   3       2259.61       2579.33       191.34 o                         
  -4   2   3        198.14        207.92        21.84 o                         
  -3   2   3       3659.58       3365.41        44.76 o                         
  -2   2   3        546.10        676.44        28.12 o                         
  -1   2   3        948.15       1281.85        27.94 o                         
   0   2   3      20120.41      20796.71       108.99 o                         
   1   2   3      24721.12      27662.39       194.35 o                         
   2   2   3      23270.06      23860.80       166.17 o                         
   3   2   3       1668.11       1565.97        33.91 o                         
   4   2   3        709.84        706.62        23.48 o                         
   5   2   3          4.12         -1.54        11.72 o                         
   6   2   3        102.68         98.18        19.15 o                         
   7   2   3        105.96        155.01        45.92 o                         
   8   2   3        506.52        571.60        51.85 o                         
   9   2   3         22.75          6.83        46.05 o                         
  10   2   3        177.24        242.57        76.65 o                         
  11   2   3         38.93         25.72        98.38 o                         
  12   2   3         63.63         58.91        80.49 o                         
 -14   3   3         60.32        139.23        95.30 o                         
 -13   3   3        194.34        370.57        82.07 o                         
 -12   3   3         15.07        -15.67        39.89 o                         
 -11   3   3         36.54        104.95        39.37 o                         
 -10   3   3         13.83         13.33        38.17 o                         
  -9   3   3        568.47        577.50        65.01 o                         
  -8   3   3          2.71         32.48        28.77 o                         
  -7   3   3       1569.27       1623.29        96.41 o                         
  -6   3   3        731.17        772.57        64.09 o                         
  -5   3   3       6005.38       5875.18       150.80 o                         
  -4   3   3       2219.09       2311.83        74.87 o                         
  -3   3   3       4586.62       4339.39        63.15 o                         
  -2   3   3       2905.93       3236.74        67.48 o                         
  -1   3   3       1729.14       1895.74        49.86 o                         
   0   3   3       8136.01       8363.27       110.68 o                         
   1   3   3      29601.54      30608.21       410.97 o                         
   2   3   3       5147.21       5003.57        62.91 o                         
   3   3   3       2794.12       2749.97        80.06 o                         
   4   3   3       1152.65       1012.86        36.63 o                         
   5   3   3       3745.19       3786.60        75.94 o                         
   6   3   3       1773.54       1734.78        52.59 o                         
   7   3   3          5.45        -17.51        20.44 o                         
   8   3   3        368.16        338.19        39.86 o                         
   9   3   3        109.74         92.54        30.01 o                         
  10   3   3         46.29         36.16        43.53 o                         
  11   3   3          1.97        102.31        46.10 o                         
  12   3   3          8.17        -63.63        68.90 o                         
 -14   4   3          0.60          7.94        76.69 o                         
 -13   4   3          0.64         30.84       125.59 o                         
 -12   4   3         53.01         33.11        65.06 o                         
 -11   4   3        284.29        277.09        61.22 o                         
 -10   4   3         56.05         68.14        43.07 o                         
  -9   4   3        833.16        962.48        85.07 o                         
  -8   4   3       2209.48       2386.08       124.97 o                         
  -7   4   3         35.33         35.52        53.95 o                         
  -6   4   3        331.12        204.19        65.03 o                         
  -5   4   3       1076.28       1249.99        42.83 o                         
  -4   4   3      13138.92      13378.48       221.56 o                         
  -3   4   3      11090.92      11512.83       190.45 o                         
  -2   4   3          2.83         -3.83        19.27 o                         
  -1   4   3       5759.19       5651.70       121.81 o                         
   0   4   3        634.30        648.10        38.16 o                         
   1   4   3        283.95        221.44        23.38 o                         
   2   4   3       3093.89       2951.82        59.37 o                         
   3   4   3        376.37        270.54        24.07 o                         
   4   4   3       8524.21       8706.52       125.47 o                         
   5   4   3       2380.47       2211.05        58.47 o                         
   6   4   3         20.51         22.03        17.65 o                         
   7   4   3       1517.70       1641.76        95.53 o                         
   8   4   3        160.54        156.98        34.05 o                         
   9   4   3          7.97        -20.91        26.28 o                         
  10   4   3         21.56        107.62        50.85 o                         
  11   4   3          5.79         15.46        79.06 o                         
  12   4   3         16.41        125.86        95.20 o                         
 -14   5   3          0.06         17.59        74.76 o                         
 -13   5   3         22.35         65.24        87.02 o                         
 -12   5   3        104.15        119.80        53.13 o                         
 -11   5   3         45.75         56.45        42.39 o                         
 -10   5   3       1932.85       2356.49       134.30 o                         
  -9   5   3          0.40         25.92        67.20 o                         
  -8   5   3       1367.60       1335.73       136.40 o                         
  -7   5   3         54.83        117.43        58.76 o                         
  -6   5   3         10.21         13.86        11.22 o                         
  -5   5   3        158.64        161.97        34.42 o                         
  -4   5   3       5751.73       6271.87       222.27 o                         
  -3   5   3       2055.59       2469.06       133.64 o                         
  -2   5   3      22923.75      22883.22       258.45 o                         
  -1   5   3        141.38        147.98        22.99 o                         
   0   5   3       4650.23       4210.62       140.96 o                         
   1   5   3         22.42         20.79        19.89 o                         
   2   5   3       6168.68       6108.39       122.78 o                         
   3   5   3        211.78        202.73        22.79 o                         
   4   5   3       3228.30       3060.88        86.82 o                         
   5   5   3         15.60         45.93        21.04 o                         
   6   5   3       1204.41       1117.79        52.61 o                         
   7   5   3         75.18         86.25        20.76 o                         
   8   5   3        333.83        414.56        56.75 o                         
   9   5   3          0.37         20.94        32.28 o                         
  10   5   3         53.22         32.30        46.17 o                         
  11   5   3          6.62        119.02        72.88 o                         
 -13   6   3          2.31          8.96        51.55 o                         
 -12   6   3        108.75        156.46        70.96 o                         
 -11   6   3        215.12        192.05        56.42 o                         
 -10   6   3         15.71        -99.42        78.86 o                         
  -9   6   3       1214.55       1543.59       156.73 o                         
  -8   6   3        880.50        850.87       115.08 o                         
  -7   6   3         38.50          5.88        56.48 o                         
  -6   6   3        772.32        807.00        44.38 o                         
  -5   6   3          8.92         15.14        42.63 o                         
  -4   6   3       2239.09       1918.01       130.71 o                         
  -3   6   3       7850.02       7832.44       249.84 o                         
  -2   6   3       2350.72       2594.24        84.66 o                         
  -1   6   3       7171.74       7377.95       104.20 o                         
   0   6   3       1654.34       1756.75       118.68 o                         
   1   6   3        140.59        144.13        36.88 o                         
   2   6   3       3571.69       3628.34       103.94 o                         
   3   6   3          0.69          9.07        17.73 o                         
   4   6   3       2645.35       2684.99        78.20 o                         
   5   6   3       2825.35       2902.42       113.22 o                         
   6   6   3        606.78        553.58        58.50 o                         
   7   6   3        352.52        393.17        34.27 o                         
   8   6   3         21.09         27.59        48.54 o                         
   9   6   3        130.43        128.64        61.84 o                         
  10   6   3         43.75         -1.85        95.07 o                         
  11   6   3          1.74        132.44        82.49 o                         
 -13   7   3         96.50         68.56        57.60 o                         
 -12   7   3          7.44         26.52       159.76 o                         
 -11   7   3        107.54        142.99        83.98 o                         
 -10   7   3         10.81         83.20        69.76 o                         
  -9   7   3         20.11        -19.24        65.52 o                         
  -8   7   3          1.09        147.99        71.09 o                         
  -7   7   3       1205.76       1238.91       132.09 o                         
  -6   7   3         13.65        112.64        62.49 o                         
  -5   7   3       3931.47       4049.23       205.11 o                         
  -4   7   3        115.17        107.34        50.99 o                         
  -3   7   3       1761.39       1719.27        81.01 o                         
  -2   7   3         35.46          9.35        34.69 o                         
  -1   7   3        788.35        777.03        44.17 o                         
   0   7   3         19.87        -22.27        45.75 o                         
   1   7   3       5463.84       5343.67       133.22 o                         
   2   7   3        786.66        714.66        56.54 o                         
   3   7   3       9272.05       9692.01       187.02 o                         
   4   7   3       1342.62       1495.39        81.03 o                         
   5   7   3        928.64        838.09        68.11 o                         
   6   7   3        436.85        450.88        70.28 o                         
   7   7   3        119.03        133.72        42.34 o                         
   8   7   3        234.72        306.70        54.62 o                         
   9   7   3         86.61         90.96        57.13 o                         
  10   7   3         51.48         46.19        71.10 o                         
  11   7   3        224.04        200.13       104.72 o                         
 -13   8   3         12.29         63.28       103.88 o                         
 -12   8   3         65.83         -4.17        53.15 o                         
 -11   8   3        202.55         66.11        71.11 o                         
 -10   8   3         86.54         52.71        60.76 o                         
  -9   8   3        729.71        714.30       119.76 o                         
  -8   8   3         20.91         72.75        55.51 o                         
  -7   8   3        361.81        399.41        90.18 o                         
  -6   8   3        770.64        815.09       103.46 o                         
  -5   8   3        312.04        227.79        44.67 o                         
  -4   8   3        374.42        313.79        56.23 o                         
  -3   8   3       2208.22       2368.67        98.12 o                         
  -2   8   3         23.60         37.71        24.57 o                         
  -1   8   3          6.37         -3.75        17.73 o                         
   0   8   3       4722.27       4736.98       215.30 o                         
   1   8   3        574.49        511.57        49.08 o                         
   2   8   3       8039.25       7562.02       233.30 o                         
   3   8   3       4074.72       4186.66       216.02 o                         
   4   8   3       2054.76       2059.96        99.18 o                         
   5   8   3         64.48         50.67        31.93 o                         
   6   8   3          9.19         25.45        32.87 o                         
   7   8   3          0.25         -6.02        50.02 o                         
   8   8   3        299.11        368.34        70.51 o                         
   9   8   3         55.07        -61.48        67.39 o                         
  10   8   3        404.10        654.97       142.94 o                         
 -12   9   3         39.39        -19.73        54.16 o                         
 -11   9   3          3.94        -15.73        51.07 o                         
 -10   9   3        322.01        388.57        74.55 o                         
  -9   9   3        263.58        140.39        78.59 o                         
  -8   9   3        328.27        254.94        57.90 o                         
  -7   9   3         23.55         34.14        41.17 o                         
  -6   9   3        181.71        183.46        46.16 o                         
  -5   9   3        185.48        200.03        69.80 o                         
  -4   9   3         92.89        119.01        35.54 o                         
  -3   9   3        665.89        602.70        55.48 o                         
  -2   9   3       2039.05       1895.46       136.47 o                         
  -1   9   3        158.32        192.87        30.93 o                         
   0   9   3       1049.70        942.65        70.30 o                         
   1   9   3       2853.34       2793.13       111.85 o                         
   2   9   3          0.98          0.00        27.66 o                         
   3   9   3       2377.18       2227.05        62.76 o                         
   4   9   3         18.06         12.94        64.86 o                         
   5   9   3          0.49         -1.66        37.19 o                         
   6   9   3        678.61        815.86        80.74 o                         
   7   9   3         36.58        -13.83        39.11 o                         
   8   9   3        132.30        164.76        48.45 o                         
   9   9   3        541.80        620.45       133.87 o                         
  10   9   3          4.25         23.21        73.69 o                         
 -12  10   3         15.74        326.57       118.70 o                         
 -11  10   3         40.02        102.32        59.15 o                         
 -10  10   3         27.57        103.15        90.77 o                         
  -9  10   3        410.49        398.99        69.92 o                         
  -8  10   3          0.17        -25.08        49.93 o                         
  -7  10   3         53.02        -48.59        45.69 o                         
  -6  10   3         89.36        115.87        43.90 o                         
  -5  10   3        247.21        264.20        53.32 o                         
  -4  10   3          2.30         -0.50        36.03 o                         
  -3  10   3        743.29        613.63        59.29 o                         
  -2  10   3         45.39         29.41        25.52 o                         
  -1  10   3       1210.46       1165.84       121.31 o                         
   0  10   3         29.77         15.47       111.44 o                         
   1  10   3         32.35         16.63        29.58 o                         
   2  10   3         13.45         23.37        33.93 o                         
   3  10   3        278.97        349.04        48.72 o                         
   4  10   3        318.05        242.92        45.62 o                         
   5  10   3        781.57        873.05       186.35 o                         
   6  10   3         38.14         56.20        40.33 o                         
   7  10   3        326.94        455.62        64.50 o                         
   8  10   3        273.70        270.86       100.38 o                         
   9  10   3          6.47        150.58       118.09 o                         
 -12  11   3        121.31          0.00        73.63 o                         
 -11  11   3         40.92         94.95        57.16 o                         
 -10  11   3         24.57        -11.90       122.43 o                         
  -9  11   3         45.00        -57.32        50.23 o                         
  -8  11   3        260.88        351.23        65.63 o                         
  -7  11   3        230.79        250.56        56.86 o                         
  -6  11   3         79.10         62.28        52.04 o                         
  -5  11   3         37.70        -51.94        40.93 o                         
  -4  11   3        470.72        475.74        58.64 o                         
  -3  11   3        184.33        185.89        39.96 o                         
  -2  11   3        308.27        315.06        44.65 o                         
  -1  11   3          0.43         -9.55        53.94 o                         
   0  11   3       1930.86       2127.77       114.77 o                         
   1  11   3        333.16        291.91        52.60 o                         
   2  11   3        625.63        580.02        62.16 o                         
   3  11   3         13.43         10.96        32.58 o                         
   4  11   3         49.55         36.48        34.68 o                         
   5  11   3         17.16         11.22        37.60 o                         
   6  11   3        125.49        182.47        52.27 o                         
   7  11   3          0.05         77.55        73.43 o                         
   8  11   3         48.52         28.48        64.23 o                         
   9  11   3        194.59        338.14       103.79 o                         
 -11  12   3         73.09       -125.19        84.03 o                         
 -10  12   3         55.86        -17.79        49.20 o                         
  -9  12   3         90.79         87.98        50.20 o                         
  -8  12   3          1.00         37.32        45.05 o                         
  -7  12   3        107.85         87.87        56.50 o                         
  -6  12   3        616.18        781.37        81.44 o                         
  -5  12   3        228.09        201.10        75.77 o                         
  -4  12   3         26.39         56.19        38.14 o                         
  -3  12   3        342.39        351.99        50.03 o                         
  -2  12   3        128.50        129.55        37.14 o                         
  -1  12   3        211.10        247.94        75.70 o                         
   0  12   3        255.87        244.73        51.82 o                         
   1  12   3        707.64        876.90        83.19 o                         
   2  12   3        786.62        783.58        76.07 o                         
   3  12   3          1.95         40.62        54.28 o                         
   4  12   3         46.49        -25.05        40.08 o                         
   5  12   3         22.12         39.87        41.56 o                         
   6  12   3         12.29         12.90        67.93 o                         
   7  12   3          7.05        -37.07        80.50 o                         
   8  12   3         69.81        183.30        98.44 o                         
 -10  13   3         21.71        130.34        67.69 o                         
  -9  13   3        169.92        259.29        72.92 o                         
  -8  13   3         17.55         54.40        45.63 o                         
  -7  13   3        465.23        509.58        75.27 o                         
  -6  13   3        131.64        172.78        52.58 o                         
  -5  13   3        646.70        713.99       135.67 o                         
  -4  13   3        261.64        245.97        75.67 o                         
  -3  13   3         67.80        106.76        73.31 o                         
  -2  13   3        128.27        141.29        81.39 o                         
  -1  13   3         86.01          7.70        91.63 o                         
   0  13   3          4.12         25.47        45.37 o                         
   1  13   3        266.12        367.25        63.05 o                         
   2  13   3        106.49         43.37        91.60 o                         
   3  13   3        174.68        233.74        72.91 o                         
   4  13   3         16.18         20.76        40.57 o                         
   5  13   3        205.68        306.28       100.19 o                         
   6  13   3         25.61         92.79        68.98 o                         
   7  13   3         41.09          5.93        72.85 o                         
   8  13   3         49.68        110.23        81.64 o                         
  -9  14   3          4.63       -114.13        76.09 o                         
  -8  14   3        235.28        207.88       116.11 o                         
  -7  14   3         12.87       -142.69        95.13 o                         
  -6  14   3        118.57         22.09        65.21 o                         
  -5  14   3        271.65        315.53        99.16 o                         
  -4  14   3        702.95        874.35       138.42 o                         
  -3  14   3        225.99        242.72        81.48 o                         
  -2  14   3         11.62        104.88        86.06 o                         
  -1  14   3        186.66        257.20        56.70 o                         
   0  14   3         58.03          9.43        67.03 o                         
   1  14   3        299.85        413.15        69.63 o                         
   2  14   3          2.87        -26.58        42.31 o                         
   3  14   3         13.38         93.96        58.96 o                         
   4  14   3        432.00        447.76        67.62 o                         
   5  14   3         16.11         63.06        63.43 o                         
   6  14   3          6.15         23.21        71.36 o                         
   7  14   3        104.12         76.17        82.21 o                         
  -8  15   3         52.04        156.04       107.09 o                         
  -7  15   3         38.02         49.32        79.60 o                         
  -6  15   3         23.55        -92.29        73.21 o                         
  -5  15   3          3.93         15.25        75.01 o                         
  -4  15   3        200.51        318.14       105.14 o                         
  -3  15   3         15.56        -33.72        84.29 o                         
  -2  15   3        843.61       1027.87       105.59 o                         
  -1  15   3         18.05         34.38        46.34 o                         
   0  15   3        305.58        275.16        59.52 o                         
   1  15   3         76.21         58.47        66.51 o                         
   2  15   3        109.60        105.05        54.28 o                         
   3  15   3        120.93         96.29        52.92 o                         
   4  15   3         37.75       -112.13        83.13 o                         
   5  15   3          8.48          0.21        63.67 o                         
   6  15   3         33.39       -120.26        80.17 o                         
  -6  16   3         13.10         93.12        82.03 o                         
  -5  16   3          8.49          8.79        74.70 o                         
  -4  16   3        106.57        175.66        88.53 o                         
  -3  16   3        234.42        357.12       103.56 o                         
  -2  16   3         21.37         98.18       141.31 o                         
  -1  16   3        195.39        172.41        59.01 o                         
   0  16   3         48.14         -2.53        64.10 o                         
   1  16   3         37.09         70.19        59.15 o                         
   2  16   3          1.28        -11.53        46.04 o                         
   3  16   3          0.73        163.84        88.02 o                         
   5  16   3        158.06        124.18        77.91 o                         
  -3  17   3         92.23         49.55        60.87 o                         
  -2  17   3          3.73        -76.45        58.72 o                         
  -1  17   3         81.99        150.70        81.47 o                         
   0  17   3          1.44         11.43        60.15 o                         
  -2  18   3         41.54          0.00        69.10 o                         
 -14   0   4          0.45        185.16       110.13 o                         
 -12   0   4        146.43        202.90        86.79 o                         
 -10   0   4       3368.79       3089.49       219.65 o                         
  -8   0   4       1383.06       1240.70        86.17 o                         
  -6   0   4        293.61        384.79        48.20 o                         
  -4   0   4       3043.09       2800.88        74.94 o                         
  -2   0   4        966.35       1330.54        36.32 o                         
   0   0   4         15.18         36.18        10.52 o                         
   2   0   4       4997.48       5158.16        71.64 o                         
   4   0   4         95.55         83.45        19.90 o                         
   6   0   4       1058.83        899.43        80.51 o                         
  12   0   4        194.84        164.47        86.51 o                         
 -14   1   4        245.36        269.64        77.06 o                         
 -13   1   4         22.10        -40.67       115.24 o                         
 -12   1   4          2.30        -57.07        63.07 o                         
 -11   1   4       2492.61       2448.54       147.56 o                         
 -10   1   4         49.75         80.56        48.63 o                         
  -9   1   4        128.37        145.14        36.25 o                         
  -8   1   4       1034.80        987.16        37.71 o                         
  -7   1   4        230.78        176.79        37.65 o                         
  -6   1   4       4258.53       4191.92       109.38 o                         
  -5   1   4        657.89        735.50        47.26 o                         
  -4   1   4       1823.35       1859.20        44.31 o                         
  -3   1   4       1474.60       1386.38        31.13 o                         
  -2   1   4        662.84        683.68        22.90 o                         
  -1   1   4         30.68         20.30        10.50 o                         
   0   1   4       4259.32       5373.95        55.63 o                         
   1   1   4         48.65         51.70        11.85 o                         
   2   1   4       7128.28       7303.63        68.28 o                         
   3   1   4       1494.40       1390.32        22.91 o                         
   4   1   4       1783.04       1689.36        31.61 o                         
   5   1   4         26.83          7.99        12.82 o                         
   6   1   4         14.71         -4.20        33.32 o                         
   7   1   4        184.65        171.45        40.20 o                         
   8   1   4       1383.72       1742.15       125.64 o                         
   9   1   4        150.02        156.71        62.52 o                         
  10   1   4        352.36        459.65       112.26 o                         
  11   1   4        165.87        376.11       106.16 o                         
  12   1   4         14.45         -3.33        65.10 o                         
 -14   2   4        196.07        220.71       105.20 o                         
 -13   2   4        427.08        368.56        81.61 o                         
 -12   2   4        213.91        281.97        55.01 o                         
 -11   2   4         59.19         85.28        39.32 o                         
 -10   2   4        699.69        566.50        59.55 o                         
  -9   2   4         30.86         43.10        35.41 o                         
  -8   2   4          2.62         10.18        31.19 o                         
  -7   2   4        782.88        683.98        52.98 o                         
  -6   2   4       1672.50       1641.07        44.98 o                         
  -5   2   4       3678.44       3516.12        72.92 o                         
  -4   2   4         48.29         69.01        13.50 o                         
  -3   2   4        470.59        488.42        22.20 o                         
  -2   2   4       5510.50       6019.29        61.77 o                         
  -1   2   4        200.52        324.58        15.74 o                         
   0   2   4       3992.39       5102.62        59.64 o                         
   1   2   4       6459.83       5922.68        93.15 o                         
   2   2   4       9284.13       9320.66        65.41 o                         
   3   2   4         95.08        132.50        15.40 o                         
   4   2   4        259.09        248.04        17.37 o                         
   5   2   4         60.23         53.06        12.37 o                         
   6   2   4        172.29        178.50        39.50 o                         
   7   2   4        340.35        344.68        32.93 o                         
   8   2   4          3.25          9.12        34.78 o                         
   9   2   4       1798.71       1835.63       116.60 o                         
  10   2   4          6.46         89.04        92.35 o                         
  11   2   4        174.48        269.22       104.64 o                         
  12   2   4         55.55        -59.11        79.99 o                         
  13   2   4         15.10        -41.64        81.62 o                         
 -14   3   4        115.39        113.68        81.87 o                         
 -13   3   4        106.38         14.57        97.54 o                         
 -12   3   4         34.78         24.43        46.83 o                         
 -11   3   4         18.58          7.41        35.39 o                         
 -10   3   4         12.38         52.01        36.45 o                         
  -9   3   4         31.16        -12.52        31.37 o                         
  -8   3   4       2151.99       2161.59        95.71 o                         
  -7   3   4         66.80         50.20        29.91 o                         
  -6   3   4       6257.54       6327.12       171.20 o                         
  -5   3   4        403.07        368.52        46.78 o                         
  -4   3   4       2379.38       1920.78        51.48 o                         
  -3   3   4       2773.74       2768.94        53.52 o                         
  -2   3   4       1798.79       1900.00        41.88 o                         
  -1   3   4        204.80        170.18        16.36 o                         
   0   3   4       3781.41       3398.38        56.13 o                         
   1   3   4        128.86        164.58        16.54 o                         
   2   3   4       3809.67       3454.18        42.93 o                         
   3   3   4        399.91        331.42        22.51 o                         
   4   3   4       2471.84       2224.54        53.66 o                         
   5   3   4        140.19        156.69        17.66 o                         
   6   3   4        218.87        196.69        44.76 o                         
   7   3   4        446.40        449.79        39.27 o                         
   8   3   4        559.59        508.14        43.89 o                         
   9   3   4         15.12         22.45        40.16 o                         
  10   3   4        702.11        772.96       141.96 o                         
  11   3   4         59.15        -43.84        82.15 o                         
  12   3   4         52.09        -48.85        92.56 o                         
  13   3   4          0.26          4.31        70.81 o                         
 -14   4   4         15.86        -90.55        82.31 o                         
 -13   4   4          1.86          9.20        61.28 o                         
 -12   4   4         32.88        153.67        47.60 o                         
 -11   4   4        123.52        170.75        47.70 o                         
 -10   4   4        549.27        552.06        60.28 o                         
  -9   4   4       2441.95       2459.94       108.51 o                         
  -8   4   4        189.31        114.77        44.03 o                         
  -7   4   4        981.77        909.11        92.60 o                         
  -6   4   4         35.43         54.50        82.74 o                         
  -5   4   4        620.84        552.40        33.31 o                         
  -4   4   4       4770.24       4884.32        95.07 o                         
  -3   4   4       2630.33       2888.30        72.63 o                         
  -2   4   4      12317.94      12449.37       126.83 o                         
  -1   4   4       4029.65       3914.10        78.31 o                         
   0   4   4       7504.23       7667.08       124.18 o                         
   1   4   4       2571.98       2347.78        60.80 o                         
   2   4   4        918.18        999.27        32.32 o                         
   3   4   4       3073.49       2902.99        61.80 o                         
   4   4   4       3993.02       3899.43       134.63 o                         
   5   4   4        293.35        289.89        24.50 o                         
   6   4   4       1602.30       1664.42        54.32 o                         
   7   4   4        155.08        135.55        65.05 o                         
   8   4   4        187.10        236.17        35.84 o                         
   9   4   4        224.41         99.35       107.07 o                         
  10   4   4         14.07         40.85        39.60 o                         
  11   4   4        170.62        262.26       104.95 o                         
 -14   5   4         23.21        -30.76        64.56 o                         
 -13   5   4         57.97        108.91        72.19 o                         
 -12   5   4          0.11          9.18        59.53 o                         
 -11   5   4        792.16        787.95        88.25 o                         
 -10   5   4         62.50        111.88        52.29 o                         
  -9   5   4       1054.88       1170.64       137.55 o                         
  -8   5   4        128.69         36.60        54.41 o                         
  -7   5   4        489.36        413.43        83.77 o                         
  -6   5   4        136.17        169.94        42.66 o                         
  -5   5   4        826.97        837.17        78.77 o                         
  -4   5   4        286.09        325.38        35.26 o                         
  -3   5   4      22940.76      22978.46       281.20 o                         
  -2   5   4        312.68        303.69        35.42 o                         
  -1   5   4       3461.27       3209.81       149.81 o                         
   0   5   4        184.23        152.52        43.31 o                         
   1   5   4       8927.37       9932.65       337.11 o                         
   2   5   4        281.25        384.75        39.22 o                         
   3   5   4        228.89        193.18        21.67 o                         
   4   5   4        296.10        277.23        33.30 o                         
   5   5   4       5133.45       5287.35       108.74 o                         
   6   5   4        260.54        267.26        35.90 o                         
   7   5   4        767.21        801.95        48.64 o                         
   8   5   4         22.77        -32.33        36.92 o                         
   9   5   4        554.18        515.74        73.43 o                         
  10   5   4         34.95         74.48        73.54 o                         
  11   5   4         44.04        229.15       109.70 o                         
 -14   6   4          6.68         -0.33        67.87 o                         
 -13   6   4          9.55        104.41        62.32 o                         
 -12   6   4         56.33         44.74       112.47 o                         
 -11   6   4          0.01        -26.13        44.42 o                         
 -10   6   4        401.93        551.25       113.52 o                         
  -9   6   4       1696.92       1952.34       177.61 o                         
  -8   6   4        250.19        259.37        80.13 o                         
  -7   6   4        855.73       1047.96       122.69 o                         
  -6   6   4         55.37         53.93        21.04 o                         
  -5   6   4       1787.60       1797.76        76.04 o                         
  -4   6   4       1597.44       1501.32       122.08 o                         
  -3   6   4       2516.46       2551.84       149.26 o                         
  -2   6   4       9194.75       9248.75       178.92 o                         
  -1   6   4       6486.94       6588.95       138.26 o                         
   0   6   4       1413.01       1568.86       116.32 o                         
   1   6   4        139.36        116.81        25.63 o                         
   2   6   4        386.61        426.95        38.80 o                         
   3   6   4       2405.89       2295.71        85.52 o                         
   4   6   4       1776.72       1708.26        60.94 o                         
   5   6   4       2060.05       2003.35       125.67 o                         
   6   6   4       2207.31       2293.02        79.49 o                         
   7   6   4         54.78         49.96        22.69 o                         
   8   6   4        213.63        195.90        47.49 o                         
   9   6   4         28.87        -65.10        71.71 o                         
  10   6   4          4.99         -7.88        61.99 o                         
  11   6   4         62.45        102.56        87.35 o                         
 -13   7   4          0.14          8.09        58.86 o                         
 -12   7   4         93.29        156.28        60.72 o                         
 -11   7   4          0.93         -9.49        48.24 o                         
 -10   7   4         26.15         13.40        69.34 o                         
  -9   7   4          6.93        -80.72        77.93 o                         
  -8   7   4       2128.19       2287.91       188.55 o                         
  -7   7   4        147.78        303.85        82.50 o                         
  -6   7   4       2113.95       1869.78       130.68 o                         
  -5   7   4          1.99         40.53        50.60 o                         
  -4   7   4       3476.34       3658.49       193.87 o                         
  -3   7   4        795.05        692.36        90.17 o                         
  -2   7   4        317.65        269.53        32.97 o                         
  -1   7   4        404.37        515.65        40.37 o                         
   0   7   4       6459.44       6245.87       242.20 o                         
   1   7   4          1.29          4.01        21.97 o                         
   2   7   4       3471.54       3439.56       108.37 o                         
   3   7   4        355.52        336.14        39.17 o                         
   4   7   4        817.79        816.51        52.15 o                         
   5   7   4        123.99        133.65        35.95 o                         
   6   7   4          1.47         34.19        48.73 o                         
   7   7   4        346.87        340.57        49.74 o                         
   8   7   4        120.35        119.71        40.64 o                         
   9   7   4          4.00       -103.07        92.37 o                         
  10   7   4        383.52        340.55       103.61 o                         
 -13   8   4        198.82        201.58       109.75 o                         
 -12   8   4         46.27         61.79        50.22 o                         
 -11   8   4        174.33        227.84        95.32 o                         
 -10   8   4        402.69        717.11       125.83 o                         
  -9   8   4          1.52          9.16        56.19 o                         
  -8   8   4         28.52         73.81        63.84 o                         
  -7   8   4       1617.28       1518.70       148.67 o                         
  -6   8   4         76.32        110.45        66.66 o                         
  -5   8   4        521.45        284.01        69.05 o                         
  -4   8   4        587.16        627.90        58.38 o                         
  -3   8   4          0.66         -9.27        49.36 o                         
  -2   8   4       1174.39       1091.94        59.79 o                         
  -1   8   4       1500.19       1526.40        58.89 o                         
   0   8   4        315.02        372.05        74.98 o                         
   1   8   4       1376.29       1374.73       173.60 o                         
   2   8   4       2164.11       2358.72        97.35 o                         
   3   8   4        742.67        682.84        82.47 o                         
   4   8   4       1695.94       1698.97        89.82 o                         
   5   8   4          0.59         53.76        34.91 o                         
   6   8   4         29.65         10.56        55.33 o                         
   7   8   4        474.24        594.86        65.83 o                         
   8   8   4         33.08        -31.67        69.98 o                         
   9   8   4        407.14        649.86       130.22 o                         
  10   8   4        103.76        163.65        99.63 o                         
 -12   9   4        112.22        131.29        62.66 o                         
 -11   9   4        212.60        194.64        86.00 o                         
 -10   9   4         48.52         -4.17        67.32 o                         
  -9   9   4        271.94        411.53       101.50 o                         
  -8   9   4        150.48        201.13        80.43 o                         
  -7   9   4        161.81        126.82        65.15 o                         
  -6   9   4        176.94        234.20        82.24 o                         
  -5   9   4        196.20        158.94        43.18 o                         
  -4   9   4        368.47        273.86        43.92 o                         
  -3   9   4        819.86        798.12        62.12 o                         
  -2   9   4          4.41         18.13        28.53 o                         
  -1   9   4        640.76        697.10       102.23 o                         
   0   9   4         60.27         34.56        32.27 o                         
   1   9   4        394.13        399.65        49.94 o                         
   2   9   4        557.89        611.62        56.97 o                         
   3   9   4        146.51         99.38        32.70 o                         
   4   9   4        193.24        181.42        44.02 o                         
   5   9   4       1001.76       1012.32        76.59 o                         
   6   9   4          4.69         21.94        34.65 o                         
   7   9   4         57.58          6.60        74.38 o                         
   8   9   4        376.30        314.49        93.42 o                         
   9   9   4          2.91          6.62        67.05 o                         
 -12  10   4         52.47         30.87        81.05 o                         
 -11  10   4          9.33        -18.69        52.03 o                         
 -10  10   4        369.75        387.19       149.32 o                         
  -9  10   4          9.79        -71.42        50.16 o                         
  -8  10   4        310.77        327.55        62.79 o                         
  -7  10   4        113.83         18.98        39.68 o                         
  -6  10   4         44.21         13.82        36.79 o                         
  -5  10   4        211.12        206.77        47.13 o                         
  -4  10   4        273.44        372.59        51.93 o                         
  -3  10   4        189.47        166.13        35.21 o                         
  -2  10   4        204.67        185.69        33.00 o                         
  -1  10   4         81.80         92.57        61.38 o                         
   0  10   4        725.95        632.80        62.38 o                         
   1  10   4          5.12          0.81        45.25 o                         
   2  10   4        704.16        742.33        66.75 o                         
   3  10   4        201.29        281.23        47.41 o                         
   4  10   4        378.02        396.00        54.14 o                         
   5  10   4         44.29         79.80        38.78 o                         
   6  10   4         50.68         75.53        56.28 o                         
   7  10   4         44.74        -89.33        81.00 o                         
   8  10   4         23.83       -131.17        87.44 o                         
   9  10   4          5.98       -162.84       108.56 o                         
 -11  11   4         28.26         84.00        69.92 o                         
 -10  11   4          1.37        -22.29        52.53 o                         
  -9  11   4        281.01        344.03        93.81 o                         
  -8  11   4          0.92         65.98        50.33 o                         
  -7  11   4        611.02        747.09       118.01 o                         
  -6  11   4        578.33        494.23        65.23 o                         
  -5  11   4        648.23        628.02        69.75 o                         
  -4  11   4         48.62         56.78        34.93 o                         
  -3  11   4         35.86         81.48        30.58 o                         
  -2  11   4         48.76         86.87        62.26 o                         
  -1  11   4        991.20        945.29       120.89 o                         
   0  11   4         12.54        -22.35        33.91 o                         
   1  11   4          0.21          2.88        37.26 o                         
   2  11   4        356.00        448.61        69.59 o                         
   3  11   4        280.45        449.68        58.10 o                         
   4  11   4        423.98        385.50        59.01 o                         
   5  11   4         10.87         -7.25        44.30 o                         
   6  11   4         28.80        -15.49        63.52 o                         
   7  11   4         99.67         59.84        69.65 o                         
   8  11   4        220.54        445.59       126.19 o                         
 -11  12   4          0.28       -162.92       108.61 o                         
 -10  12   4         48.12        129.06        79.72 o                         
  -9  12   4         14.45        -36.38        50.43 o                         
  -8  12   4         62.37        133.09        55.11 o                         
  -7  12   4        523.01        464.49        76.89 o                         
  -6  12   4          5.73          2.74        41.35 o                         
  -5  12   4        512.74        480.54        65.96 o                         
  -4  12   4         32.80         28.39        31.02 o                         
  -3  12   4        124.29        156.83        38.63 o                         
  -2  12   4        458.93        537.47       104.70 o                         
  -1  12   4         17.60         30.06        40.61 o                         
   0  12   4        119.72         78.04        39.68 o                         
   1  12   4        480.86        563.85        69.75 o                         
   2  12   4          7.00        -30.61        48.58 o                         
   3  12   4         13.75         62.54        66.68 o                         
   4  12   4         11.64         85.05        41.74 o                         
   5  12   4         15.02         -6.46        68.02 o                         
   6  12   4         11.26        115.03        82.59 o                         
   7  12   4        254.38        378.84       111.60 o                         
   8  12   4         12.25        -10.80        74.49 o                         
 -10  13   4        120.57         80.32        92.17 o                         
  -9  13   4         37.20        -19.80        50.78 o                         
  -8  13   4        120.81        147.31        57.85 o                         
  -7  13   4         19.43         10.40        47.04 o                         
  -6  13   4        523.09        556.16        75.27 o                         
  -5  13   4          4.57        -36.84        63.96 o                         
  -4  13   4        426.21        350.64        93.09 o                         
  -3  13   4          0.07         83.10        74.82 o                         
  -2  13   4          0.12        193.27        84.83 o                         
  -1  13   4          1.74        -42.30        46.90 o                         
   0  13   4        503.62        498.69        66.55 o                         
   1  13   4          1.49        -21.74        48.08 o                         
   2  13   4        354.19        506.09        68.66 o                         
   3  13   4         71.84        110.95        41.22 o                         
   4  13   4        162.03        220.56        86.40 o                         
   5  13   4          0.51        -20.95        78.66 o                         
   6  13   4         36.58         -9.42        73.04 o                         
   7  13   4          6.00        -85.70        86.67 o                         
  -9  14   4        180.97        208.52       102.33 o                         
  -8  14   4          9.50        -43.77        69.02 o                         
  -7  14   4         64.81         65.50        81.34 o                         
  -6  14   4        121.74        174.11        86.69 o                         
  -5  14   4        147.95        226.60        94.40 o                         
  -4  14   4        288.82        370.40       104.15 o                         
  -3  14   4        243.15        195.39        72.15 o                         
  -2  14   4        445.09        396.13       104.99 o                         
  -1  14   4        370.40        324.01        67.84 o                         
   0  14   4        341.07        318.25        63.03 o                         
   1  14   4        108.08        225.54        81.87 o                         
   2  14   4         49.74         81.23       129.71 o                         
   3  14   4        397.98        360.94       139.28 o                         
   4  14   4         32.85        -19.16        69.51 o                         
   5  14   4         46.87          6.24        68.82 o                         
   6  14   4        141.69        683.60       142.31 o                         
  -8  15   4          7.56        -99.60        99.74 o                         
  -7  15   4          1.08        -60.98        85.37 o                         
  -6  15   4         74.31       -143.80        98.65 o                         
  -5  15   4        272.20        417.51       110.79 o                         
  -4  15   4         11.87         78.58        73.69 o                         
  -3  15   4       1101.97       1465.77       177.09 o                         
  -2  15   4          2.09        -18.88        49.50 o                         
  -1  15   4        554.48        459.52        79.34 o                         
   0  15   4          3.33         72.47        73.79 o                         
   1  15   4         14.72         31.92        51.05 o                         
   2  15   4         10.87        -96.47        71.82 o                         
   3  15   4         58.08        188.78        95.22 o                         
   4  15   4          2.70        297.19        93.15 o                         
   5  15   4        162.18        134.08        82.30 o                         
   6  15   4         68.63         65.24        90.79 o                         
  -6  16   4         25.53        101.10        92.31 o                         
  -5  16   4        135.93        124.89       101.24 o                         
  -4  16   4        139.65        303.29       118.75 o                         
  -3  16   4         11.68        -88.49       198.77 o                         
  -2  16   4        525.97        549.73        87.51 o                         
  -1  16   4          1.84         32.21        46.47 o                         
   0  16   4         13.55         73.41        52.00 o                         
   1  16   4        125.06         56.95        81.37 o                         
   2  16   4         38.19         54.59        86.47 o                         
   5  16   4        150.38        296.01       104.90 o                         
  -3  17   4          1.42         -5.11        70.93 o                         
  -2  17   4          8.65         46.68        75.03 o                         
  -1  17   4          0.31        151.45        82.16 o                         
 -13   0   5        113.44        378.59       117.22 o                         
 -11   0   5       3698.23       3753.21       258.62 o                         
  -9   0   5       2673.13       2813.87       199.00 o                         
  -7   0   5        843.67        690.72        64.46 o                         
  -5   0   5         46.29         -5.76        32.11 o                         
  -3   0   5       1863.35       1716.20        55.04 o                         
  -1   0   5       2413.98       2286.42        43.42 o                         
   1   0   5        467.16        536.90        34.24 o                         
   3   0   5       2361.19       2153.31        55.01 o                         
   5   0   5        457.54        428.50        44.02 o                         
   7   0   5         30.29        165.54        65.15 o                         
   9   0   5         90.78         85.51        64.64 o                         
  11   0   5        193.77        296.84        95.74 o                         
 -14   1   5          3.61        -97.62        67.93 o                         
 -13   1   5        292.75        415.79        83.81 o                         
 -12   1   5        848.90        954.25       106.12 o                         
 -11   1   5         15.40         10.44        82.22 o                         
 -10   1   5        701.63        602.91        60.40 o                         
  -9   1   5         71.09         51.33        21.13 o                         
  -8   1   5       2661.70       2568.87        66.87 o                         
  -7   1   5       2159.94       2213.81        87.97 o                         
  -6   1   5        898.72        974.98        59.07 o                         
  -5   1   5       1780.39       1838.27        69.95 o                         
  -4   1   5      10129.57      10830.47       101.38 o                         
  -3   1   5         74.10         95.84        13.82 o                         
  -2   1   5       2585.45       2820.19        44.18 o                         
  -1   1   5       3367.92       3734.84        41.65 o                         
   0   1   5       5157.86       5468.64        41.48 o                         
   1   1   5        930.09        815.60        17.09 o                         
   2   1   5       3226.68       3245.93        46.02 o                         
   3   1   5        200.20        219.21        18.22 o                         
   4   1   5       3492.81       3500.90        65.96 o                         
   5   1   5        269.86        273.28        39.62 o                         
   6   1   5        227.83        274.31        48.85 o                         
   7   1   5         29.45        -29.50        37.40 o                         
   8   1   5          2.50         15.30        39.42 o                         
   9   1   5        453.37        608.58       181.89 o                         
  10   1   5        126.11         63.01        81.73 o                         
  11   1   5          4.82         -1.07        56.33 o                         
  12   1   5         89.70        -57.99        62.69 o                         
 -14   2   5        299.90        472.14       121.36 o                         
 -13   2   5         16.43         31.79        82.25 o                         
 -12   2   5         46.67         53.73        51.13 o                         
 -11   2   5         35.91         59.76        40.78 o                         
 -10   2   5        506.09        445.31        71.53 o                         
  -9   2   5       1441.84       1436.81        83.63 o                         
  -8   2   5       2005.51       2060.29        92.20 o                         
  -7   2   5       1443.33       1391.47        46.76 o                         
  -6   2   5      12837.09      13101.24       140.66 o                         
  -5   2   5        235.63        294.68        28.48 o                         
  -4   2   5       1206.02       1286.39        44.12 o                         
  -3   2   5       3484.62       3511.61        55.67 o                         
  -2   2   5          1.75         -6.56        12.00 o                         
  -1   2   5       4001.27       4477.12        50.36 o                         
   0   2   5       6914.05       7028.42        90.06 o                         
   1   2   5        279.52        285.67        19.01 o                         
   2   2   5        266.40        144.04        19.06 o                         
   3   2   5       1818.59       1969.30        48.21 o                         
   4   2   5        168.45        179.81        15.67 o                         
   5   2   5       1977.23       1950.12        38.48 o                         
   6   2   5         68.99         90.07        23.40 o                         
   7   2   5         10.42          9.93        31.81 o                         
   8   2   5       1250.84       1493.95       108.96 o                         
   9   2   5          7.43         -7.47        43.06 o                         
  10   2   5         37.82        -26.22        88.72 o                         
  11   2   5         73.31         99.64        57.50 o                         
  12   2   5         27.36         90.43        58.18 o                         
 -14   3   5          8.65        100.74        90.54 o                         
 -13   3   5        132.53         34.83        76.35 o                         
 -12   3   5         76.60         68.85        41.12 o                         
 -11   3   5         83.32        100.94        41.54 o                         
 -10   3   5        197.61        186.10        54.47 o                         
  -9   3   5       3208.88       3200.32       121.69 o                         
  -8   3   5        192.98        168.62        33.28 o                         
  -7   3   5       2548.78       2550.44        97.65 o                         
  -6   3   5        376.18        396.00        51.39 o                         
  -5   3   5       3574.85       3862.91       126.99 o                         
  -4   3   5        243.83        241.60        24.10 o                         
  -3   3   5         35.99         36.55        16.54 o                         
  -2   3   5        571.14        566.17        25.64 o                         
  -1   3   5      13756.29      14496.64       114.92 o                         
   0   3   5        648.86        650.20        19.94 o                         
   1   3   5        853.52        696.54        36.76 o                         
   2   3   5       1208.19       1313.08        57.62 o                         
   3   3   5       1602.50       1567.34        36.37 o                         
   4   3   5         10.97         28.68        12.83 o                         
   5   3   5         12.15         10.72        11.13 o                         
   6   3   5         48.35         38.50        18.53 o                         
   7   3   5        856.19        884.06        56.44 o                         
   8   3   5          4.03         36.68        36.86 o                         
   9   3   5        318.75        336.64        56.42 o                         
  10   3   5         25.19        -37.69        63.26 o                         
  11   3   5        176.52        285.78        73.33 o                         
  12   3   5          1.32        -37.83        60.85 o                         
 -14   4   5          4.94        -99.88        86.13 o                         
 -13   4   5        145.56        143.84        50.74 o                         
 -12   4   5          0.22          5.22        41.44 o                         
 -11   4   5        530.39        497.87        62.55 o                         
 -10   4   5        342.97        448.28        65.61 o                         
  -9   4   5         83.48         73.25        33.61 o                         
  -8   4   5       1847.45       1742.93       110.90 o                         
  -7   4   5        282.93        288.67        50.66 o                         
  -6   4   5         35.56         30.34        34.22 o                         
  -5   4   5        981.20        922.46        46.66 o                         
  -4   4   5       2821.99       3046.57        80.32 o                         
  -3   4   5       3715.08       3604.67        72.59 o                         
  -2   4   5       3205.26       3321.30        77.36 o                         
  -1   4   5       3809.63       4156.68        80.93 o                         
   0   4   5      11932.61      12652.87       202.52 o                         
   1   4   5         91.89        114.04        14.74 o                         
   2   4   5        615.45        721.77        51.46 o                         
   3   4   5        699.14        703.74        25.37 o                         
   4   4   5       4018.31       4035.18        77.08 o                         
   5   4   5       1480.58       1351.20        46.92 o                         
   6   4   5       1054.10        922.71        41.41 o                         
   7   4   5        643.37        649.68        44.93 o                         
   8   4   5        312.52        324.83       103.05 o                         
   9   4   5        180.37        212.40        79.75 o                         
  10   4   5         78.78        -23.87        71.81 o                         
  11   4   5          7.40         10.20        55.48 o                         
 -14   5   5         64.11         87.56        77.78 o                         
 -13   5   5         64.18         50.41       164.05 o                         
 -12   5   5         90.01         64.85        51.60 o                         
 -11   5   5         16.46         87.68        48.15 o                         
 -10   5   5        953.27       1098.19        82.57 o                         
  -9   5   5        244.79        182.98        53.92 o                         
  -8   5   5         11.79        -41.88        39.92 o                         
  -7   5   5         40.14         79.26        65.76 o                         
  -6   5   5       4298.67       4543.67       154.71 o                         
  -5   5   5        198.89        226.56        82.78 o                         
  -4   5   5       7140.56       7112.95       155.49 o                         
  -3   5   5        194.05        294.65        29.78 o                         
  -2   5   5      15762.89      15629.54       411.04 o                         
  -1   5   5        175.18        248.55        30.74 o                         
   0   5   5          5.08         53.75        47.46 o                         
   1   5   5        238.05        240.12        26.02 o                         
   2   5   5          1.81         18.28         9.46 o                         
   3   5   5        365.16        397.56        21.41 o                         
   4   5   5       6370.91       6231.63        87.77 o                         
   5   5   5       1036.83       1003.75        42.04 o                         
   6   5   5       1133.79       1190.13        58.69 o                         
   7   5   5          3.40         23.41        26.29 o                         
   8   5   5        527.96        416.93       122.16 o                         
   9   5   5          3.00        -89.89        71.78 o                         
  10   5   5        239.87        268.78        97.55 o                         
  11   5   5          4.97         39.23        79.59 o                         
 -13   6   5         59.37          6.86        53.81 o                         
 -12   6   5         10.91         31.72        86.84 o                         
 -11   6   5        138.25        298.90        66.21 o                         
 -10   6   5         31.09         49.26        72.91 o                         
  -9   6   5        648.62        677.77       116.80 o                         
  -8   6   5       1409.48       1547.72       154.73 o                         
  -7   6   5        235.62        198.43        75.71 o                         
  -6   6   5        256.33        203.12        31.35 o                         
  -5   6   5       2389.30       2517.11        95.39 o                         
  -4   6   5        147.47        107.90        29.60 o                         
  -3   6   5       7108.67       7106.51       255.36 o                         
  -2   6   5        777.66        663.15        62.26 o                         
  -1   6   5       2312.92       2206.86        79.44 o                         
   0   6   5       4371.56       4293.35       188.88 o                         
   1   6   5         90.39        102.12        24.27 o                         
   2   6   5       2054.05       2048.38        72.72 o                         
   3   6   5       2040.96       2009.18        63.88 o                         
   4   6   5       3389.62       3309.55        66.95 o                         
   5   6   5        950.46       1016.02        49.72 o                         
   6   6   5        206.66        232.17        31.60 o                         
   7   6   5        241.64        270.80        34.56 o                         
   8   6   5        122.39        104.10        67.39 o                         
   9   6   5         96.78         85.58        80.89 o                         
  10   6   5        144.06         64.29        74.32 o                         
 -13   7   5         14.95       -102.51        68.34 o                         
 -12   7   5         10.19         -9.28        56.27 o                         
 -11   7   5          8.32        -45.02        49.15 o                         
 -10   7   5         26.84        102.18        77.90 o                         
  -9   7   5       1173.54       1167.70       146.54 o                         
  -8   7   5        331.20        274.40        86.90 o                         
  -7   7   5       1085.16       1001.54       127.68 o                         
  -6   7   5          0.07          3.51        23.66 o                         
  -5   7   5        976.20        934.69       113.07 o                         
  -4   7   5        388.65        516.27        81.37 o                         
  -3   7   5        395.26        569.00        84.90 o                         
  -2   7   5        128.11        206.14        50.63 o                         
  -1   7   5       9545.75       9068.64       138.67 o                         
   0   7   5        239.15        242.61        66.68 o                         
   1   7   5        755.42        789.04        51.44 o                         
   2   7   5         36.30         60.59        25.02 o                         
   3   7   5       2521.83       2201.65       180.68 o                         
   4   7   5        334.86        315.91        27.51 o                         
   5   7   5        278.82        243.54        69.11 o                         
   6   7   5          0.21         26.56        37.66 o                         
   7   7   5        772.65        587.11       113.60 o                         
   8   7   5          3.80        -22.32        65.40 o                         
   9   7   5        185.69        255.95        97.18 o                         
  10   7   5         41.63         58.62        88.90 o                         
 -13   8   5         99.37        162.41        91.43 o                         
 -12   8   5         47.86         -2.17        51.84 o                         
 -11   8   5         43.45         11.19        76.52 o                         
 -10   8   5         41.50        -61.82        73.68 o                         
  -9   8   5         27.49         87.93        76.60 o                         
  -8   8   5        951.72        937.77       131.45 o                         
  -7   8   5        795.54        820.91       119.83 o                         
  -6   8   5       2144.96       2325.24       180.65 o                         
  -5   8   5        307.52        350.94        76.46 o                         
  -4   8   5        266.37        266.19        67.87 o                         
  -3   8   5       1071.81       1099.94        65.27 o                         
  -2   8   5         58.60         80.45        24.12 o                         
  -1   8   5          1.91         -1.70         8.96 o                         
   0   8   5        241.71        283.02        63.64 o                         
   1   8   5        188.61        163.77        32.77 o                         
   2   8   5       2213.42       2192.91        91.90 o                         
   3   8   5        229.61        256.08        37.73 o                         
   4   8   5        182.07        147.54        37.52 o                         
   5   8   5       1639.43       1851.04        95.42 o                         
   6   8   5         17.23         26.73        57.61 o                         
   7   8   5         30.59        153.14        81.51 o                         
   8   8   5        232.38        240.53       101.17 o                         
   9   8   5         81.04        -85.18        85.90 o                         
 -12   9   5        136.12        105.49       130.01 o                         
 -11   9   5          1.60        178.39        99.56 o                         
 -10   9   5        700.25        973.61       155.21 o                         
  -9   9   5        275.93        206.75        88.21 o                         
  -8   9   5         49.79        144.23        78.46 o                         
  -7   9   5        543.98        488.01       102.73 o                         
  -6   9   5        221.65        312.94        83.56 o                         
  -5   9   5        898.92        809.17       118.27 o                         
  -4   9   5        337.08        359.73        48.31 o                         
  -3   9   5        103.18        139.52        32.39 o                         
  -2   9   5        779.65        765.99        49.44 o                         
  -1   9   5        830.57        808.04       107.24 o                         
   0   9   5         81.28         94.99        41.61 o                         
   1   9   5       1431.60       1601.17        73.22 o                         
   2   9   5         94.04         96.93        28.93 o                         
   3   9   5          0.55         18.16        52.90 o                         
   4   9   5       2737.12       2915.12       118.83 o                         
   5   9   5        212.52        157.40        38.38 o                         
   6   9   5         74.33         62.07        63.34 o                         
   7   9   5         12.40         -6.15        63.49 o                         
   8   9   5         20.24         14.23        74.88 o                         
   9   9   5         49.73        -64.05        83.53 o                         
 -12  10   5         77.32        108.62        89.98 o                         
 -11  10   5        325.03        400.62       119.45 o                         
 -10  10   5          2.45        -15.81        73.67 o                         
  -9  10   5        705.49        764.47       138.44 o                         
  -8  10   5        351.86        495.83       106.92 o                         
  -7  10   5        783.40        821.01        84.69 o                         
  -6  10   5        365.34        420.02       106.80 o                         
  -5  10   5        258.92        308.38        50.56 o                         
  -4  10   5         52.76         68.92        34.32 o                         
  -3  10   5        287.46        268.45        59.74 o                         
  -2  10   5        249.63        222.77        38.88 o                         
  -1  10   5        686.61        724.47       106.44 o                         
   0  10   5         31.14         19.54        27.52 o                         
   1  10   5        216.11        154.66        40.22 o                         
   2  10   5        170.20        139.82        37.55 o                         
   3  10   5        136.53        205.22        77.42 o                         
   4  10   5        174.19        148.69        38.57 o                         
   5  10   5        155.40         23.02        56.59 o                         
   6  10   5         97.45        -86.44        85.83 o                         
   7  10   5        108.72        130.44        84.88 o                         
   8  10   5          0.07        -35.99        73.11 o                         
 -11  11   5         28.04         53.11        55.17 o                         
 -10  11   5        184.70        115.05        53.16 o                         
  -9  11   5          0.73          7.67        79.17 o                         
  -8  11   5        181.02         91.04        50.17 o                         
  -7  11   5        507.70        395.43        66.97 o                         
  -6  11   5         39.91         11.48        36.74 o                         
  -5  11   5         10.63         37.81        35.31 o                         
  -4  11   5        835.15        757.94        68.05 o                         
  -3  11   5          0.05        -34.26        26.75 o                         
  -2  11   5        155.59         99.62        66.91 o                         
  -1  11   5        282.91        134.60        76.72 o                         
   0  11   5        344.77        364.15        53.61 o                         
   1  11   5          6.09         49.42        66.06 o                         
   2  11   5        227.08        296.94        54.73 o                         
   3  11   5         12.21          6.43        30.09 o                         
   4  11   5          2.55         32.92        59.13 o                         
   5  11   5          8.55        -40.12        78.62 o                         
   6  11   5        147.49        229.03        87.48 o                         
   7  11   5          9.40        -31.15        60.85 o                         
   8  11   5          0.23         31.87        83.48 o                         
 -11  12   5          0.53        -75.10        72.27 o                         
 -10  12   5         23.96        -39.05        50.64 o                         
  -9  12   5         12.49         68.34        56.33 o                         
  -8  12   5        139.16        126.91        56.80 o                         
  -7  12   5          6.46        -49.33        41.37 o                         
  -6  12   5        680.54        690.03       171.73 o                         
  -5  12   5        245.58        211.53        50.43 o                         
  -4  12   5          1.28         44.95        59.24 o                         
  -3  12   5        316.35        441.01       104.01 o                         
  -2  12   5        211.07        268.72        82.23 o                         
  -1  12   5        179.20        176.81        48.78 o                         
   0  12   5        259.46        328.09        54.41 o                         
   1  12   5          1.19         29.35        36.08 o                         
   2  12   5        461.37        470.89        97.96 o                         
   3  12   5         17.23         80.55        41.72 o                         
   4  12   5         27.13        104.38        76.29 o                         
   5  12   5         88.98        175.29        82.59 o                         
   6  12   5          2.25        -76.40        79.34 o                         
   7  12   5         52.48         48.47        76.80 o                         
 -10  13   5          4.00         25.38        61.89 o                         
  -9  13   5        108.48        115.05        53.42 o                         
  -8  13   5         55.65        -12.00        78.55 o                         
  -7  13   5        383.91        374.01       120.07 o                         
  -6  13   5         31.19         29.80        74.31 o                         
  -5  13   5        491.13        391.20       109.38 o                         
  -4  13   5          7.41        -33.26        58.72 o                         
  -3  13   5        155.71        138.72        75.78 o                         
  -2  13   5         64.28       -111.35        80.04 o                         
  -1  13   5        107.72        149.53        48.35 o                         
   0  13   5        101.32        129.50        46.41 o                         
   1  13   5        905.37       1051.66       225.72 o                         
   2  13   5         73.99         35.44        39.29 o                         
   3  13   5        121.77        100.98        65.33 o                         
   4  13   5          3.03       -105.32        70.22 o                         
   5  13   5          0.14         92.16        69.45 o                         
   6  13   5          4.57        -84.81        70.51 o                         
   7  13   5         87.16        299.11       111.10 o                         
  -8  14   5        143.95        110.51        71.68 o                         
  -7  14   5         12.34        214.08        80.72 o                         
  -6  14   5         11.83        -68.76        86.66 o                         
  -5  14   5        254.35        364.10       109.63 o                         
  -4  14   5        118.70         92.94        83.35 o                         
  -3  14   5         75.44         92.08        73.90 o                         
  -2  14   5        113.43        145.90        85.99 o                         
  -1  14   5        280.58        260.97        61.31 o                         
   0  14   5        426.19        535.59        74.11 o                         
   1  14   5          0.84        -49.39        45.55 o                         
   2  14   5        165.83         95.40        78.28 o                         
   3  14   5        166.63        155.14        77.55 o                         
   4  14   5         13.87         88.23        73.71 o                         
   5  14   5        155.33        241.57        97.06 o                         
   6  14   5        137.53        170.27        85.10 o                         
  -7  15   5          2.58       -120.94        91.55 o                         
  -6  15   5        121.33        232.72       105.82 o                         
  -5  15   5          7.70         45.96        75.34 o                         
  -4  15   5        508.65        745.19       143.51 o                         
  -3  15   5          0.24         10.23        85.72 o                         
  -2  15   5        487.50        496.06        75.97 o                         
  -1  15   5          0.08        -21.90        49.33 o                         
   0  15   5         14.29         21.34        47.11 o                         
   1  15   5         20.75        129.52        84.76 o                         
   2  15   5         51.74         24.17        71.44 o                         
   3  15   5          2.17         46.37        75.56 o                         
   4  15   5        361.34        466.54       116.23 o                         
   5  15   5        120.48        -25.40        81.56 o                         
  -5  16   5        123.65         34.69        77.87 o                         
  -4  16   5          1.32        -89.97        92.29 o                         
  -3  16   5        354.13        390.29       100.30 o                         
  -2  16   5         51.63         41.73        50.04 o                         
  -1  16   5         95.72         36.81        62.67 o                         
   0  16   5        293.06        347.32       115.40 o                         
   1  16   5         15.46         39.41        72.72 o                         
  -3  17   5          0.00       -153.22       102.15 o                         
 -14   0   6         15.95        113.11        69.50 o                         
 -12   0   6       1954.41       2292.90       217.52 o                         
 -10   0   6         81.10        184.28        72.89 o                         
  -8   0   6       4047.16       4152.41       155.90 o                         
  -6   0   6        105.05        138.07        49.26 o                         
  -4   0   6      16822.13      17000.62       189.36 o                         
  -2   0   6       2404.17       2411.02        89.37 o                         
   0   0   6       3770.46       4316.63        75.41 o                         
   2   0   6       3028.20       3188.82        82.18 o                         
   4   0   6       1460.42       1544.79        59.81 o                         
   6   0   6       1285.18       1350.46       127.89 o                         
   8   0   6         68.93        193.45        78.35 o                         
  10   0   6         71.07        164.06        84.82 o                         
  12   0   6         72.11         94.77        92.07 o                         
 -14   1   6        217.58        109.91        81.72 o                         
 -13   1   6        143.96        178.50        62.11 o                         
 -12   1   6         10.42        -39.21        44.19 o                         
 -11   1   6        703.74        693.18        68.57 o                         
 -10   1   6          7.89        -24.66        36.53 o                         
  -9   1   6          2.60         12.06        16.85 o                         
  -8   1   6       1394.54       1321.03        54.01 o                         
  -7   1   6        354.18        356.00        31.42 o                         
  -6   1   6       4595.70       4719.60        93.27 o                         
  -5   1   6        114.63         14.64        20.32 o                         
  -4   1   6         27.00         45.17        17.84 o                         
  -3   1   6       3132.97       3103.01        49.27 o                         
  -2   1   6       1157.58       1227.98        30.20 o                         
  -1   1   6       4161.26       4295.23        44.34 o                         
   0   1   6       2157.48       2276.15        31.58 o                         
   1   1   6         12.77         21.99         6.51 o                         
   2   1   6       2714.23       2753.24        50.48 o                         
   3   1   6       4733.42       4618.92        85.48 o                         
   4   1   6         17.90         32.04        17.65 o                         
   5   1   6       2094.59       1999.20        63.71 o                         
   6   1   6        152.08        133.97        39.92 o                         
   7   1   6        331.70        319.78        52.18 o                         
   8   1   6        362.52        424.46       113.52 o                         
   9   1   6          0.24         78.90        49.36 o                         
  10   1   6         20.00         84.47        70.22 o                         
  11   1   6        115.76        256.22        73.13 o                         
  12   1   6          9.94          1.96        82.37 o                         
 -14   2   6          0.17         67.27        92.61 o                         
 -13   2   6        342.98        507.41       136.67 o                         
 -12   2   6          5.01        -15.48        42.48 o                         
 -11   2   6          2.55         49.65        40.72 o                         
 -10   2   6          4.30         11.37        37.54 o                         
  -9   2   6        947.02        943.42        69.74 o                         
  -8   2   6        179.45        158.66        23.91 o                         
  -7   2   6       6211.53       5970.94       105.66 o                         
  -6   2   6        231.36        201.68        30.27 o                         
  -5   2   6         22.15         33.15        31.42 o                         
  -4   2   6         11.77         31.57        18.31 o                         
  -3   2   6          7.08         39.43        13.81 o                         
  -2   2   6       1124.45       1110.31        28.78 o                         
  -1   2   6        935.31        884.36        23.77 o                         
   0   2   6       3138.87       3071.13        62.24 o                         
   1   2   6      10289.01       9877.88       127.18 o                         
   2   2   6       1114.05       1098.49        50.10 o                         
   3   2   6        382.76        373.43        23.80 o                         
   4   2   6       1558.79       1245.86        68.54 o                         
   5   2   6        126.26        106.48        22.86 o                         
   6   2   6       1337.22       1413.91        93.26 o                         
   7   2   6        430.95        426.68        60.69 o                         
   8   2   6         10.86         80.42        47.03 o                         
   9   2   6        243.30        304.70        69.28 o                         
  10   2   6         12.89        -38.99        47.95 o                         
  11   2   6          8.00        -41.19        52.70 o                         
  12   2   6         69.67        -74.49        72.64 o                         
 -13   3   6        187.63        245.19        57.97 o                         
 -12   3   6        111.82        159.05        60.81 o                         
 -11   3   6        210.55        352.45        67.81 o                         
 -10   3   6         81.19         77.89        37.55 o                         
  -9   3   6         58.42        100.45        46.86 o                         
  -8   3   6       1570.15       1568.29        84.36 o                         
  -7   3   6       1286.69       1277.35        79.95 o                         
  -6   3   6       1768.57       1808.84       138.48 o                         
  -5   3   6       2316.24       2447.72        75.85 o                         
  -4   3   6        237.20        325.68        33.57 o                         
  -3   3   6        286.83        348.46        23.15 o                         
  -2   3   6       6249.02       6020.81        84.47 o                         
  -1   3   6       3917.27       4025.13        76.76 o                         
   0   3   6      14756.18      14921.81       164.51 o                         
   1   3   6         33.33         47.08        23.52 o                         
   2   3   6       2532.31       2741.26        86.27 o                         
   3   3   6          4.13          5.41         8.92 o                         
   4   3   6        732.62        706.85        33.53 o                         
   5   3   6        200.98        176.21        17.65 o                         
   6   3   6       1207.09       1267.77        56.61 o                         
   7   3   6         11.28          3.76        37.77 o                         
   8   3   6        899.76        952.71       101.72 o                         
   9   3   6          0.35         30.21        44.16 o                         
  10   3   6         79.98        119.86        50.51 o                         
  11   3   6          3.35         -8.31        48.64 o                         
 -14   4   6         32.96        -11.45        68.50 o                         
 -13   4   6         46.84         97.28        55.49 o                         
 -12   4   6        132.59        145.43        54.71 o                         
 -11   4   6        129.18         53.83        50.23 o                         
 -10   4   6         71.72         53.34        40.69 o                         
  -9   4   6        554.53        495.21        55.46 o                         
  -8   4   6         70.60         41.37        31.77 o                         
  -7   4   6          3.98         -3.37        36.08 o                         
  -6   4   6       1226.36       1131.79        80.13 o                         
  -5   4   6         12.48         -9.60        29.74 o                         
  -4   4   6       7854.27       8313.01       136.27 o                         
  -3   4   6         62.06         59.96        17.50 o                         
  -2   4   6       3307.47       3242.26       113.33 o                         
  -1   4   6       9153.47       9262.35       163.26 o                         
   0   4   6       4068.55       4657.51        59.51 o                         
   1   4   6       3459.28       3354.94       171.56 o                         
   2   4   6       5662.16       5806.61       116.52 o                         
   3   4   6       2964.55       2801.67        69.69 o                         
   4   4   6       2495.93       2420.05        51.69 o                         
   5   4   6       1146.39       1132.98        40.47 o                         
   6   4   6        404.10        468.06        34.97 o                         
   7   4   6       1473.94       1639.26        63.11 o                         
   8   4   6        119.01         29.90       135.34 o                         
   9   4   6         98.64         78.73        50.31 o                         
  10   4   6         35.33         96.40        53.49 o                         
  11   4   6         72.59         86.71       100.16 o                         
 -14   5   6         13.00       -100.97       100.53 o                         
 -13   5   6         35.29         16.66        54.03 o                         
 -12   5   6         20.80          1.43        39.93 o                         
 -11   5   6         69.64         75.51        45.16 o                         
 -10   5   6         13.63        -28.14        38.19 o                         
  -9   5   6         15.26         12.81        35.56 o                         
  -8   5   6         77.10         59.48        43.88 o                         
  -7   5   6       4992.07       5058.94       176.23 o                         
  -6   5   6         71.73        107.07        41.89 o                         
  -5   5   6       2682.90       2487.47       114.14 o                         
  -4   5   6        651.69        644.67        53.12 o                         
  -3   5   6      11861.64      11719.03       402.22 o                         
  -2   5   6         10.51         12.01        51.15 o                         
  -1   5   6        436.46        609.97        60.14 o                         
   0   5   6        366.56        438.79        31.80 o                         
   1   5   6       5152.34       4918.75       180.42 o                         
   2   5   6         57.80         44.51        11.90 o                         
   3   5   6       3040.48       2831.88       117.45 o                         
   4   5   6        556.05        513.68        25.19 o                         
   5   5   6       2932.98       3060.65        62.76 o                         
   6   5   6         41.53         25.11        26.16 o                         
   7   5   6        401.42        379.84        43.79 o                         
   8   5   6         30.75         29.55        34.25 o                         
   9   5   6          6.94         23.57        42.73 o                         
  10   5   6         35.16        123.75        81.49 o                         
 -13   6   6          3.15         84.80        59.22 o                         
 -12   6   6         19.47         97.09        53.68 o                         
 -11   6   6         19.90         56.10        54.02 o                         
 -10   6   6         59.08        104.14        49.46 o                         
  -9   6   6        673.64        744.28       117.64 o                         
  -8   6   6        246.37        308.31        77.97 o                         
  -7   6   6        101.21        124.42        73.51 o                         
  -6   6   6       1678.75       1587.54        78.74 o                         
  -5   6   6        397.71        542.52        92.38 o                         
  -4   6   6       3111.20       2814.52       169.45 o                         
  -3   6   6       1667.81       1809.49       136.40 o                         
  -2   6   6       4637.80       4571.53       127.46 o                         
  -1   6   6       4069.98       3976.29       109.41 o                         
   0   6   6        123.71        119.57        25.87 o                         
   1   6   6        639.17        601.43        34.85 o                         
   2   6   6       1484.05       1462.77        55.65 o                         
   3   6   6        677.01        700.87        30.40 o                         
   4   6   6       1981.29       1986.73        58.41 o                         
   5   6   6        453.05        463.09        34.85 o                         
   6   6   6        420.14        460.01        34.78 o                         
   7   6   6        802.23        910.66        78.19 o                         
   8   6   6         27.58         25.35        72.09 o                         
   9   6   6         21.15        -48.63        80.01 o                         
  10   6   6         62.03       -135.58        90.38 o                         
 -13   7   6          4.37        -52.95        57.38 o                         
 -12   7   6          2.84        -57.90        59.15 o                         
 -11   7   6         89.95        166.15        74.05 o                         
 -10   7   6         67.47         61.61        71.60 o                         
  -9   7   6        202.41        227.83        87.88 o                         
  -8   7   6       1476.67       1390.38       153.99 o                         
  -7   7   6         14.42         95.39        72.21 o                         
  -6   7   6         82.10        127.67        64.58 o                         
  -5   7   6        349.34        416.24        87.86 o                         
  -4   7   6         86.91         42.18        51.28 o                         
  -3   7   6       1319.83       1429.90       127.19 o                         
  -2   7   6       5395.58       5300.04       234.08 o                         
  -1   7   6        493.80        474.04        56.99 o                         
   0   7   6       2867.96       2623.04       171.06 o                         
   1   7   6        310.00        340.64        43.82 o                         
   2   7   6       1541.56       1546.42        67.12 o                         
   3   7   6         32.08         36.38        29.39 o                         
   4   7   6       1486.50       1522.42        58.24 o                         
   5   7   6        672.67        574.30        39.55 o                         
   6   7   6       1896.17       1860.69       106.14 o                         
   7   7   6        141.94        136.02        91.47 o                         
   8   7   6         14.91        -53.76        70.55 o                         
   9   7   6         12.36        140.75        87.73 o                         
 -12   8   6          5.80         -8.01       104.57 o                         
 -11   8   6        126.45        115.01        77.37 o                         
 -10   8   6         25.48        -52.88        73.67 o                         
  -9   8   6        120.97        187.14        84.45 o                         
  -8   8   6         14.59         15.84        68.82 o                         
  -7   8   6       2140.00       2044.17       177.87 o                         
  -6   8   6        585.51        479.90        93.43 o                         
  -5   8   6        359.96        497.46        93.91 o                         
  -4   8   6        158.39        147.48        58.44 o                         
  -3   8   6         78.25        177.16        61.39 o                         
  -2   8   6        273.22        267.02        29.19 o                         
  -1   8   6        560.23        515.28        51.78 o                         
   0   8   6       1114.37       1042.84        65.10 o                         
   1   8   6       1846.46       1805.56        70.58 o                         
   2   8   6        307.01        223.73        58.71 o                         
   3   8   6        481.41        464.09        45.69 o                         
   4   8   6        426.35        473.04        47.13 o                         
   5   8   6         37.13        137.27        74.91 o                         
   6   8   6         41.62         45.13        62.23 o                         
   7   8   6          7.99         18.03        68.28 o                         
   8   8   6         12.51        -82.86        68.11 o                         
   9   8   6        139.30        188.30        92.07 o                         
 -12   9   6          8.74         14.99        56.19 o                         
 -11   9   6        220.24        219.21        96.33 o                         
 -10   9   6        151.17         99.41        82.58 o                         
  -9   9   6        110.93        124.80        72.20 o                         
  -8   9   6         10.05        187.50        82.66 o                         
  -7   9   6         12.22          6.05        57.69 o                         
  -6   9   6        753.49        798.18       119.13 o                         
  -5   9   6        220.68        284.03        74.96 o                         
  -4   9   6        582.19        631.38        56.94 o                         
  -3   9   6        875.10        853.18        58.41 o                         
  -2   9   6         77.34         52.41        41.90 o                         
  -1   9   6        210.04        160.47        66.39 o                         
   0   9   6        108.80         65.82        29.69 o                         
   1   9   6        220.91        255.29        40.81 o                         
   2   9   6       1205.50       1089.63        69.58 o                         
   3   9   6        365.29        352.98        43.20 o                         
   4   9   6        184.31        152.37        34.95 o                         
   5   9   6        112.44         94.46        60.76 o                         
   6   9   6         81.18        172.94        90.19 o                         
   7   9   6         94.04         40.43        71.39 o                         
   8   9   6          2.95        -63.24        73.58 o                         
   9   9   6          2.14          6.36        82.21 o                         
 -11  10   6         40.21        101.54        92.67 o                         
 -10  10   6        451.91        785.49       145.87 o                         
  -9  10   6         25.48       -101.17        92.53 o                         
  -8  10   6        484.49        467.51       107.18 o                         
  -7  10   6         16.05         35.11        66.98 o                         
  -6  10   6        497.40        481.71        64.35 o                         
  -5  10   6        164.72        146.16        65.66 o                         
  -4  10   6       1084.95       1158.26        77.29 o                         
  -3  10   6         39.34         14.40        26.58 o                         
  -2  10   6        313.57        295.36        31.13 o                         
  -1  10   6        273.26        195.00        65.46 o                         
   0  10   6        347.79        407.10        52.12 o                         
   1  10   6        206.50        239.34        42.65 o                         
   2  10   6        242.77        189.61        48.01 o                         
   3  10   6         67.45         79.17        32.20 o                         
   4  10   6        188.49        176.94        82.40 o                         
   5  10   6         14.94         -3.86        70.07 o                         
   6  10   6         44.74        -56.45        66.13 o                         
   7  10   6         29.80         66.17        70.13 o                         
   8  10   6         17.46         14.84        75.56 o                         
 -11  11   6        243.59        223.11        70.23 o                         
 -10  11   6         26.30        -28.75        50.21 o                         
  -9  11   6         26.08        -10.38        46.90 o                         
  -8  11   6        423.52        478.34        71.63 o                         
  -7  11   6        168.31         93.73        47.20 o                         
  -6  11   6        695.84        738.09        76.68 o                         
  -5  11   6        942.39       1110.64        85.23 o                         
  -4  11   6          6.10         15.17        29.81 o                         
  -3  11   6        317.09        394.31        95.24 o                         
  -2  11   6         10.08         26.47        64.94 o                         
  -1  11   6        184.11        219.87        83.98 o                         
   0  11   6         87.41         31.60        35.19 o                         
   1  11   6         29.25         45.04        33.81 o                         
   2  11   6        703.83        605.39        54.93 o                         
   3  11   6        591.36        778.61       130.47 o                         
   4  11   6          7.52         53.19        63.47 o                         
   5  11   6        188.30        334.93       104.02 o                         
   6  11   6          0.50         59.69        68.87 o                         
   7  11   6        168.70         92.00        77.91 o                         
 -11  12   6         19.30          2.54        64.90 o                         
 -10  12   6          5.12         83.46        60.34 o                         
  -9  12   6         12.92         52.59        53.94 o                         
  -8  12   6         35.92        169.91        60.48 o                         
  -7  12   6        653.94        791.83        86.67 o                         
  -6  12   6         97.39         87.17        63.34 o                         
  -5  12   6        693.58        664.43       126.64 o                         
  -4  12   6          1.69        -86.69        67.85 o                         
  -3  12   6         79.92         46.64        74.52 o                         
  -2  12   6         80.66         97.04        77.74 o                         
  -1  12   6        180.83         91.64        54.75 o                         
   0  12   6          9.69          6.72        84.43 o                         
   1  12   6       1754.79       1936.39       112.74 o                         
   2  12   6        347.91        358.88        93.03 o                         
   3  12   6         16.73         89.24        61.25 o                         
   4  12   6        363.11        397.93       103.17 o                         
   5  12   6          6.68         14.28        74.43 o                         
   6  12   6        175.07        203.00        90.24 o                         
   7  12   6         44.37         35.63        91.21 o                         
  -9  13   6         10.40         72.69        91.16 o                         
  -8  13   6        118.52        -24.99        89.98 o                         
  -7  13   6        114.75        301.85       111.07 o                         
  -6  13   6        253.29        139.21        89.58 o                         
  -5  13   6        237.50        183.22        95.07 o                         
  -4  13   6          3.30        -20.08        70.73 o                         
  -3  13   6          0.62        -17.29        61.38 o                         
  -2  13   6        879.67        859.23       143.44 o                         
  -1  13   6        193.19        140.03        49.88 o                         
   0  13   6        941.27       1038.38        91.60 o                         
   1  13   6        109.94        106.51        77.80 o                         
   2  13   6        198.74        153.40        84.24 o                         
   3  13   6         33.02         13.74        79.43 o                         
   4  13   6          4.24         89.77        79.51 o                         
   5  13   6         65.26        -29.71        75.83 o                         
   6  13   6        102.61        141.74        82.23 o                         
  -8  14   6          0.12        -54.76        84.75 o                         
  -7  14   6          1.41        -57.85        92.33 o                         
  -6  14   6         25.57        -21.22        72.73 o                         
  -5  14   6        120.11        260.30       106.37 o                         
  -4  14   6        641.00        460.88       115.66 o                         
  -3  14   6         62.62        -35.83        75.72 o                         
  -2  14   6         47.55         17.47        69.45 o                         
  -1  14   6        830.86        862.51        90.02 o                         
   0  14   6        188.15        158.23        77.72 o                         
   1  14   6         60.66        111.76        68.94 o                         
   2  14   6         66.75        113.26        87.43 o                         
   3  14   6         12.08         29.82        74.63 o                         
   4  14   6         73.62        111.15        64.50 o                         
   5  14   6         95.59        -64.79        78.31 o                         
  -6  15   6          0.01        -22.92        79.88 o                         
  -5  15   6        172.75        192.89       103.33 o                         
  -4  15   6        128.63        145.94        95.80 o                         
  -3  15   6        545.38        427.20       109.29 o                         
  -2  15   6         38.00        113.45        52.06 o                         
  -1  15   6         15.89         -6.13        75.79 o                         
   0  15   6         29.63        252.79       106.37 o                         
   1  15   6         71.03         38.32        72.01 o                         
   2  15   6          5.16         16.19        81.64 o                         
  -3  16   6        121.94        176.38        58.68 o                         
  -2  16   6        214.52         85.97        82.73 o                         
  -1  16   6        197.46        235.74       109.32 o                         
 -13   0   7        657.93        858.52       149.08 o                         
 -11   0   7       1755.95       1891.39       191.43 o                         
  -9   0   7        548.29        467.47        99.03 o                         
  -7   0   7         62.82        161.87        44.06 o                         
  -5   0   7      27827.99      28559.87       476.96 o                         
  -3   0   7        103.05        225.15        26.75 o                         
  -1   0   7       3544.71       3271.17        54.25 o                         
   1   0   7        759.29        900.13        35.18 o                         
   3   0   7       1919.55       1810.13        61.72 o                         
   5   0   7         38.66         87.48        46.61 o                         
   7   0   7        668.74        884.00       119.94 o                         
   9   0   7         11.10        -42.08        66.77 o                         
  11   0   7        184.38        296.68       103.95 o                         
 -13   1   7         58.61         20.02        66.67 o                         
 -12   1   7        491.79        425.79        81.41 o                         
 -11   1   7        858.97        882.92        77.32 o                         
 -10   1   7        574.84        622.84        80.66 o                         
  -9   1   7       1092.54       1074.11        52.94 o                         
  -8   1   7         99.62        107.64        24.07 o                         
  -7   1   7       2409.19       2429.59        74.05 o                         
  -6   1   7        372.35        314.87        31.56 o                         
  -5   1   7       1047.41        952.41        45.67 o                         
  -4   1   7       5622.83       6114.09       100.19 o                         
  -3   1   7        483.22        645.77        27.23 o                         
  -2   1   7        928.66        790.42        25.10 o                         
  -1   1   7          3.91          2.70         8.67 o                         
   0   1   7         11.89          5.62         8.70 o                         
   1   1   7       4925.54       4632.34        48.66 o                         
   2   1   7       4265.46       4358.02        51.70 o                         
   3   1   7        604.02        653.32        29.23 o                         
   4   1   7        686.50        701.36        32.95 o                         
   5   1   7         55.93         29.14        26.72 o                         
   6   1   7        299.41        339.66        62.57 o                         
   7   1   7         93.77         75.71        38.55 o                         
   8   1   7         47.69         24.04        93.68 o                         
   9   1   7         42.59        113.19        50.71 o                         
  10   1   7        254.98        119.39        53.79 o                         
  11   1   7          0.26         10.74        51.71 o                         
  12   1   7         31.14         61.86        82.29 o                         
 -13   2   7         13.54        -93.83       151.53 o                         
 -12   2   7          5.45        -27.14        40.86 o                         
 -11   2   7         66.28         87.79        40.45 o                         
 -10   2   7       2684.94       2546.54       149.12 o                         
  -9   2   7        853.14        847.85        44.70 o                         
  -8   2   7       1427.66       1314.89        55.58 o                         
  -7   2   7        471.96        531.94        38.03 o                         
  -6   2   7       6826.06       6768.14       122.37 o                         
  -5   2   7        664.72        586.88        35.84 o                         
  -4   2   7         39.13         52.14        19.65 o                         
  -3   2   7        134.26        164.32        21.04 o                         
  -2   2   7        760.85        765.04        27.16 o                         
  -1   2   7       2389.97       2422.71        40.00 o                         
   0   2   7        688.91        576.13        28.21 o                         
   1   2   7       2220.52       2240.10        59.18 o                         
   2   2   7       8182.76       8452.34       140.27 o                         
   3   2   7        881.32        773.89        46.54 o                         
   4   2   7         38.14         41.84        16.31 o                         
   5   2   7        577.78        552.30        37.38 o                         
   6   2   7        148.70        202.21        35.61 o                         
   7   2   7          0.54         10.10        39.05 o                         
   8   2   7        462.55        561.43       111.20 o                         
   9   2   7         63.00         45.15        45.76 o                         
  10   2   7         51.76        -26.30        69.51 o                         
  11   2   7         40.10         58.45        58.29 o                         
 -13   3   7         52.74        126.47        53.65 o                         
 -12   3   7        317.26        302.89        56.37 o                         
 -11   3   7          1.38        -24.88        41.01 o                         
 -10   3   7         65.02        113.03        42.91 o                         
  -9   3   7       3528.22       3374.54       128.86 o                         
  -8   3   7       1002.34        849.06        66.23 o                         
  -7   3   7        214.05        197.26        25.60 o                         
  -6   3   7       2098.24       2199.67        76.87 o                         
  -5   3   7          7.38         -1.48        23.87 o                         
  -4   3   7      10691.64      11066.35       159.31 o                         
  -3   3   7        274.52        211.18        23.04 o                         
  -2   3   7        427.57        497.24        27.35 o                         
  -1   3   7       4553.98       4438.37        67.51 o                         
   0   3   7       5236.57       5222.70       109.21 o                         
   1   3   7         10.59         33.07        15.13 o                         
   2   3   7        130.96        126.64        26.15 o                         
   3   3   7        894.02        962.41        52.24 o                         
   4   3   7         46.24         38.98        14.08 o                         
   5   3   7        648.46        541.64        32.55 o                         
   6   3   7          9.82         -8.67        26.84 o                         
   7   3   7       1427.44       1517.67       105.33 o                         
   8   3   7         23.21        -63.06        73.99 o                         
   9   3   7        125.38        171.03        54.72 o                         
  10   3   7          3.47        -82.63        62.22 o                         
  11   3   7        107.42        343.28       117.18 o                         
 -14   4   7         31.06        235.88       102.77 o                         
 -13   4   7        107.70        177.21        50.59 o                         
 -12   4   7         38.86          1.61        41.44 o                         
 -11   4   7        255.40        251.22        49.46 o                         
 -10   4   7        126.20         58.03        39.61 o                         
  -9   4   7        160.61         62.76        34.28 o                         
  -8   4   7         17.64         13.50        49.76 o                         
  -7   4   7        486.78        486.44        63.77 o                         
  -6   4   7        137.48         81.80        37.59 o                         
  -5   4   7       2653.57       2737.47       114.60 o                         
  -4   4   7        112.55        126.39        32.44 o                         
  -3   4   7       4396.57       4617.28        98.04 o                         
  -2   4   7       1856.91       1747.24        70.12 o                         
  -1   4   7         84.81        147.19        46.88 o                         
   0   4   7        383.36        385.48        36.91 o                         
   1   4   7         30.32         47.48        27.85 o                         
   2   4   7         10.49          7.07        24.29 o                         
   3   4   7       2108.92       2189.58        87.32 o                         
   4   4   7        221.52        211.20        32.50 o                         
   5   4   7         51.38         27.44        25.07 o                         
   6   4   7       1375.53       1417.99        72.55 o                         
   7   4   7        309.46        296.56        40.67 o                         
   8   4   7        131.68        143.53        48.87 o                         
   9   4   7        130.01         98.89       112.99 o                         
  10   4   7        161.99        306.94       109.10 o                         
 -13   5   7         13.51         16.22        42.41 o                         
 -12   5   7          9.71        -19.91        48.00 o                         
 -11   5   7        157.30        131.65        43.99 o                         
 -10   5   7        178.67        145.19        40.49 o                         
  -9   5   7         96.35        120.31        40.85 o                         
  -8   5   7        105.01        117.79        52.29 o                         
  -7   5   7        602.49        688.91        73.51 o                         
  -6   5   7       2897.33       2562.11       187.48 o                         
  -5   5   7         60.69         98.17        38.57 o                         
  -4   5   7       2102.77       2003.66       145.21 o                         
  -3   5   7         83.96         97.68        41.37 o                         
  -2   5   7       1174.63       1177.26        61.98 o                         
  -1   5   7         97.44        149.16        24.69 o                         
   0   5   7       2596.27       2381.30        43.61 o                         
   1   5   7        981.80       1058.13        93.86 o                         
   2   5   7        899.23        847.03       103.77 o                         
   3   5   7         38.91         69.96        28.59 o                         
   4   5   7       1196.16       1334.66        72.82 o                         
   5   5   7          0.13         12.16        22.03 o                         
   6   5   7        449.13        485.45        65.30 o                         
   7   5   7         20.39          6.66        28.09 o                         
   8   5   7         54.60         32.98        66.60 o                         
   9   5   7          0.84         49.51        79.39 o                         
  10   5   7        221.94        162.40       102.57 o                         
 -13   6   7        132.02         83.50       103.56 o                         
 -12   6   7         67.90        234.10        73.63 o                         
 -11   6   7        124.61        203.31        63.13 o                         
 -10   6   7         68.11         34.43        44.47 o                         
  -9   6   7         16.98          9.83        68.62 o                         
  -8   6   7        485.28        396.31        91.55 o                         
  -7   6   7       1326.76       1105.57       130.84 o                         
  -6   6   7        149.18         -0.26        53.69 o                         
  -5   6   7        197.40        118.70        59.84 o                         
  -4   6   7          1.56        -13.12        49.14 o                         
  -3   6   7       1587.77       1529.09       127.48 o                         
  -2   6   7       2682.69       2890.05       100.40 o                         
  -1   6   7          1.14         -8.20        21.86 o                         
   0   6   7       1183.35       1200.19        39.55 o                         
   1   6   7         45.53         40.82        12.40 o                         
   2   6   7         70.21        143.12        66.52 o                         
   3   6   7        481.84        438.52        20.07 o                         
   4   6   7          0.07          7.88        22.03 o                         
   5   6   7       1009.46       1062.56        60.99 o                         
   6   6   7       2282.02       2180.79        87.90 o                         
   7   6   7          4.25        -21.38        65.85 o                         
   8   6   7         17.26        166.15        80.84 o                         
   9   6   7        104.07         60.30        79.15 o                         
 -13   7   7          4.15       -143.09        95.40 o                         
 -12   7   7        347.69        353.13        78.07 o                         
 -11   7   7         19.37         33.70        52.88 o                         
 -10   7   7         36.94         68.33        80.98 o                         
  -9   7   7       2130.28       2328.49       205.18 o                         
  -8   7   7         23.41        -60.09        72.64 o                         
  -7   7   7        404.61        240.27        82.71 o                         
  -6   7   7        188.12        232.76        74.90 o                         
  -5   7   7         33.05         55.36        63.37 o                         
  -4   7   7         77.28         57.24        45.35 o                         
  -3   7   7        139.36        102.86        54.14 o                         
  -2   7   7        730.62        742.95        56.83 o                         
  -1   7   7       4569.98       4554.42       153.54 o                         
   0   7   7        667.14        557.68        32.51 o                         
   1   7   7        769.71        757.49        31.56 o                         
   2   7   7          0.84          6.92        13.16 o                         
   3   7   7         13.45         11.32        37.36 o                         
   4   7   7         48.53        106.20        68.47 o                         
   5   7   7        905.69       1047.19       134.86 o                         
   6   7   7          4.66        -29.46        32.80 o                         
   7   7   7        400.79        328.90        88.46 o                         
   8   7   7          3.80        163.53        91.25 o                         
   9   7   7         56.56        101.24        84.26 o                         
 -12   8   7         90.90        213.83       158.71 o                         
 -11   8   7         79.41        258.27        98.61 o                         
 -10   8   7        351.39        381.63       100.30 o                         
  -9   8   7         10.40         44.50        68.73 o                         
  -8   8   7       3681.30       3561.39       248.46 o                         
  -7   8   7         65.58        -29.93        64.02 o                         
  -6   8   7       1829.30       1936.38       166.59 o                         
  -5   8   7         62.45         36.45        55.46 o                         
  -4   8   7         44.56         64.08        59.14 o                         
  -3   8   7        517.30        353.97        74.46 o                         
  -2   8   7       1045.80       1030.22        47.65 o                         
  -1   8   7        488.71        376.92        43.98 o                         
   0   8   7       1707.00       1709.74        60.07 o                         
   1   8   7        627.07        704.77        49.90 o                         
   2   8   7        198.13        226.18        30.62 o                         
   3   8   7         76.23         91.17        23.21 o                         
   4   8   7        110.29        111.81        71.47 o                         
   5   8   7         16.32        -56.78        72.70 o                         
   6   8   7         49.45         -1.96        39.36 o                         
   7   8   7          3.15        -20.68        60.68 o                         
   8   8   7         46.89         15.24        77.29 o                         
   9   8   7         22.86        -79.88        78.93 o                         
 -12   9   7         27.06         20.06        89.39 o                         
 -11   9   7        403.51        396.81       113.06 o                         
 -10   9   7         14.37         90.32        73.15 o                         
  -9   9   7        242.26        179.45        84.95 o                         
  -8   9   7         27.82        -74.15        73.39 o                         
  -7   9   7       2953.56       3166.54       228.91 o                         
  -6   9   7        403.36        423.21        92.40 o                         
  -5   9   7        541.72        521.96        99.02 o                         
  -4   9   7       1618.70       1661.09       159.37 o                         
  -3   9   7        129.36        170.69        30.38 o                         
  -2   9   7        789.39        874.34        47.00 o                         
  -1   9   7        106.11         60.76        55.27 o                         
   0   9   7         13.33         48.77        35.43 o                         
   1   9   7       1483.54       1551.89        80.14 o                         
   2   9   7          5.81         38.54        20.45 o                         
   3   9   7         22.27        -34.43        65.54 o                         
   4   9   7        922.31        964.29       133.62 o                         
   5   9   7         37.11         73.36        74.18 o                         
   6   9   7         42.23         72.74        63.04 o                         
   7   9   7          6.52        -45.95        62.46 o                         
   8   9   7         36.60        180.97        96.50 o                         
 -11  10   7        595.21        674.81       147.31 o                         
 -10  10   7         67.15        -21.38        76.80 o                         
  -9  10   7         11.10         49.86        73.89 o                         
  -8  10   7          1.25       -145.24        96.83 o                         
  -7  10   7         39.12        -11.28        62.79 o                         
  -6  10   7        198.34        179.65        84.28 o                         
  -5  10   7       3050.23       3161.10       133.31 o                         
  -4  10   7         20.55          8.60        57.47 o                         
  -3  10   7       1204.26       1254.00        72.68 o                         
  -2  10   7         29.24        109.79        75.35 o                         
  -1  10   7        461.14        449.33        93.95 o                         
   0  10   7         16.72          9.84        31.46 o                         
   1  10   7          1.14         23.91        80.78 o                         
   2  10   7         75.81         90.55        94.13 o                         
   3  10   7        661.70        704.46       117.52 o                         
   4  10   7          3.74         32.25        74.17 o                         
   5  10   7        238.87        176.21        85.15 o                         
   6  10   7         40.95         36.92        66.57 o                         
   7  10   7         14.04         21.69        84.04 o                         
 -10  11   7        236.81        159.51        98.82 o                         
  -9  11   7         65.54         86.26        90.36 o                         
  -8  11   7          3.66         -0.34        41.16 o                         
  -7  11   7        438.29        336.86        61.27 o                         
  -6  11   7        188.67        249.71        94.04 o                         
  -5  11   7        257.61        187.80        42.78 o                         
  -4  11   7        592.74        740.18       116.19 o                         
  -3  11   7         40.17        -74.09        68.32 o                         
  -2  11   7         63.88        -17.67        64.46 o                         
  -1  11   7        126.80        140.53        44.65 o                         
   0  11   7         15.53         38.70        35.28 o                         
   1  11   7        884.44       1032.01       124.86 o                         
   2  11   7        546.71        507.01       101.76 o                         
   3  11   7        102.79         89.22        66.64 o                         
   4  11   7        556.31        484.42       116.39 o                         
   5  11   7          0.21         61.13        82.59 o                         
   6  11   7         99.79          2.34        77.43 o                         
   7  11   7          3.03         80.48        95.55 o                         
 -10  12   7         69.82        103.51        59.66 o                         
  -9  12   7         26.24         55.96        81.03 o                         
  -8  12   7        185.81        332.84       103.38 o                         
  -7  12   7          5.78        -62.77        68.08 o                         
  -6  12   7        919.27       1187.91       163.32 o                         
  -5  12   7         75.38        149.99        91.49 o                         
  -4  12   7          0.17         75.38        80.46 o                         
  -3  12   7          6.68          3.52        65.07 o                         
  -2  12   7         62.69        169.18        80.27 o                         
  -1  12   7        163.38        179.38        50.28 o                         
   0  12   7        716.30        720.70        73.78 o                         
   1  12   7        594.53        688.58       125.43 o                         
   2  12   7        801.26        770.61       132.62 o                         
   3  12   7        369.60        562.58        83.01 o                         
   4  12   7          4.96        -58.89        63.33 o                         
   5  12   7        116.60        215.30        94.65 o                         
   6  12   7          1.34         20.73        76.58 o                         
  -9  13   7         70.88        146.10        98.30 o                         
  -8  13   7          6.06         -4.72        78.14 o                         
  -7  13   7         82.06         92.81        87.17 o                         
  -6  13   7        111.18        -37.37        84.24 o                         
  -5  13   7        108.88        155.72        94.64 o                         
  -4  13   7        695.74        824.50       145.71 o                         
  -3  13   7         96.34        296.25       103.83 o                         
  -2  13   7        201.14        161.97        87.44 o                         
  -1  13   7        505.98        471.23        65.05 o                         
   0  13   7        816.75        683.33       125.12 o                         
   1  13   7        199.48        192.42        89.38 o                         
   2  13   7          0.07         56.30        74.65 o                         
   3  13   7          0.32         34.34        60.12 o                         
   4  13   7          8.00         76.92        57.12 o                         
   5  13   7          7.02        101.02        78.84 o                         
  -7  14   7         23.85         10.45        67.43 o                         
  -6  14   7          5.55        -48.17        91.00 o                         
  -5  14   7        396.23        686.44       137.17 o                         
  -4  14   7          0.30        -25.85        79.11 o                         
  -3  14   7        415.02        421.14       108.76 o                         
  -2  14   7          3.25         21.85        43.88 o                         
  -1  14   7        237.03        270.18        95.95 o                         
   0  14   7        157.01         84.23        73.79 o                         
   1  14   7          0.53        -14.83        85.41 o                         
   2  14   7         25.21          9.94        65.13 o                         
   3  14   7        325.76        339.06       101.68 o                         
   4  14   7          0.69         27.06        52.80 o                         
  -5  15   7          0.09       -163.77       109.18 o                         
  -4  15   7         51.74       -127.07        85.78 o                         
  -3  15   7         82.94         93.06        82.06 o                         
  -2  15   7        394.40        364.41       114.60 o                         
  -1  15   7          0.14        -92.04        79.72 o                         
   0  15   7        110.74        109.90        91.86 o                         
   1  15   7         17.55        -80.12        94.88 o                         
 -12   0   8       1131.57       1075.02       160.87 o                         
 -10   0   8         80.15         47.59        54.18 o                         
  -8   0   8          9.79         66.50        42.83 o                         
  -6   0   8       4215.74       4089.82       142.03 o                         
  -4   0   8      18226.78      18187.79       431.15 o                         
  -2   0   8        193.29        237.68        28.73 o                         
   0   0   8        108.98         88.47        22.19 o                         
   2   0   8       4004.03       3684.09        84.39 o                         
   4   0   8       2241.84       2349.48        77.82 o                         
   6   0   8        822.27        747.69       103.00 o                         
   8   0   8         87.26         48.08        69.84 o                         
  10   0   8         91.12         54.89        69.40 o                         
 -13   1   8        165.55        186.87        76.13 o                         
 -12   1   8        302.85        314.98        72.68 o                         
 -11   1   8        242.14        301.70        67.60 o                         
 -10   1   8        845.20        806.32        71.58 o                         
  -9   1   8         39.55          3.67        25.29 o                         
  -8   1   8       1151.39       1206.82        57.77 o                         
  -7   1   8        342.66        314.58        34.53 o                         
  -6   1   8       4236.33       4192.82        96.56 o                         
  -5   1   8       2228.82       2083.37        66.08 o                         
  -4   1   8        184.90        158.88        24.40 o                         
  -3   1   8        333.89        219.89        21.75 o                         
  -2   1   8       3923.51       4030.38        55.50 o                         
  -1   1   8         18.99         30.32         9.27 o                         
   0   1   8       5953.83       5824.27        66.06 o                         
   1   1   8        832.83        832.64        26.69 o                         
   2   1   8       3917.32       3877.52        49.76 o                         
   3   1   8       1572.12       1546.08        41.26 o                         
   4   1   8        626.56        695.11        39.92 o                         
   5   1   8       1561.96       1520.96        76.33 o                         
   6   1   8          1.01         60.74        34.68 o                         
   7   1   8         48.15         34.46        44.59 o                         
   8   1   8        108.02        150.42        94.26 o                         
   9   1   8         58.40         71.27        47.67 o                         
  10   1   8         10.80        -15.62        50.42 o                         
  11   1   8         28.33        112.96        60.64 o                         
 -13   2   8          0.19        -16.30        56.46 o                         
 -12   2   8         86.05          2.93        40.32 o                         
 -11   2   8       1213.93       1261.65        91.16 o                         
 -10   2   8        229.26        219.10        43.83 o                         
  -9   2   8       2763.24       2774.54        84.35 o                         
  -8   2   8        500.66        465.12        37.98 o                         
  -7   2   8       2301.60       2163.80        72.82 o                         
  -6   2   8        458.72        399.15        35.27 o                         
  -5   2   8        393.02        411.49        33.63 o                         
  -4   2   8        508.34        544.14        36.97 o                         
  -3   2   8       3080.25       2957.12        61.57 o                         
  -2   2   8        131.52         85.85        14.30 o                         
  -1   2   8       5186.95       5443.10        57.82 o                         
   0   2   8       1780.87       1553.95        32.59 o                         
   1   2   8       7536.78       7323.64        84.73 o                         
   2   2   8        777.01        678.54        25.35 o                         
   3   2   8          0.96         -8.07         8.88 o                         
   4   2   8        290.62        275.32        24.15 o                         
   5   2   8        376.00        392.72        42.03 o                         
   6   2   8         27.99         43.34        27.96 o                         
   7   2   8        132.02        189.56        54.41 o                         
   8   2   8         52.00         64.96        48.59 o                         
   9   2   8        133.73        110.69        48.51 o                         
  10   2   8         23.81        -16.86       147.69 o                         
 -13   3   8        208.25        243.08        62.37 o                         
 -12   3   8         18.77         43.40        44.52 o                         
 -11   3   8        384.09        399.45        60.61 o                         
 -10   3   8        708.51        740.27        70.84 o                         
  -9   3   8        321.67        364.90        49.75 o                         
  -8   3   8       1996.34       2046.39        72.39 o                         
  -7   3   8        496.89        457.85        43.94 o                         
  -6   3   8        195.55        278.23        31.70 o                         
  -5   3   8       6607.07       6777.72       136.16 o                         
  -4   3   8        274.44        282.39        33.67 o                         
  -3   3   8        142.46        141.48        20.00 o                         
  -2   3   8       6826.24       6796.91        98.20 o                         
  -1   3   8       1854.00       1736.44        36.58 o                         
   0   3   8       3033.43       3122.63        91.64 o                         
   1   3   8        407.55        426.13        33.79 o                         
   2   3   8         27.83        -12.29        26.80 o                         
   3   3   8        106.15         86.55        23.48 o                         
   4   3   8        261.76        204.22        25.37 o                         
   5   3   8          0.43         17.42        45.72 o                         
   6   3   8        987.25       1078.41        67.42 o                         
   7   3   8        332.88        275.96        54.99 o                         
   8   3   8         23.35         58.55       147.70 o                         
   9   3   8         19.17         73.44        44.79 o                         
  10   3   8         69.36         69.66        74.18 o                         
 -13   4   8          8.49        -30.39        64.70 o                         
 -12   4   8        295.81        295.22        58.88 o                         
 -11   4   8        167.77        255.70        51.61 o                         
 -10   4   8       1002.19        844.54        73.42 o                         
  -9   4   8        397.74        288.32        48.49 o                         
  -8   4   8         91.43         94.89        44.97 o                         
  -7   4   8        152.37        113.10        41.79 o                         
  -6   4   8       2189.33       2171.65       109.77 o                         
  -5   4   8         82.87         61.64        34.77 o                         
  -4   4   8       2622.27       2763.27       161.31 o                         
  -3   4   8         60.61         49.18        19.50 o                         
  -2   4   8        742.41        719.66        47.63 o                         
  -1   4   8       3492.44       3739.06        68.87 o                         
   0   4   8       1769.54       1816.13        70.54 o                         
   1   4   8        528.97        541.81        53.72 o                         
   2   4   8        140.47        172.22        62.00 o                         
   3   4   8         60.67         31.06        27.90 o                         
   4   4   8        958.23        963.68        58.21 o                         
   5   4   8        278.91        258.01        35.79 o                         
   6   4   8        153.66        106.04        32.26 o                         
   7   4   8        258.46        378.13        47.15 o                         
   8   4   8        187.77        171.47       119.98 o                         
   9   4   8          7.55        -20.20        73.43 o                         
  10   4   8         81.95        254.81        99.37 o                         
 -13   5   8        367.59        411.13        64.80 o                         
 -12   5   8         85.48         30.61        45.71 o                         
 -11   5   8        431.98        427.09        61.62 o                         
 -10   5   8         10.83          4.07        40.22 o                         
  -9   5   8       2211.27       2150.02       109.00 o                         
  -8   5   8        153.96        183.97        50.24 o                         
  -7   5   8       2876.34       2887.63       208.82 o                         
  -6   5   8        449.45        439.58        55.91 o                         
  -5   5   8        590.36        560.54        61.04 o                         
  -4   5   8          2.61        -34.54        32.69 o                         
  -3   5   8       1055.24        966.06        62.14 o                         
  -2   5   8         77.74        108.83        26.19 o                         
  -1   5   8        112.33        100.27        18.48 o                         
   0   5   8          0.02         -8.29        21.38 o                         
   1   5   8       2971.89       3076.84       126.23 o                         
   2   5   8        163.44        171.25        61.68 o                         
   3   5   8        221.25        229.65        79.78 o                         
   4   5   8          6.31          6.60        21.72 o                         
   5   5   8        184.93        209.62        32.97 o                         
   6   5   8        130.28        154.88        34.22 o                         
   7   5   8         39.79         98.31        74.58 o                         
   8   5   8         17.55         22.77        71.98 o                         
   9   5   8        361.05        576.12       128.85 o                         
 -13   6   8          3.10        -99.05        70.52 o                         
 -12   6   8        299.23        308.06       120.30 o                         
 -11   6   8          3.27         49.66       112.85 o                         
 -10   6   8        643.84        590.35        68.28 o                         
  -9   6   8        791.19        849.63       105.90 o                         
  -8   6   8         44.97          1.59        47.00 o                         
  -7   6   8        614.59        555.50       103.15 o                         
  -6   6   8        514.35        474.68        92.55 o                         
  -5   6   8        908.13        856.27       112.08 o                         
  -4   6   8       2404.29       2474.97       169.09 o                         
  -3   6   8         95.44         71.98        42.92 o                         
  -2   6   8        817.81        720.13        53.23 o                         
  -1   6   8       2178.16       2102.47        51.87 o                         
   0   6   8        711.22        660.21        71.68 o                         
   1   6   8        557.98        531.50        60.72 o                         
   2   6   8        184.24        138.62        63.52 o                         
   3   6   8         77.56         86.58        64.78 o                         
   4   6   8        915.30       1015.89        76.21 o                         
   5   6   8       1641.97       1906.78       149.04 o                         
   6   6   8        211.36        168.30        46.65 o                         
   7   6   8         86.62        200.25        83.87 o                         
   8   6   8        101.99        148.10        79.91 o                         
   9   6   8         34.76        133.16        98.09 o                         
 -12   7   8        106.19        -47.23        70.42 o                         
 -11   7   8        113.04          2.80        50.25 o                         
 -10   7   8        300.18        136.48        82.96 o                         
  -9   7   8          0.16        -48.16        69.32 o                         
  -8   7   8       1311.83       1342.89       157.42 o                         
  -7   7   8        219.81        256.48        82.79 o                         
  -6   7   8        123.60         11.88        62.54 o                         
  -5   7   8       5755.46       5834.96       272.18 o                         
  -4   7   8         23.33        -75.06        58.11 o                         
  -3   7   8        998.52        948.88       110.97 o                         
  -2   7   8       1110.93       1053.78       156.20 o                         
  -1   7   8        700.42        614.47        56.64 o                         
   0   7   8       1145.05       1069.96        39.50 o                         
   1   7   8         52.97         34.40        12.64 o                         
   2   7   8          1.13         23.52        37.81 o                         
   3   7   8        397.53        283.77        84.41 o                         
   4   7   8          5.55        -32.92        54.91 o                         
   5   7   8         31.58         78.84        40.79 o                         
   6   7   8        900.29       1065.49        93.51 o                         
   7   7   8         32.70        -33.28        64.72 o                         
   8   7   8         69.37         -8.66        75.82 o                         
   9   7   8          0.19         44.70        78.17 o                         
 -12   8   8        227.17        292.99        74.68 o                         
 -11   8   8        482.82        558.38        90.28 o                         
 -10   8   8         69.75        -91.39        84.29 o                         
  -9   8   8       1930.53       2255.90       212.78 o                         
  -8   8   8        142.41         91.93        70.95 o                         
  -7   8   8       1212.49        971.97       131.36 o                         
  -6   8   8         53.58         40.83        62.94 o                         
  -5   8   8        382.02        239.86        77.36 o                         
  -4   8   8        708.81        763.31       112.18 o                         
  -3   8   8       1689.57       1760.65       153.57 o                         
  -2   8   8          1.66         20.48        15.40 o                         
  -1   8   8       1837.92       1840.00        85.88 o                         
   0   8   8        635.53        622.23        36.18 o                         
   1   8   8       1242.58       1101.17        54.30 o                         
   2   8   8          0.17         17.23        58.56 o                         
   3   8   8        318.73        427.16       100.48 o                         
   4   8   8        123.67        229.37        88.72 o                         
   5   8   8         69.85         29.97        60.93 o                         
   6   8   8        213.31         93.20        78.48 o                         
   7   8   8         63.01         73.09        76.45 o                         
   8   8   8         85.39        -75.33        89.83 o                         
 -11   9   8         13.59         36.27        73.05 o                         
 -10   9   8        303.31        484.72       120.68 o                         
  -9   9   8          7.01         98.97        84.47 o                         
  -8   9   8       1230.21       1405.46       176.62 o                         
  -7   9   8        441.12        469.34       104.66 o                         
  -6   9   8       1132.07       1105.67       141.88 o                         
  -5   9   8        229.60        176.28        70.98 o                         
  -4   9   8        861.56        772.12       117.41 o                         
  -3   9   8        638.83        709.39        52.48 o                         
  -2   9   8        203.29        119.29        58.08 o                         
  -1   9   8         36.70        246.09        78.13 o                         
   0   9   8       2496.61       2373.17        96.47 o                         
   1   9   8        278.42        343.52        38.84 o                         
   2   9   8       1337.70       1167.66       100.64 o                         
   3   9   8        839.27        765.66       120.38 o                         
   4   9   8         32.02        108.61        73.01 o                         
   5   9   8        413.28        355.91       104.54 o                         
   6   9   8         36.91        -37.18        77.93 o                         
   7   9   8         14.96         22.35        78.74 o                         
 -11  10   8          5.32         40.54        84.62 o                         
 -10  10   8          2.03        -37.59        87.96 o                         
  -9  10   8         18.73         15.14        72.92 o                         
  -8  10   8         11.15        104.79        80.42 o                         
  -7  10   8        536.76        453.99       113.40 o                         
  -6  10   8       1310.99       1375.25       163.18 o                         
  -5  10   8        119.56        117.40        72.33 o                         
  -4  10   8       2452.70       2884.77       219.31 o                         
  -3  10   8        453.57        589.87       111.44 o                         
  -2  10   8        112.68        171.84        76.22 o                         
  -1  10   8         48.19         -2.79        61.18 o                         
   0  10   8          4.24          8.59        26.25 o                         
   1  10   8        302.36        322.65        85.80 o                         
   2  10   8       1417.33       1308.00       108.61 o                         
   3  10   8          1.15        -20.11        47.59 o                         
   4  10   8        686.82        907.46       148.07 o                         
   5  10   8          0.22       -108.30        93.60 o                         
   6  10   8        202.36        316.90       106.90 o                         
   7  10   8         13.33         -3.95        80.00 o                         
 -10  11   8         95.32         -1.06        86.76 o                         
  -9  11   8         10.31       -119.76       102.91 o                         
  -8  11   8        177.64        458.58       115.33 o                         
  -7  11   8         66.25        100.27        91.83 o                         
  -6  11   8         61.82        -26.21        75.81 o                         
  -5  11   8        654.31        714.65       127.32 o                         
  -4  11   8         18.33        -82.34        79.71 o                         
  -3  11   8        288.73        273.30        88.23 o                         
  -2  11   8        372.50        330.70        98.43 o                         
  -1  11   8         25.34         93.35        41.03 o                         
   0  11   8        106.47        122.73        72.20 o                         
   1  11   8        661.22        625.90       110.97 o                         
   2  11   8        228.01        323.16       102.42 o                         
   3  11   8        745.69        806.51        96.98 o                         
   4  11   8          0.05        -95.15        89.67 o                         
   5  11   8         60.72         92.43        82.37 o                         
   6  11   8          6.59        189.81       107.72 o                         
  -9  12   8        188.89        321.23       121.23 o                         
  -8  12   8          8.03        122.59        81.26 o                         
  -7  12   8        330.97        328.68       102.82 o                         
  -6  12   8         17.47        -20.40        71.97 o                         
  -5  12   8          0.37        -71.29        69.82 o                         
  -4  12   8         18.15         39.20        64.76 o                         
  -3  12   8        564.36        458.96       103.12 o                         
  -2  12   8          1.21       -125.75        83.83 o                         
  -1  12   8        210.45        351.70       104.58 o                         
   0  12   8        197.60        162.44        84.71 o                         
   1  12   8        768.82       1192.72       159.46 o                         
   2  12   8        366.27        380.16       110.71 o                         
   3  12   8          6.37        -92.12        61.41 o                         
   4  12   8          2.93         49.29        50.85 o                         
   5  12   8         53.72        197.52        92.64 o                         
  -8  13   8         85.60        179.92        86.49 o                         
  -7  13   8          0.80        -65.48        88.68 o                         
  -6  13   8        148.50          8.02        77.97 o                         
  -5  13   8        515.33        419.54       120.73 o                         
  -4  13   8        409.58        413.43       111.93 o                         
  -3  13   8         12.05        -82.54        89.07 o                         
  -2  13   8        196.39        282.46       105.42 o                         
  -1  13   8        159.83        203.33        91.09 o                         
   0  13   8        204.37        263.78       103.02 o                         
   1  13   8          9.15         45.29        79.30 o                         
   2  13   8          2.81         99.56        74.96 o                         
   3  13   8        103.40        111.34        76.33 o                         
   4  13   8         12.59        -14.27        58.23 o                         
  -6  14   8         45.27        -90.57        87.97 o                         
  -5  14   8          0.04        -94.86        79.67 o                         
  -4  14   8        111.87        193.82        90.03 o                         
  -3  14   8        107.36        109.47        83.61 o                         
  -2  14   8         25.19       -124.08        85.18 o                         
  -1  14   8         38.40         69.59        81.58 o                         
   0  14   8          0.49       -112.16       103.97 o                         
   1  14   8          0.70        184.24        96.19 o                         
   2  14   8        274.66        317.93       109.38 o                         
   3  14   8         14.99         84.14        89.54 o                         
  -4  15   8          1.02         41.52        81.41 o                         
  -3  15   8         28.06        135.71        83.99 o                         
  -2  15   8         36.12        -44.30        66.01 o                         
  -1  15   8          0.41        -68.11        75.69 o                         
   0  15   8          1.11         80.25        83.49 o                         
 -13   0   9        189.77        320.19       112.95 o                         
 -11   0   9         20.82         -4.62        72.00 o                         
  -9   0   9       2902.47       2632.00       201.79 o                         
  -7   0   9       1723.41       1635.64       100.92 o                         
  -5   0   9       7500.57       6848.27       176.14 o                         
  -3   0   9        181.28        228.44        25.90 o                         
  -1   0   9        278.90        404.07        29.91 o                         
   1   0   9       4907.42       4972.86       113.32 o                         
   3   0   9       4904.74       4701.84       118.21 o                         
   5   0   9       1474.83       1363.06       133.72 o                         
   7   0   9        101.17        109.80        57.89 o                         
   9   0   9        171.72        294.13        97.66 o                         
  11   0   9          2.12        -64.27        69.16 o                         
 -13   1   9         16.94        -16.98        53.84 o                         
 -12   1   9        148.45        185.10        65.93 o                         
 -11   1   9        645.52        621.88        85.66 o                         
 -10   1   9         34.53         23.57        37.40 o                         
  -9   1   9          5.42         28.39        24.83 o                         
  -8   1   9       1085.03       1018.64        56.37 o                         
  -7   1   9        196.92        213.65        31.01 o                         
  -6   1   9       2641.70       2868.72       100.54 o                         
  -5   1   9       1117.41       1187.64        53.04 o                         
  -4   1   9        139.85         86.81        20.96 o                         
  -3   1   9       7562.65       7585.98        99.94 o                         
  -2   1   9         30.51         31.92        15.49 o                         
  -1   1   9       2872.74       3010.40        47.31 o                         
   0   1   9       1129.75       1140.15        34.03 o                         
   1   1   9       5332.67       5175.60        77.12 o                         
   2   1   9       3261.64       3142.11        79.94 o                         
   3   1   9        680.07        663.81        24.32 o                         
   4   1   9       1901.84       1881.50        84.07 o                         
   5   1   9         76.88         75.13        29.93 o                         
   6   1   9        100.42        109.29        47.14 o                         
   7   1   9        135.20         99.53        46.65 o                         
   8   1   9         66.37         66.78       108.16 o                         
   9   1   9        220.85        320.69        70.93 o                         
  10   1   9         21.87         43.93        68.43 o                         
 -13   2   9          3.50         42.91        75.94 o                         
 -12   2   9        215.25        299.59        75.46 o                         
 -11   2   9         18.65         56.95        40.86 o                         
 -10   2   9        555.16        526.15        85.43 o                         
  -9   2   9        288.33        294.64        35.79 o                         
  -8   2   9        214.26        191.19        29.42 o                         
  -7   2   9        191.71        188.17        29.36 o                         
  -6   2   9         55.01         98.91        23.92 o                         
  -5   2   9        539.36        544.98        39.56 o                         
  -4   2   9       5291.71       5440.59       104.57 o                         
  -3   2   9         33.53         19.25        14.64 o                         
  -2   2   9      10721.05      10938.50       110.13 o                         
  -1   2   9        251.17        225.80        14.76 o                         
   0   2   9       5390.23       5347.91        85.79 o                         
   1   2   9       1770.55       1793.86        43.46 o                         
   2   2   9        791.02        726.91        65.27 o                         
   3   2   9        205.90        179.71        32.98 o                         
   4   2   9        723.56        701.66        54.81 o                         
   5   2   9          2.37         19.17        28.02 o                         
   6   2   9        388.08        446.32        50.03 o                         
   7   2   9         12.49         25.63        38.65 o                         
   8   2   9        433.39        441.60       159.40 o                         
   9   2   9         67.16          7.11       112.76 o                         
  10   2   9         41.11         66.79        72.30 o                         
 -13   3   9          1.56        -43.39        69.41 o                         
 -12   3   9        228.57        261.01        56.14 o                         
 -11   3   9        229.53        277.09        52.75 o                         
 -10   3   9        321.15        254.08        49.58 o                         
  -9   3   9         13.35          1.73        33.58 o                         
  -8   3   9        311.72        299.68        34.07 o                         
  -7   3   9        390.99        378.34        37.33 o                         
  -6   3   9        950.36        974.91        51.48 o                         
  -5   3   9        257.55        241.33        29.45 o                         
  -4   3   9       4875.27       4771.49       113.96 o                         
  -3   3   9       3065.51       3063.43        71.69 o                         
  -2   3   9         10.77          3.46        13.38 o                         
  -1   3   9       2305.57       2271.77        40.01 o                         
   0   3   9        552.78        564.86        34.30 o                         
   1   3   9       1182.48       1095.43        47.25 o                         
   2   3   9       1973.01       1828.58        53.71 o                         
   3   3   9         98.09         67.04        15.13 o                         
   4   3   9        633.37        551.39        48.72 o                         
   5   3   9        488.90        471.51        46.16 o                         
   6   3   9        159.41        150.57        66.82 o                         
   7   3   9        426.05        425.33        66.09 o                         
   8   3   9         42.57         63.21        46.29 o                         
   9   3   9         74.69          4.99        81.07 o                         
  10   3   9         27.24        -40.76        66.24 o                         
 -13   4   9        306.77        210.68       101.87 o                         
 -12   4   9         79.09        106.21        50.43 o                         
 -11   4   9        603.57        474.67        61.41 o                         
 -10   4   9          1.79         12.87        37.02 o                         
  -9   4   9        238.57        202.84        45.72 o                         
  -8   4   9         35.50        -52.34        35.83 o                         
  -7   4   9       1553.43       1510.90        82.90 o                         
  -6   4   9         74.80         28.48        32.70 o                         
  -5   4   9        130.30        137.07        34.97 o                         
  -4   4   9        459.92        419.79        47.82 o                         
  -3   4   9        719.32        724.47        41.56 o                         
  -2   4   9       1066.25        985.17        51.75 o                         
  -1   4   9        819.18        844.32        47.03 o                         
   0   4   9        265.48        221.94        30.22 o                         
   1   4   9       1388.93       1401.42       113.77 o                         
   2   4   9         15.74         10.20        30.61 o                         
   3   4   9        956.56        891.28        57.83 o                         
   4   4   9          1.08        -30.71        30.53 o                         
   5   4   9        480.01        450.44        46.50 o                         
   6   4   9       1313.81       1470.73        80.51 o                         
   7   4   9        127.94         47.22        32.48 o                         
   8   4   9         43.79         14.62        71.04 o                         
   9   4   9        194.13         60.23        85.91 o                         
 -13   5   9         17.74         49.51        46.43 o                         
 -12   5   9        449.17        398.50        71.15 o                         
 -11   5   9         96.11        156.46        45.63 o                         
 -10   5   9       1597.33       1686.64       105.46 o                         
  -9   5   9        334.42        324.28        52.96 o                         
  -8   5   9         22.15        -19.90        33.32 o                         
  -7   5   9          3.54        -46.89        43.74 o                         
  -6   5   9       1440.53       1450.31        95.04 o                         
  -5   5   9         94.98        106.59        36.85 o                         
  -4   5   9        149.38         60.24        33.28 o                         
  -3   5   9        130.68         85.24        37.62 o                         
  -2   5   9       2549.02       2632.03        89.61 o                         
  -1   5   9          0.29          8.84        10.59 o                         
   0   5   9        434.15        393.87        34.12 o                         
   1   5   9         55.10         24.19        39.50 o                         
   2   5   9        996.95        965.36        77.52 o                         
   3   5   9        189.61        221.04        76.28 o                         
   4   5   9        141.70        161.41        31.04 o                         
   5   5   9        116.05        161.37        33.01 o                         
   6   5   9         34.40         -0.88        43.98 o                         
   7   5   9         19.63          2.77        69.77 o                         
   8   5   9        543.41        519.52       123.32 o                         
   9   5   9          8.13        -32.40        77.44 o                         
 -12   6   9          0.62          0.86        62.80 o                         
 -11   6   9        342.74        332.62        73.20 o                         
 -10   6   9         46.52         86.52        44.27 o                         
  -9   6   9        400.35        317.77        65.13 o                         
  -8   6   9        293.93        320.88        68.83 o                         
  -7   6   9       1018.68        966.74        87.72 o                         
  -6   6   9       1535.06       1317.93       143.39 o                         
  -5   6   9        162.84        295.06        79.87 o                         
  -4   6   9          3.41        133.95        60.05 o                         
  -3   6   9       2877.36       2862.33       138.61 o                         
  -2   6   9        967.15        918.36        58.42 o                         
  -1   6   9          5.39         18.73        22.86 o                         
   0   6   9        253.63        277.57        67.22 o                         
   1   6   9        366.91        434.15        77.21 o                         
   2   6   9        677.33        658.86        67.60 o                         
   3   6   9        350.27        321.08        79.53 o                         
   4   6   9         24.46         -2.77        52.70 o                         
   5   6   9        149.52        146.22        48.21 o                         
   6   6   9        140.47        147.71        49.16 o                         
   7   6   9        112.42        128.48        97.28 o                         
   8   6   9          0.52        141.38        85.76 o                         
 -12   7   9         62.44        -53.91        64.05 o                         
 -11   7   9         63.59          9.01        78.64 o                         
 -10   7   9         39.77         73.54        54.88 o                         
  -9   7   9       1191.24       1394.89       174.02 o                         
  -8   7   9         10.06       -123.83        82.56 o                         
  -7   7   9        114.91        140.54        83.70 o                         
  -6   7   9        256.34        268.63        83.35 o                         
  -5   7   9          6.43         32.48        50.92 o                         
  -4   7   9       1903.08       1752.82       153.46 o                         
  -3   7   9        190.82        152.86        63.25 o                         
  -2   7   9         84.40         75.82        38.40 o                         
  -1   7   9       3107.51       3020.98       106.95 o                         
   0   7   9         21.84         10.37         7.58 o                         
   1   7   9         24.66          8.75        46.41 o                         
   2   7   9        744.85        799.44       191.57 o                         
   3   7   9         84.59        -50.31        75.54 o                         
   4   7   9        237.88        156.15        86.65 o                         
   5   7   9        262.46        342.65        63.89 o                         
   6   7   9         59.25          4.93        42.00 o                         
   7   7   9         89.42        136.66        92.49 o                         
   8   7   9          6.11         71.68        94.34 o                         
 -11   8   9         27.69         64.41        52.72 o                         
 -10   8   9        357.60        664.11       130.19 o                         
  -9   8   9        338.47        448.84       112.24 o                         
  -8   8   9        510.87        329.81        86.72 o                         
  -7   8   9       1027.66        857.47       132.79 o                         
  -6   8   9         20.62        -45.65        70.15 o                         
  -5   8   9        888.27        843.21       119.00 o                         
  -4   8   9        654.92        742.42       112.84 o                         
  -3   8   9          8.24         50.83        59.31 o                         
  -2   8   9       4077.31       3908.06       229.25 o                         
  -1   8   9          0.25         53.75        60.24 o                         
   0   8   9       1463.77       1417.47        72.55 o                         
   1   8   9        221.43         79.16        61.33 o                         
   2   8   9        619.35        709.93        82.10 o                         
   3   8   9         21.52         16.03        47.29 o                         
   4   8   9         84.56        210.18        90.35 o                         
   5   8   9         17.97         32.23        76.37 o                         
   6   8   9        261.52        262.73        94.66 o                         
   7   8   9          8.14        -88.18        92.92 o                         
 -11   9   9        222.06        384.93       119.31 o                         
 -10   9   9          0.78        -38.36        92.64 o                         
  -9   9   9        196.36        168.43        74.45 o                         
  -8   9   9         57.99         69.84        92.15 o                         
  -7   9   9         85.48        109.37        85.15 o                         
  -6   9   9       1546.11       1670.29       168.56 o                         
  -5   9   9        350.14        390.03        99.24 o                         
  -4   9   9        477.59        503.03        98.20 o                         
  -3   9   9       1594.74       1609.54       159.93 o                         
  -2   9   9         20.39        -90.70        72.28 o                         
  -1   9   9       1065.71       1140.69       133.76 o                         
   0   9   9        612.91        606.44       105.77 o                         
   1   9   9       1660.30       1859.61       170.73 o                         
   2   9   9        499.58        544.84       101.66 o                         
   3   9   9         45.44         58.43        44.56 o                         
   4   9   9        557.92        611.39       122.31 o                         
   5   9   9        148.28        159.75        84.90 o                         
   6   9   9         30.42         41.21        63.92 o                         
   7   9   9        194.91        146.37        95.77 o                         
 -10  10   9         54.95        149.07        94.19 o                         
  -9  10   9        399.39        498.37       123.11 o                         
  -8  10   9          0.28        -16.57        73.70 o                         
  -7  10   9        497.43        472.70       114.96 o                         
  -6  10   9          2.17        104.72        75.79 o                         
  -5  10   9       2856.17       3247.23       237.70 o                         
  -4  10   9        118.56         34.17        69.66 o                         
  -3  10   9         50.04        145.78        84.57 o                         
  -2  10   9         18.96       -104.11        69.41 o                         
  -1  10   9        231.54        215.27        78.27 o                         
   0  10   9         70.48        -23.04        63.60 o                         
   1  10   9        724.58        620.52       110.80 o                         
   2  10   9         11.51         48.71        71.43 o                         
   3  10   9       1776.05       1622.15       131.90 o                         
   4  10   9         99.06         63.47        81.56 o                         
   5  10   9        186.67        188.53        90.19 o                         
   6  10   9         25.74        -51.27        81.13 o                         
 -10  11   9        112.23        102.10        78.86 o                         
  -9  11   9          5.35         42.62        76.11 o                         
  -8  11   9         18.54         40.40        85.96 o                         
  -7  11   9         16.88        130.02        85.16 o                         
  -6  11   9        443.53        377.99       107.60 o                         
  -5  11   9         71.60         98.71        69.84 o                         
  -4  11   9        942.36       1140.42       149.58 o                         
  -3  11   9        771.02        810.60       130.77 o                         
  -2  11   9        198.09        181.68        79.76 o                         
  -1  11   9        672.31        727.53       124.20 o                         
   0  11   9         68.12        142.85        83.09 o                         
   1  11   9        662.97        649.06       119.76 o                         
   2  11   9        983.18       1173.24       155.71 o                         
   3  11   9          0.04        -12.64       181.84 o                         
   4  11   9        193.74        265.44        75.04 o                         
   5  11   9         29.95       -146.50        97.67 o                         
  -9  12   9          0.35         20.72        96.03 o                         
  -8  12   9         27.61        -13.96        83.95 o                         
  -7  12   9         79.42       -125.16        89.97 o                         
  -6  12   9          0.71        -37.82        64.61 o                         
  -5  12   9          8.45        111.15        98.95 o                         
  -4  12   9        991.67       1138.58       160.22 o                         
  -3  12   9        156.34        116.13        76.93 o                         
  -2  12   9        833.70        880.35       145.85 o                         
  -1  12   9         24.66         93.06        61.63 o                         
   0  12   9        831.51        903.31       139.44 o                         
   1  12   9         20.59         83.01        71.97 o                         
   2  12   9         75.05        -97.68        85.41 o                         
   3  12   9         58.85        -75.37        78.40 o                         
   4  12   9        179.23        142.99       112.70 o                         
   5  12   9         22.01        -69.57        62.78 o                         
  -7  13   9         11.43        -14.56        86.54 o                         
  -6  13   9        194.17        193.26       104.37 o                         
  -5  13   9         89.97        -11.77        67.83 o                         
  -4  13   9         58.42        -68.57        75.81 o                         
  -3  13   9        327.35        417.95       118.03 o                         
  -2  13   9         94.17        136.45        93.33 o                         
  -1  13   9        370.55        560.87       129.16 o                         
   0  13   9          0.00         -2.64        79.90 o                         
   1  13   9         65.48         23.22        74.85 o                         
   2  13   9        219.77        209.09        99.55 o                         
   3  13   9         61.96        114.78        87.88 o                         
   4  13   9         24.43         18.27        72.11 o                         
  -5  14   9        124.78        448.30       120.75 o                         
  -4  14   9          0.15         44.78        90.39 o                         
  -3  14   9         21.62         76.66        83.19 o                         
  -2  14   9         99.83        139.51        92.11 o                         
  -1  14   9         41.25        -62.41        79.50 o                         
   0  14   9         45.37          8.28        76.83 o                         
   1  14   9        208.04        263.81       104.86 o                         
   2  14   9         41.54        183.57        83.31 o                         
 -12   0  10        128.85         90.60        90.65 o                         
 -10   0  10       1531.57       1555.35        97.82 o                         
  -8   0  10       1935.77       1840.54       102.42 o                         
  -6   0  10       7951.69       8668.34       170.36 o                         
  -4   0  10       4995.89       5198.57       174.43 o                         
  -2   0  10       1259.91       1237.90        79.15 o                         
   0   0  10       1141.09       1117.00        60.20 o                         
   2   0  10       6525.67       6682.42       121.90 o                         
   4   0  10       1702.25       1766.49       109.98 o                         
   6   0  10        230.90        212.87        73.40 o                         
   8   0  10        112.09        215.43        83.54 o                         
  10   0  10        100.30        145.80        86.87 o                         
 -13   1  10        191.38        237.50       157.52 o                         
 -12   1  10         90.93        146.20       113.12 o                         
 -11   1  10          3.53         96.60        53.86 o                         
 -10   1  10        171.52        200.11        46.53 o                         
  -9   1  10       1514.95       1440.93       106.20 o                         
  -8   1  10         84.10        132.18        29.42 o                         
  -7   1  10       2662.00       2731.62       106.63 o                         
  -6   1  10          3.70         11.88        24.36 o                         
  -5   1  10       6304.53       6737.65       125.48 o                         
  -4   1  10       4501.85       4679.27        99.70 o                         
  -3   1  10         26.30         11.96        16.35 o                         
  -2   1  10       2886.32       2982.05        53.22 o                         
  -1   1  10        218.27        233.39        17.54 o                         
   0   1  10        210.98        204.46        20.49 o                         
   1   1  10       2235.20       2172.28        86.06 o                         
   2   1  10          5.47         -5.23         8.14 o                         
   3   1  10       2081.62       1941.85        47.60 o                         
   4   1  10        739.40        771.01        75.20 o                         
   5   1  10         15.37         25.47        28.81 o                         
   6   1  10        149.45        198.34        54.61 o                         
   7   1  10         39.52         13.95        64.00 o                         
   8   1  10        418.15        487.21        74.71 o                         
   9   1  10        104.76        230.42        64.87 o                         
  10   1  10          1.00        -94.62        84.83 o                         
 -13   2  10          0.45        -54.12        60.88 o                         
 -12   2  10          2.52         30.35        42.09 o                         
 -11   2  10       1071.58       1120.64        90.51 o                         
 -10   2  10        346.31        339.66        53.46 o                         
  -9   2  10        393.02        364.91        43.22 o                         
  -8   2  10        562.59        518.55        43.90 o                         
  -7   2  10         93.92         76.72        27.22 o                         
  -6   2  10        353.66        386.90        37.57 o                         
  -5   2  10       1801.95       1910.18        69.17 o                         
  -4   2  10        780.39        900.27        46.85 o                         
  -3   2  10       5979.25       6234.51        94.53 o                         
  -2   2  10        742.40        711.57        31.01 o                         
  -1   2  10        398.23        372.05        19.51 o                         
   0   2  10        340.15        337.78        17.01 o                         
   1   2  10        323.27        289.41        24.63 o                         
   2   2  10          1.87         -8.75        20.99 o                         
   3   2  10        680.73        756.31        45.19 o                         
   4   2  10          3.38        -20.97        26.51 o                         
   5   2  10        300.94        303.02        44.13 o                         
   6   2  10          8.68        -49.14        75.10 o                         
   7   2  10        611.11        657.75        78.95 o                         
   8   2  10         73.31         80.71        50.39 o                         
   9   2  10        168.90        163.35        92.16 o                         
  10   2  10          3.57         -5.13        84.37 o                         
 -13   3  10         12.38         43.42        57.50 o                         
 -12   3  10        160.32        132.99        47.88 o                         
 -11   3  10          8.31        -23.57        40.46 o                         
 -10   3  10       1230.11       1173.69        86.93 o                         
  -9   3  10        688.72        696.21        50.39 o                         
  -8   3  10       1118.60       1185.43        61.23 o                         
  -7   3  10        192.04        230.50        33.32 o                         
  -6   3  10        136.55        104.06        26.72 o                         
  -5   3  10       1202.44       1197.17        56.40 o                         
  -4   3  10       1874.37       1939.21        66.74 o                         
  -3   3  10        396.74        409.59        27.93 o                         
  -2   3  10       1068.50        976.91        38.72 o                         
  -1   3  10          1.85         19.80        12.34 o                         
   0   3  10        258.15        214.51        31.36 o                         
   1   3  10        132.08        133.21        21.38 o                         
   2   3  10         45.30         48.78        17.63 o                         
   3   3  10        947.31        922.26        79.78 o                         
   4   3  10        155.27        140.27        43.72 o                         
   5   3  10         73.59         81.25        32.46 o                         
   6   3  10        410.54        318.80        48.26 o                         
   7   3  10         19.99        -33.40        45.08 o                         
   8   3  10         84.95        121.03        75.39 o                         
   9   3  10          1.18        -57.59        73.76 o                         
 -13   4  10         16.53         68.12        47.73 o                         
 -12   4  10        310.88        275.26        59.65 o                         
 -11   4  10         65.56          8.34        41.12 o                         
 -10   4  10        102.47        101.64        48.79 o                         
  -9   4  10       1700.40       1904.12       166.13 o                         
  -8   4  10        609.67        666.95        64.31 o                         
  -7   4  10        309.49        273.58        43.77 o                         
  -6   4  10       1259.43       1142.34        69.65 o                         
  -5   4  10         66.26         95.96        36.29 o                         
  -4   4  10       1550.99       1649.49        92.55 o                         
  -3   4  10        166.74        173.55        25.43 o                         
  -2   4  10        759.18        880.18        39.73 o                         
  -1   4  10        647.89        616.79        28.62 o                         
   0   4  10        138.64        160.55        30.06 o                         
   1   4  10        387.53        314.76        51.69 o                         
   2   4  10        209.10        202.03        35.20 o                         
   3   4  10          4.91         25.07        25.78 o                         
   4   4  10          5.64         12.99        51.96 o                         
   5   4  10        165.97        141.63        38.98 o                         
   6   4  10          0.01         26.24        61.71 o                         
   7   4  10          4.86         -0.80        59.84 o                         
   8   4  10        206.29        227.78       100.04 o                         
   9   4  10          0.45          6.42        74.04 o                         
 -12   5  10          1.10         14.80        46.32 o                         
 -11   5  10        720.88        793.08        80.75 o                         
 -10   5  10         14.96        -37.07        39.41 o                         
  -9   5  10         76.53         74.39        42.76 o                         
  -8   5  10        343.59        277.40        49.34 o                         
  -7   5  10       2414.22       2557.80       131.42 o                         
  -6   5  10       1367.08       1341.06       154.72 o                         
  -5   5  10        141.15        223.44        44.25 o                         
  -4   5  10        180.18        151.55        36.43 o                         
  -3   5  10       4375.61       4205.06       175.88 o                         
  -2   5  10          8.83         16.06        18.97 o                         
  -1   5  10        140.24         94.85        13.36 o                         
   0   5  10         23.07          0.87        18.62 o                         
   1   5  10         36.40         23.19        41.39 o                         
   2   5  10        420.35        431.65        59.40 o                         
   3   5  10          5.95        -36.93        31.82 o                         
   4   5  10         12.74         28.84        46.62 o                         
   5   5  10         10.00         -8.65        37.63 o                         
   6   5  10         37.92         80.35        42.49 o                         
   7   5  10         73.22        286.32        93.09 o                         
   8   5  10         46.23         27.40        75.11 o                         
 -12   6  10        106.06         92.29        43.18 o                         
 -11   6  10          1.34          8.16        45.16 o                         
 -10   6  10        249.00        269.87        56.54 o                         
  -9   6  10        644.63        678.51        71.51 o                         
  -8   6  10        853.56        788.12        84.67 o                         
  -7   6  10       1769.10       1808.44       115.45 o                         
  -6   6  10       1671.34       1734.83       108.49 o                         
  -5   6  10          8.75        -28.91        48.25 o                         
  -4   6  10         99.93        125.49        67.53 o                         
  -3   6  10          2.15         23.36        25.28 o                         
  -2   6  10       1361.05       1237.72        58.63 o                         
  -1   6  10        504.23        448.59        25.18 o                         
   0   6  10        317.60        310.75        71.87 o                         
   1   6  10        401.26        281.89        70.29 o                         
   2   6  10        186.50        138.12        49.42 o                         
   3   6  10          1.87         11.38        39.91 o                         
   4   6  10         97.25         86.84        68.35 o                         
   5   6  10         55.02         11.38        67.76 o                         
   6   6  10          4.05         -6.92        67.69 o                         
   7   6  10          2.74        -90.38        81.12 o                         
   8   6  10        100.97        118.58        91.08 o                         
 -12   7  10         55.12        107.61       122.09 o                         
 -11   7  10         18.50        -46.63        58.50 o                         
 -10   7  10        419.70        526.20        89.27 o                         
  -9   7  10         59.18        -38.00        71.65 o                         
  -8   7  10       1216.26       1288.64       159.26 o                         
  -7   7  10         51.89        114.69        73.93 o                         
  -6   7  10       1006.26        876.34       123.55 o                         
  -5   7  10       1485.32       1694.96       160.55 o                         
  -4   7  10        368.40        424.94        85.22 o                         
  -3   7  10         86.47         45.33        54.56 o                         
  -2   7  10       1683.09       1668.63       145.50 o                         
  -1   7  10        192.57        177.90        64.81 o                         
   0   7  10        283.00        356.44        82.84 o                         
   1   7  10          2.93        -21.72        47.08 o                         
   2   7  10        235.39        261.05       112.34 o                         
   3   7  10        217.77        322.70        81.37 o                         
   4   7  10        201.76        147.64        49.14 o                         
   5   7  10          7.58         -1.72        40.92 o                         
   6   7  10        226.94        236.05       109.14 o                         
   7   7  10          0.21         89.29        91.42 o                         
 -11   8  10         48.93         52.86        60.12 o                         
 -10   8  10        113.06        200.53        94.55 o                         
  -9   8  10        427.41        494.13       117.85 o                         
  -8   8  10        244.91        305.25        96.66 o                         
  -7   8  10        399.60        427.77       104.25 o                         
  -6   8  10         45.10         37.49        54.94 o                         
  -5   8  10        457.60        451.20       103.25 o                         
  -4   8  10        650.15        625.21       109.03 o                         
  -3   8  10        589.36        772.90       117.05 o                         
  -2   8  10       1203.46       1152.75       134.04 o                         
  -1   8  10       1746.92       1693.80       161.31 o                         
   0   8  10        365.55        335.62        87.68 o                         
   1   8  10        165.89         87.68        56.81 o                         
   2   8  10          0.12         -8.51        51.91 o                         
   3   8  10        223.86        186.25        65.58 o                         
   4   8  10         34.40        -36.63        73.46 o                         
   5   8  10        475.73        473.72        80.39 o                         
   6   8  10         17.46         44.43        75.04 o                         
   7   8  10        255.26         91.52        88.50 o                         
 -11   9  10          3.56        165.69       113.40 o                         
 -10   9  10        179.23        205.31        98.93 o                         
  -9   9  10        146.57         92.02        70.03 o                         
  -8   9  10          1.61         10.00        72.10 o                         
  -7   9  10       1498.75       1200.09       161.12 o                         
  -6   9  10          0.80        -17.91        65.71 o                         
  -5   9  10        289.68        492.63       112.87 o                         
  -4   9  10        427.64        364.52        92.92 o                         
  -3   9  10        642.95        746.54       120.40 o                         
  -2   9  10        360.04        424.36        93.35 o                         
  -1   9  10         80.14        147.61        61.14 o                         
   0   9  10         28.83         57.58        63.90 o                         
   1   9  10        713.11        798.93       118.69 o                         
   2   9  10          7.54         64.71        56.81 o                         
   3   9  10        412.02        469.05       128.43 o                         
   4   9  10        753.98        759.11        89.96 o                         
   5   9  10        244.13       -154.99       106.62 o                         
   6   9  10        174.85        173.03        99.09 o                         
 -10  10  10        366.13        351.05        97.50 o                         
  -9  10  10         10.02       -112.10        84.20 o                         
  -8  10  10        519.83        427.81       111.53 o                         
  -7  10  10         21.00         58.92        81.13 o                         
  -6  10  10       1153.84       1185.92       152.45 o                         
  -5  10  10        184.18        189.86        79.75 o                         
  -4  10  10        875.06        945.36       141.14 o                         
  -3  10  10        135.78        106.20        69.39 o                         
  -2  10  10        179.36         95.38        70.56 o                         
  -1  10  10         32.56         13.75        56.51 o                         
   0  10  10        374.09        384.49        98.02 o                         
   1  10  10         71.95         92.35        72.23 o                         
   2  10  10       1173.23       1315.81       156.71 o                         
   3  10  10        235.85        269.37        66.97 o                         
   4  10  10        402.70        329.37        70.62 o                         
   5  10  10          3.95       -130.59        87.06 o                         
  -9  11  10        195.16        278.52       100.75 o                         
  -8  11  10         19.22        -11.24        79.95 o                         
  -7  11  10        274.10        310.67       104.23 o                         
  -6  11  10         46.49         52.47        76.64 o                         
  -5  11  10       1296.20       1311.47       168.32 o                         
  -4  11  10       1181.91       1195.39       156.01 o                         
  -3  11  10          0.51        -39.53        59.56 o                         
  -2  11  10       1238.04       1116.48       154.02 o                         
  -1  11  10         65.56        197.04        82.86 o                         
   0  11  10        278.59        345.53        96.23 o                         
   1  11  10        367.47        387.03       103.77 o                         
   2  11  10         42.30         60.58        78.77 o                         
   3  11  10        244.34        406.84       109.59 o                         
   4  11  10        213.67        183.18        82.88 o                         
   5  11  10          0.24        -80.83        53.89 o                         
  -8  12  10         63.20        -37.70        88.89 o                         
  -7  12  10         12.34        -64.48        72.65 o                         
  -6  12  10         71.31         34.66        76.19 o                         
  -5  12  10        415.34        334.06       104.16 o                         
  -4  12  10        182.85         56.39        75.20 o                         
  -3  12  10       1221.06       1543.01       185.75 o                         
  -2  12  10         44.67         94.83        86.80 o                         
  -1  12  10        245.21        443.04       118.99 o                         
   0  12  10          5.18        -90.19        82.72 o                         
   1  12  10        128.89        160.47        83.97 o                         
   2  12  10          8.31          0.10        71.32 o                         
   3  12  10        128.21        134.37        90.61 o                         
   4  12  10        105.16        235.03       105.16 o                         
  -6  13  10          0.31         40.06        74.67 o                         
  -5  13  10        114.47         78.25        79.28 o                         
  -4  13  10        189.36        265.98        89.63 o                         
  -3  13  10        119.85        122.08        73.80 o                         
  -2  13  10         98.60          0.98        68.95 o                         
  -1  13  10          3.10        -10.27        66.52 o                         
   0  13  10        123.50         92.40        65.88 o                         
   1  13  10         51.50         62.93        81.82 o                         
   2  13  10         17.42         51.52        72.57 o                         
   3  13  10        258.22        245.33        96.25 o                         
  -4  14  10        153.93        -36.47        93.72 o                         
  -3  14  10         16.25         53.92        77.90 o                         
  -2  14  10          0.17        148.68        95.47 o                         
  -1  14  10        131.39         75.67        77.19 o                         
   0  14  10         28.21        108.46        72.82 o                         
 -13   0  11          3.51        -13.92        85.02 o                         
 -11   0  11         75.18         26.57        83.99 o                         
  -9   0  11       3979.99       3979.12       156.04 o                         
  -7   0  11        498.81        554.43        61.40 o                         
  -5   0  11       2352.43       2510.02       113.89 o                         
  -3   0  11        189.46        206.01        38.81 o                         
  -1   0  11       2122.50       2136.25        89.04 o                         
   1   0  11       4037.08       3966.89       109.97 o                         
   3   0  11       2515.37       2628.66        83.10 o                         
   5   0  11         21.62         30.23        54.13 o                         
   7   0  11          6.70          1.56        59.61 o                         
   9   0  11         39.99        188.13        89.48 o                         
 -13   1  11         28.96          5.83        90.30 o                         
 -12   1  11         70.01         55.16        56.08 o                         
 -11   1  11        210.67        221.20       111.45 o                         
 -10   1  11        317.46        370.49        54.51 o                         
  -9   1  11          1.34          5.02        27.95 o                         
  -8   1  11       1682.88       1710.72        75.49 o                         
  -7   1  11          4.83         -6.75        23.68 o                         
  -6   1  11       3027.73       3023.91        91.45 o                         
  -5   1  11        239.04        184.92        29.02 o                         
  -4   1  11       1440.05       1494.62        60.59 o                         
  -3   1  11       2999.73       3041.02        72.30 o                         
  -2   1  11        286.60        273.52        21.21 o                         
  -1   1  11         56.83         34.56        17.08 o                         
   0   1  11       3473.08       3344.22        72.25 o                         
   1   1  11          3.70        -14.10        11.79 o                         
   2   1  11       1157.98       1106.00        38.11 o                         
   3   1  11       1274.41       1341.77        53.87 o                         
   4   1  11        352.68        343.15        35.06 o                         
   5   1  11        640.34        643.23        59.53 o                         
   6   1  11         10.81         80.42        81.90 o                         
   7   1  11        142.52        145.60        51.54 o                         
   8   1  11         64.22        198.67        64.52 o                         
   9   1  11          0.23        -72.94        83.46 o                         
 -13   2  11          3.46        -39.42        62.17 o                         
 -12   2  11        333.86        396.53        87.14 o                         
 -11   2  11          1.62        -13.10        38.41 o                         
 -10   2  11        616.52        644.29       125.24 o                         
  -9   2  11        200.86        157.79        33.22 o                         
  -8   2  11        720.16        743.49        53.54 o                         
  -7   2  11       1636.54       1623.24        72.01 o                         
  -6   2  11        161.87        192.10        40.70 o                         
  -5   2  11        410.88        362.01        35.76 o                         
  -4   2  11       4563.91       4682.56       103.24 o                         
  -3   2  11       5258.79       5403.52        90.22 o                         
  -2   2  11       1213.37       1153.81        39.99 o                         
  -1   2  11        556.32        524.80        32.13 o                         
   0   2  11        175.46        138.18        26.89 o                         
   1   2  11         71.93         55.78        38.12 o                         
   2   2  11        239.91        250.21        33.88 o                         
   3   2  11        192.50        167.91        27.51 o                         
   4   2  11       1584.52       1669.80        69.14 o                         
   5   2  11        140.71        114.40        33.95 o                         
   6   2  11        547.68        626.57        81.75 o                         
   7   2  11          1.40       -110.43        73.62 o                         
   8   2  11        108.62        170.15        88.97 o                         
   9   2  11          3.90        -15.73        75.92 o                         
 -13   3  11        438.64        378.74        79.91 o                         
 -12   3  11         55.72        119.08        47.64 o                         
 -11   3  11        866.52        933.46        84.85 o                         
 -10   3  11         99.69        156.45        45.67 o                         
  -9   3  11       3164.30       3217.96       105.00 o                         
  -8   3  11        132.04        124.84        30.73 o                         
  -7   3  11        516.48        538.42        45.98 o                         
  -6   3  11        265.51        211.30        31.58 o                         
  -5   3  11        261.37        259.01        32.30 o                         
  -4   3  11         84.40         73.12        24.10 o                         
  -3   3  11       1748.84       1723.29        52.50 o                         
  -2   3  11       1690.14       1632.74        45.62 o                         
  -1   3  11       2294.17       2366.38        74.17 o                         
   0   3  11         84.65         88.79        17.92 o                         
   1   3  11         27.42         44.44        27.73 o                         
   2   3  11        384.24        413.35        44.82 o                         
   3   3  11        218.90        193.50        35.37 o                         
   4   3  11         73.42         81.89        24.65 o                         
   5   3  11        656.87        680.84        60.83 o                         
   6   3  11        281.08        275.10        45.07 o                         
   7   3  11         22.45         72.13        72.36 o                         
   8   3  11          3.38         20.18        71.29 o                         
   9   3  11          2.85         51.41        92.43 o                         
 -12   4  11        275.68        293.37        91.98 o                         
 -11   4  11         73.22        107.71        67.19 o                         
 -10   4  11        703.36        727.44        72.23 o                         
  -9   4  11         78.38        129.17        51.70 o                         
  -8   4  11       4505.96       4574.74       150.51 o                         
  -7   4  11       2105.06       2091.45        99.50 o                         
  -6   4  11         17.14         -7.68        27.56 o                         
  -5   4  11        222.98        179.08        28.30 o                         
  -4   4  11        775.88        632.07        60.52 o                         
  -3   4  11        377.30        382.20        59.36 o                         
  -2   4  11        977.85       1005.81        41.88 o                         
  -1   4  11        338.45        189.99        87.68 o                         
   0   4  11       1287.97       1421.94       119.44 o                         
   1   4  11       1212.29       1091.69       181.08 o                         
   2   4  11        114.20        101.22        39.33 o                         
   3   4  11         12.71         27.93        31.85 o                         
   4   4  11         28.85          7.30        24.78 o                         
   5   4  11          0.27         24.85        87.81 o                         
   6   4  11         33.89         35.20        42.63 o                         
   7   4  11         69.86         -6.73        69.90 o                         
   8   4  11         10.06         28.16        75.64 o                         
 -12   5  11         67.70         83.38        48.02 o                         
 -11   5  11          4.66         43.08        56.35 o                         
 -10   5  11        131.58         23.47        50.52 o                         
  -9   5  11         35.68         82.59        38.38 o                         
  -8   5  11       2275.57       2307.73       111.61 o                         
  -7   5  11         47.37         30.59        33.24 o                         
  -6   5  11        796.79        822.37       107.60 o                         
  -5   5  11          6.74        -27.71        34.88 o                         
  -4   5  11       4359.22       4258.64       156.57 o                         
  -3   5  11        207.74        223.90        36.21 o                         
  -2   5  11        355.43        319.29        27.28 o                         
  -1   5  11        806.35        769.78        53.28 o                         
   0   5  11       2005.05       1950.45       147.87 o                         
   1   5  11         41.06         79.27        50.37 o                         
   2   5  11        140.68        154.95        41.45 o                         
   3   5  11         60.42         29.02        29.79 o                         
   4   5  11        452.46        480.67        54.65 o                         
   5   5  11          0.05        -34.17        41.31 o                         
   6   5  11         16.65        -21.21        42.12 o                         
   7   5  11         21.65        104.17        64.32 o                         
   8   5  11         63.75        293.89       110.11 o                         
 -12   6  11        205.47        149.73        56.02 o                         
 -11   6  11          3.46          0.53        51.65 o                         
 -10   6  11        528.04        546.01        95.30 o                         
  -9   6  11         16.42        -24.46        38.20 o                         
  -8   6  11        875.04        904.85       105.03 o                         
  -7   6  11       1960.76       2161.02       128.33 o                         
  -6   6  11          4.15        -45.46        39.99 o                         
  -5   6  11        800.47        747.04       114.44 o                         
  -4   6  11        113.50        249.51        80.91 o                         
  -3   6  11        796.69        703.10       100.26 o                         
  -2   6  11        648.95        580.84        90.63 o                         
  -1   6  11        517.35        449.56        83.19 o                         
   0   6  11        108.55        148.42        56.79 o                         
   1   6  11       1523.80       1368.43       136.02 o                         
   2   6  11          1.26        -37.74        52.23 o                         
   3   6  11        150.07        154.08        39.83 o                         
   4   6  11         34.04         50.70        45.88 o                         
   5   6  11         69.30         64.04        42.67 o                         
   6   6  11         63.37         52.95       106.08 o                         
   7   6  11         75.09        159.42        98.88 o                         
 -11   7  11        364.58        421.61        80.95 o                         
 -10   7  11         14.27        -84.72        57.49 o                         
  -9   7  11       1833.70       2202.31       212.24 o                         
  -8   7  11        183.25        318.40        93.65 o                         
  -7   7  11        157.15        256.89        93.13 o                         
  -6   7  11        369.18        442.35       102.40 o                         
  -5   7  11        490.68        525.00       103.87 o                         
  -4   7  11          5.05         25.58        59.97 o                         
  -3   7  11         53.15         80.26        63.50 o                         
  -2   7  11       1015.14        972.85       121.92 o                         
  -1   7  11        617.53        615.86        95.34 o                         
   0   7  11        174.18        223.37        63.66 o                         
   1   7  11          3.87          5.42        49.88 o                         
   2   7  11        627.04        727.37       113.41 o                         
   3   7  11          8.00         93.41        46.96 o                         
   4   7  11          1.39        -11.06        33.92 o                         
   5   7  11        194.73        238.82        84.10 o                         
   6   7  11        119.12        294.00       102.71 o                         
   7   7  11        103.66        260.06       111.55 o                         
 -11   8  11          7.41        -60.86        71.22 o                         
 -10   8  11        200.53        201.25        62.23 o                         
  -9   8  11         14.16        -61.49        80.42 o                         
  -8   8  11        119.92        100.04        70.76 o                         
  -7   8  11        942.93        980.50       153.07 o                         
  -6   8  11        107.16         -4.84        70.89 o                         
  -5   8  11          5.50        110.66        81.90 o                         
  -4   8  11        169.92        158.96        73.81 o                         
  -3   8  11       1289.33       1191.84       139.14 o                         
  -2   8  11        387.79        339.46        85.28 o                         
  -1   8  11          3.39        -28.55        55.45 o                         
   0   8  11         11.62         46.20        56.85 o                         
   1   8  11          6.97        -94.37        62.91 o                         
   2   8  11        260.87        285.74        82.12 o                         
   3   8  11         65.55        -31.39        49.80 o                         
   4   8  11        207.10        296.95        52.58 o                         
   5   8  11        184.68        157.29        83.40 o                         
   6   8  11        252.84        392.67       123.11 o                         
 -10   9  11        122.72        178.96       104.73 o                         
  -9   9  11         22.43         12.07        71.63 o                         
  -8   9  11        276.56        397.78       111.84 o                         
  -7   9  11          3.25         22.35        69.99 o                         
  -6   9  11        609.91        509.15       106.91 o                         
  -5   9  11         42.61         29.23        57.99 o                         
  -4   9  11        374.67        356.82        95.41 o                         
  -3   9  11        655.44        546.54       106.68 o                         
  -2   9  11         11.24        133.87        71.33 o                         
  -1   9  11        138.66        182.61        76.27 o                         
   0   9  11        865.79       1061.84       137.49 o                         
   1   9  11         55.29        -18.66        58.67 o                         
   2   9  11        336.77        435.53       104.19 o                         
   3   9  11        331.85        213.34        79.34 o                         
   4   9  11        390.62        383.48       117.69 o                         
   5   9  11        172.96        225.86        49.14 o                         
  -9  10  11        266.82        182.05       104.35 o                         
  -8  10  11         20.42         76.74        83.24 o                         
  -7  10  11        227.50        238.29        98.42 o                         
  -6  10  11        219.70        342.30       111.97 o                         
  -5  10  11        922.99        936.44       142.15 o                         
  -4  10  11         55.12         96.61        76.79 o                         
  -3  10  11        534.39        464.90       106.98 o                         
  -2  10  11         90.11         29.75        64.53 o                         
  -1  10  11        154.69        233.11        82.83 o                         
   0  10  11         28.56         16.82        60.52 o                         
   1  10  11        830.91        936.36       139.24 o                         
   2  10  11         26.64        -57.07        66.41 o                         
   3  10  11        757.92        964.22       145.72 o                         
   4  10  11         10.45         -7.71        55.20 o                         
   5  10  11          1.96         66.23        54.96 o                         
   6  10  11         38.91         64.87        72.27 o                         
  -8  11  11        172.72        352.66       113.82 o                         
  -7  11  11         52.23         18.62        67.47 o                         
  -6  11  11        533.12        655.03       139.98 o                         
  -5  11  11        385.46        409.98       116.20 o                         
  -4  11  11         59.01        -91.06        77.69 o                         
  -3  11  11        435.78        282.84        99.23 o                         
  -2  11  11        309.90        351.44        98.93 o                         
  -1  11  11         85.39         72.25        70.86 o                         
   0  11  11         45.43        -32.62        79.70 o                         
   1  11  11          0.39          0.39        60.95 o                         
   2  11  11        688.53        809.53       138.40 o                         
   3  11  11        165.13        211.95        88.68 o                         
   4  11  11          1.81        -28.31        62.35 o                         
   5  11  11        129.78        270.72       100.62 o                         
  -7  12  11        417.63        419.55       121.94 o                         
  -6  12  11          4.84         -6.90        65.80 o                         
  -5  12  11        189.51         21.79        73.42 o                         
  -4  12  11        661.36        587.59       126.56 o                         
  -3  12  11         22.66        141.82        83.94 o                         
  -2  12  11        363.75        388.61       101.94 o                         
  -1  12  11         10.87         -0.84        58.03 o                         
   0  12  11          1.47        -16.45        69.09 o                         
   1  12  11         87.79        157.00        85.14 o                         
   2  12  11         16.27         40.80        86.50 o                         
   3  12  11          0.34         -3.47        78.97 o                         
   4  12  11        363.03        595.46       137.96 o                         
  -5  13  11         24.21        -38.76        87.70 o                         
  -4  13  11          0.04        111.39        78.78 o                         
  -3  13  11        329.25        433.71       112.70 o                         
  -2  13  11        111.56         63.02        75.83 o                         
  -1  13  11        274.75        233.40       104.42 o                         
   0  13  11          2.56        -33.51        73.37 o                         
   1  13  11         26.24        108.45        88.87 o                         
   2  13  11         13.57        -33.22        78.32 o                         
 -12   0  12        303.81        568.61       136.47 o                         
 -10   0  12        385.78        359.54        57.86 o                         
  -8   0  12        167.58         30.92        40.39 o                         
  -6   0  12        554.75        572.01        64.86 o                         
  -4   0  12        108.06         62.98        32.89 o                         
  -2   0  12       3003.58       3006.83        87.97 o                         
   0   0  12       1160.63       1250.36        69.35 o                         
   2   0  12       3380.15       3271.03       217.59 o                         
   4   0  12         25.03         72.08        62.62 o                         
   6   0  12         47.83         10.21        62.93 o                         
   8   0  12        107.07         77.55        80.00 o                         
 -13   1  12        120.56        270.28       110.97 o                         
 -12   1  12         41.95        128.94        63.97 o                         
 -11   1  12         24.99         54.67        62.58 o                         
 -10   1  12        194.92        163.69        41.19 o                         
  -9   1  12        334.94        354.64        42.47 o                         
  -8   1  12         17.28         31.24        29.22 o                         
  -7   1  12        539.35        510.26        45.47 o                         
  -6   1  12         43.20         43.17        40.05 o                         
  -5   1  12        685.48        705.58        41.76 o                         
  -4   1  12       1157.83       1225.86        51.39 o                         
  -3   1  12        219.00        191.89        24.45 o                         
  -2   1  12         23.05         60.91        25.83 o                         
  -1   1  12       1569.58       1542.58        55.26 o                         
   0   1  12         68.54         65.22        23.45 o                         
   1   1  12       2122.26       2055.09        91.04 o                         
   2   1  12        262.04        261.69        34.44 o                         
   3   1  12        617.43        687.46        63.03 o                         
   4   1  12        635.54        657.60        59.14 o                         
   5   1  12          0.42        -54.63        73.07 o                         
   6   1  12         46.97         54.27        44.96 o                         
   7   1  12         50.11         75.40       104.83 o                         
   8   1  12          2.22        127.34        82.55 o                         
   9   1  12         30.84        -79.41        76.34 o                         
 -13   2  12        117.49        105.99        73.22 o                         
 -12   2  12         72.20         55.79        55.11 o                         
 -11   2  12        716.92        794.47        79.38 o                         
 -10   2  12          7.15        -24.74        41.56 o                         
  -9   2  12        126.10        133.82        34.86 o                         
  -8   2  12       1469.81       1318.30        69.35 o                         
  -7   2  12         43.23         33.96        28.49 o                         
  -6   2  12       1818.08       1810.89        74.14 o                         
  -5   2  12       1493.88       1502.61        65.85 o                         
  -4   2  12        150.82        141.69        26.63 o                         
  -3   2  12        587.37        595.66        33.28 o                         
  -2   2  12        127.34        109.59        15.98 o                         
  -1   2  12        105.13        133.44        19.03 o                         
   0   2  12        994.85        923.03        49.86 o                         
   1   2  12        131.44        105.86        29.50 o                         
   2   2  12        399.69        301.33        44.66 o                         
   3   2  12       1153.11       1235.65        88.01 o                         
   4   2  12        117.00        136.12        37.40 o                         
   5   2  12        375.61        459.32        53.87 o                         
   6   2  12         33.39         19.59        40.23 o                         
   7   2  12        104.22        147.91        73.03 o                         
   8   2  12          3.20        123.85        83.94 o                         
 -12   3  12        776.01        599.51        75.57 o                         
 -11   3  12         22.17         83.35        47.56 o                         
 -10   3  12        800.39        723.15        71.72 o                         
  -9   3  12          1.89         62.30        36.67 o                         
  -8   3  12        262.93        360.41        43.85 o                         
  -7   3  12       1772.91       1626.38        74.39 o                         
  -6   3  12        608.66        513.89        44.05 o                         
  -5   3  12         10.47          6.90        24.49 o                         
  -4   3  12       1192.94       1207.53        56.40 o                         
  -3   3  12       1230.90       1249.74        46.13 o                         
  -2   3  12       2664.10       2613.34        70.57 o                         
  -1   3  12         80.86         76.68        13.07 o                         
   0   3  12       1363.45       1309.34       138.89 o                         
   1   3  12          2.32         -0.08        23.71 o                         
   2   3  12         36.49         33.43        33.87 o                         
   3   3  12          5.55          6.62        26.73 o                         
   4   3  12        138.21        160.87        35.71 o                         
   5   3  12        103.70         58.86        45.13 o                         
   6   3  12        467.96        431.89        70.39 o                         
   7   3  12         16.41          6.38        71.91 o                         
   8   3  12         10.47        -86.52        90.27 o                         
 -12   4  12        119.24        120.99        77.57 o                         
 -11   4  12        296.23        264.90        56.32 o                         
 -10   4  12         67.73         99.91        45.34 o                         
  -9   4  12        735.51        866.91        76.16 o                         
  -8   4  12         55.46         38.60        42.65 o                         
  -7   4  12         24.84         69.38        44.43 o                         
  -6   4  12        199.85        240.71        34.00 o                         
  -5   4  12        626.17        549.65        43.58 o                         
  -4   4  12        122.25        148.30        32.34 o                         
  -3   4  12        423.51        463.66        39.27 o                         
  -2   4  12        794.39        798.86       169.31 o                         
  -1   4  12       4604.94       4732.30       142.92 o                         
   0   4  12       2047.70       2069.43        90.56 o                         
   1   4  12          0.59        -20.77        20.63 o                         
   2   4  12        403.88        409.66        55.75 o                         
   3   4  12         84.14         42.97        29.84 o                         
   4   4  12         84.43         90.93        40.36 o                         
   5   4  12        216.07        186.37        53.22 o                         
   6   4  12          0.49        -34.59        41.52 o                         
   7   4  12         54.75       -113.00        99.19 o                         
   8   4  12         77.70         57.54        75.22 o                         
 -12   5  12          0.03        -11.14        53.18 o                         
 -11   5  12         55.39         55.82        44.41 o                         
 -10   5  12          2.17        -13.13        57.21 o                         
  -9   5  12        181.11        264.54        92.29 o                         
  -8   5  12        124.34        129.28        93.99 o                         
  -7   5  12       2363.75       2352.49       108.11 o                         
  -6   5  12        136.15         99.39        47.47 o                         
  -5   5  12        156.35         81.12        36.01 o                         
  -4   5  12          0.23        -33.59        30.12 o                         
  -3   5  12        165.25        240.22        70.71 o                         
  -2   5  12        225.42        218.57        67.34 o                         
  -1   5  12       2288.25       2133.11       158.02 o                         
   0   5  12         14.77        -27.87        45.07 o                         
   1   5  12       1958.67       2221.35       160.04 o                         
   2   5  12        215.81        164.34        46.82 o                         
   3   5  12        683.03        684.62        62.46 o                         
   4   5  12          0.54          2.09        34.09 o                         
   5   5  12        195.81        179.95        40.96 o                         
   6   5  12         40.46         96.58        45.35 o                         
   7   5  12        126.84        152.37        90.26 o                         
 -12   6  12          6.89        -65.76        94.79 o                         
 -11   6  12        143.41        137.17        52.80 o                         
 -10   6  12          3.52         18.66        47.44 o                         
  -9   6  12        456.37        397.54        57.94 o                         
  -8   6  12        143.63         66.10        36.16 o                         
  -7   6  12         51.66          1.90        59.60 o                         
  -6   6  12        481.46        576.56        98.45 o                         
  -5   6  12       2771.95       3151.44       212.79 o                         
  -4   6  12        190.40        261.50        76.88 o                         
  -3   6  12         26.73        116.50        67.09 o                         
  -2   6  12        852.52        736.79       107.13 o                         
  -1   6  12       1036.40       1066.26       125.36 o                         
   0   6  12       1560.36       1504.45       139.76 o                         
   1   6  12          4.89         -9.52        47.40 o                         
   2   6  12        960.49        884.29       116.49 o                         
   3   6  12        139.81         61.14        57.31 o                         
   4   6  12        111.97        124.25        42.14 o                         
   5   6  12         13.48         54.19        36.68 o                         
   6   6  12         22.88        -94.75        92.76 o                         
   7   6  12         23.05        -18.12        75.37 o                         
 -11   7  12         38.08         68.23        54.43 o                         
 -10   7  12        414.70        428.96        77.52 o                         
  -9   7  12         10.41        -22.39        54.81 o                         
  -8   7  12        491.69        455.36       111.36 o                         
  -7   7  12        399.50        261.15        80.24 o                         
  -6   7  12       1485.78       1481.13       166.56 o                         
  -5   7  12        230.83        162.63        76.38 o                         
  -4   7  12        407.68        331.00        87.65 o                         
  -3   7  12        643.44        451.94        95.60 o                         
  -2   7  12       1639.11       1815.40       163.25 o                         
  -1   7  12        247.37        134.01        67.83 o                         
   0   7  12        349.01        352.01        84.27 o                         
   1   7  12        105.74         26.92        48.40 o                         
   2   7  12        465.75        385.13        85.94 o                         
   3   7  12        106.43        147.27        84.84 o                         
   4   7  12         87.18         87.88        40.58 o                         
   5   7  12        148.87        143.00        42.21 o                         
   6   7  12        284.69        546.79       136.82 o                         
 -10   8  12          1.83         72.51        54.97 o                         
  -9   8  12          6.86        -22.45        80.63 o                         
  -8   8  12        904.96        970.67       159.42 o                         
  -7   8  12         21.51        -56.35        79.07 o                         
  -6   8  12        527.14        514.72       111.69 o                         
  -5   8  12        191.32        259.05        88.46 o                         
  -4   8  12        720.32        540.07       107.03 o                         
  -3   8  12        814.97        831.98       121.22 o                         
  -2   8  12         34.71         19.35        52.51 o                         
  -1   8  12         11.18        -17.95        54.56 o                         
   0   8  12        848.59        869.58       123.73 o                         
   1   8  12         16.61         17.03        54.63 o                         
   2   8  12          1.40        112.46        73.32 o                         
   3   8  12        663.97        583.07       105.82 o                         
   4   8  12        175.70         20.91        41.24 o                         
   5   8  12        342.08        359.41        57.86 o                         
   6   8  12         10.51        -76.78        74.32 o                         
 -10   9  12         78.02        123.72        90.64 o                         
  -9   9  12         57.17        -10.44        73.01 o                         
  -8   9  12         24.68       -157.41       104.94 o                         
  -7   9  12        625.01        625.37       124.59 o                         
  -6   9  12          7.88        -96.55        81.30 o                         
  -5   9  12        540.70        494.51       108.87 o                         
  -4   9  12        246.95        421.92       105.01 o                         
  -3   9  12        181.87         11.76        66.95 o                         
  -2   9  12         27.65         84.80        71.15 o                         
  -1   9  12        900.33        808.19       127.66 o                         
   0   9  12        382.64        255.23        90.67 o                         
   1   9  12        543.68        559.38       109.91 o                         
   2   9  12        145.40        157.41        78.80 o                         
   3   9  12        103.13        155.67        82.81 o                         
   4   9  12        409.53        441.59        64.39 o                         
   5   9  12          0.45       -109.71        73.92 o                         
   6   9  12          0.88         45.49        75.01 o                         
  -9  10  12         42.79         23.52        87.13 o                         
  -8  10  12         45.04        -21.73        78.85 o                         
  -7  10  12         26.94        -86.61        71.02 o                         
  -6  10  12         84.59         55.66        73.71 o                         
  -5  10  12         28.64         80.21        72.41 o                         
  -4  10  12          0.49        -32.11        71.40 o                         
  -3  10  12         55.88        109.57        64.38 o                         
  -2  10  12        903.23        807.33       136.35 o                         
  -1  10  12        121.84        -44.53        72.00 o                         
   0  10  12        382.02        449.50       110.76 o                         
   1  10  12         15.57         33.35        66.20 o                         
   2  10  12        322.97        445.74       108.63 o                         
   3  10  12         52.96        110.44        79.60 o                         
   4  10  12         17.67         73.44        81.33 o                         
   5  10  12          9.66       -108.16        79.59 o                         
   6  10  12         91.54        162.14        90.60 o                         
  -8  11  12          0.99        137.41        93.82 o                         
  -7  11  12          2.81         -5.52        83.63 o                         
  -6  11  12          7.53       -102.56        87.10 o                         
  -5  11  12        171.57        184.19        86.99 o                         
  -4  11  12         40.79       -115.22        76.82 o                         
  -3  11  12        116.41        -24.11        74.90 o                         
  -2  11  12         94.56        162.65        80.12 o                         
  -1  11  12        159.28        218.04        96.11 o                         
   0  11  12          0.61         17.81        63.84 o                         
   1  11  12        264.67        349.19       103.15 o                         
   2  11  12          4.76        119.66        73.66 o                         
   3  11  12         40.94        131.81        86.66 o                         
   4  11  12        121.10        118.80        77.96 o                         
  -6  12  12          2.39       -144.94       101.37 o                         
  -5  12  12        132.44        249.24       112.20 o                         
  -4  12  12         41.21       -147.12        98.08 o                         
  -3  12  12        447.11        488.83       114.11 o                         
  -2  12  12          0.31         36.02        79.43 o                         
  -1  12  12          5.22         12.05        72.30 o                         
   0  12  12         54.71         98.84        78.12 o                         
   1  12  12         59.90         -5.22        76.05 o                         
   2  12  12         31.34        -13.90        71.75 o                         
   3  12  12        149.92        164.51        83.77 o                         
  -4  13  12        345.92        274.01       103.49 o                         
  -3  13  12         59.73         90.31        95.83 o                         
  -2  13  12        319.26        514.83       126.92 o                         
  -1  13  12          5.53        180.43        90.62 o                         
   0  13  12        210.15        390.89       121.88 o                         
 -11   0  13         64.42         33.05        70.99 o                         
  -9   0  13        544.02        536.95        70.39 o                         
  -7   0  13         88.16        198.23        60.94 o                         
  -5   0  13       2762.29       2929.39       129.95 o                         
  -3   0  13        185.56        151.77        89.75 o                         
  -1   0  13          8.07         35.54        28.25 o                         
   1   0  13         25.61        -12.17        63.04 o                         
   3   0  13        223.59        248.91        80.98 o                         
   5   0  13        282.14        371.55        95.94 o                         
   7   0  13        145.54         84.56        69.10 o                         
 -12   1  13        459.68        507.57       105.29 o                         
 -11   1  13        425.06        428.81        81.74 o                         
 -10   1  13        205.12        217.45        45.79 o                         
  -9   1  13         58.84         71.15        26.40 o                         
  -8   1  13        116.74        171.55        32.09 o                         
  -7   1  13         92.93         49.48        24.93 o                         
  -6   1  13       2162.76       2136.42        74.83 o                         
  -5   1  13         19.46         67.53        24.48 o                         
  -4   1  13       1339.68       1272.55        54.67 o                         
  -3   1  13        252.45        251.87        31.23 o                         
  -2   1  13       1059.64       1087.62        51.67 o                         
  -1   1  13         85.21         87.15        28.65 o                         
   0   1  13         35.92         36.24        23.67 o                         
   1   1  13         30.13          9.09        45.00 o                         
   2   1  13        203.85        190.09        50.92 o                         
   3   1  13        201.36        188.22        71.87 o                         
   4   1  13         11.10         32.69        39.80 o                         
   5   1  13          4.72        -13.79        44.07 o                         
   6   1  13         58.06         62.65        49.54 o                         
   7   1  13          2.43         98.03        74.88 o                         
   8   1  13         48.77        -43.30        89.22 o                         
 -12   2  13        385.30        449.47        89.50 o                         
 -11   2  13         71.37        100.73        48.10 o                         
 -10   2  13        865.28        847.37        78.02 o                         
  -9   2  13        317.29        318.72        43.09 o                         
  -8   2  13        145.63        125.53        41.19 o                         
  -7   2  13       1540.86       1538.87        73.59 o                         
  -6   2  13         90.27         70.41        36.68 o                         
  -5   2  13         46.29         23.50        25.78 o                         
  -4   2  13       1662.92       1774.33        69.84 o                         
  -3   2  13        815.91        735.36        41.13 o                         
  -2   2  13        883.48        975.38        43.02 o                         
  -1   2  13        132.13        151.43        25.48 o                         
   0   2  13         58.80         56.82        26.33 o                         
   1   2  13        163.30        157.76        34.40 o                         
   2   2  13         56.18         61.37        67.85 o                         
   3   2  13          1.99        156.38        74.81 o                         
   4   2  13        176.45        244.06        55.26 o                         
   5   2  13        194.24        234.00        57.74 o                         
   6   2  13          1.96       -139.90        93.27 o                         
   7   2  13         38.85        195.99        99.76 o                         
   8   2  13          0.06         46.21        79.23 o                         
 -12   3  13        288.53        285.84        62.51 o                         
 -11   3  13        327.89        363.65        64.68 o                         
 -10   3  13          9.39        -48.24        40.05 o                         
  -9   3  13        227.29        226.64        39.90 o                         
  -8   3  13         67.69         88.66        30.21 o                         
  -7   3  13        721.16        778.53        55.84 o                         
  -6   3  13         82.01         98.99        30.41 o                         
  -5   3  13       4470.85       4342.36       112.79 o                         
  -4   3  13         29.81          8.32        22.87 o                         
  -3   3  13        770.45        820.84        46.03 o                         
  -2   3  13        676.09        620.11        34.72 o                         
  -1   3  13       2523.19       2486.75        82.47 o                         
   0   3  13          3.95          9.53        23.65 o                         
   1   3  13          3.95         15.73        53.44 o                         
   2   3  13          7.06        -34.89        33.41 o                         
   3   3  13        253.26        267.25        74.64 o                         
   4   3  13        129.81        122.63        48.36 o                         
   5   3  13         60.82        136.93        52.19 o                         
   6   3  13         84.04        195.08       142.11 o                         
   7   3  13         19.25         47.86        77.21 o                         
 -12   4  13        117.28        111.41        84.68 o                         
 -11   4  13         14.11         48.10        44.09 o                         
 -10   4  13        134.47        202.45        50.93 o                         
  -9   4  13        791.33        781.30        74.22 o                         
  -8   4  13        157.22        157.93        54.72 o                         
  -7   4  13        688.17        660.95        52.25 o                         
  -6   4  13       2023.79       2075.32        82.92 o                         
  -5   4  13        979.71        982.29        57.78 o                         
  -4   4  13       2535.40       2428.80        81.68 o                         
  -3   4  13       2373.64       2448.16        83.81 o                         
  -2   4  13       1474.11       1457.30        88.51 o                         
  -1   4  13        924.39       1070.29        73.10 o                         
   0   4  13        123.56         83.72        27.68 o                         
   1   4  13        390.27        449.20        59.62 o                         
   2   4  13        162.47        137.50        74.74 o                         
   3   4  13         78.19         47.29        36.44 o                         
   4   4  13          7.99         50.41        44.99 o                         
   5   4  13        137.19         93.56       189.06 o                         
   6   4  13         33.85        144.38        54.50 o                         
   7   4  13         27.09         10.41        84.73 o                         
 -12   5  13         74.85        225.97       101.74 o                         
 -11   5  13         14.95        -53.00        44.21 o                         
 -10   5  13        264.41        200.44        58.09 o                         
  -9   5  13        194.59        185.90        47.27 o                         
  -8   5  13       3396.35       3476.33       139.90 o                         
  -7   5  13          1.50         23.86        36.00 o                         
  -6   5  13        439.53        446.98        57.50 o                         
  -5   5  13         75.97         83.56        33.62 o                         
  -4   5  13        146.85        138.95        32.24 o                         
  -3   5  13          0.43        -39.30        50.63 o                         
  -2   5  13        786.47        778.75       106.64 o                         
  -1   5  13         11.78        -59.06        47.79 o                         
   0   5  13       2982.94       3148.03       192.46 o                         
   1   5  13         80.66         48.48        34.48 o                         
   2   5  13        122.57        169.73        45.39 o                         
   3   5  13          9.87        -37.34        35.71 o                         
   4   5  13         16.01        -27.79        44.76 o                         
   5   5  13          2.30        -71.83        53.89 o                         
   6   5  13         38.28        -39.28        50.16 o                         
 -12   6  13        161.48        176.10       102.79 o                         
 -11   6  13         33.83         -9.51        56.16 o                         
 -10   6  13         19.34         66.25        42.39 o                         
  -9   6  13        499.45        446.09        59.64 o                         
  -8   6  13        139.37        241.22        50.95 o                         
  -7   6  13       1037.49       1145.79        81.00 o                         
  -6   6  13        903.53        808.62       127.29 o                         
  -5   6  13         39.40        -93.57        76.50 o                         
  -4   6  13        901.25        786.33       116.95 o                         
  -3   6  13        308.17        208.03        64.94 o                         
  -2   6  13       1138.79       1133.11       126.22 o                         
  -1   6  13       1198.44       1349.33       135.98 o                         
   0   6  13        516.73        551.70        96.38 o                         
   1   6  13        292.75        391.36        84.22 o                         
   2   6  13        220.70        264.67        60.72 o                         
   3   6  13          0.65        -13.38        37.75 o                         
   4   6  13        114.58         61.18        41.41 o                         
   5   6  13         60.20         60.44        51.17 o                         
   6   6  13        148.54        282.42       111.39 o                         
 -10   7  13         27.12        -81.50        58.33 o                         
  -9   7  13         62.91         98.25        53.76 o                         
  -8   7  13         13.79         11.45        55.14 o                         
  -7   7  13        497.68        481.32       117.47 o                         
  -6   7  13         32.69        -24.91        60.54 o                         
  -5   7  13       1732.98       1825.03       181.20 o                         
  -4   7  13        207.96        288.22        85.46 o                         
  -3   7  13       1381.98       1592.91       159.98 o                         
  -2   7  13        129.39         20.72        56.46 o                         
  -1   7  13       1130.21       1255.21       137.72 o                         
   0   7  13          6.65         57.71        51.77 o                         
   1   7  13        170.94        165.62        72.47 o                         
   2   7  13        213.69        134.08        65.50 o                         
   3   7  13        146.83        133.74        64.72 o                         
   4   7  13         70.14         87.33        42.22 o                         
   5   7  13        416.83        448.67        79.56 o                         
 -10   8  13         91.27        -11.81        93.64 o                         
  -9   8  13         67.82         37.18       111.78 o                         
  -8   8  13         22.86        -18.33        73.26 o                         
  -7   8  13        761.97        694.17       137.88 o                         
  -6   8  13        120.06        104.05        75.85 o                         
  -5   8  13          2.08        135.83        79.33 o                         
  -4   8  13        793.33        834.81       126.13 o                         
  -3   8  13         47.86        176.40        73.90 o                         
  -2   8  13        516.15        444.67        91.90 o                         
  -1   8  13        207.88        143.15        73.54 o                         
   0   8  13         77.74        -40.62        64.47 o                         
   1   8  13        151.75        174.31        72.44 o                         
   2   8  13         33.86        -27.34        57.53 o                         
   3   8  13        178.56        143.18        49.69 o                         
   4   8  13        455.79        607.82        95.94 o                         
   5   8  13         62.92         96.19        73.27 o                         
  -9   9  13         56.05        234.91        98.74 o                         
  -8   9  13        323.64        326.78       105.08 o                         
  -7   9  13          0.09         33.39        78.39 o                         
  -6   9  13        450.00        369.10       106.59 o                         
  -5   9  13          9.02         58.35        69.75 o                         
  -4   9  13          0.27         65.30        76.12 o                         
  -3   9  13        388.48        399.87       103.53 o                         
  -2   9  13         10.28         77.86        65.28 o                         
  -1   9  13        134.65        275.24        94.71 o                         
   0   9  13        284.43        226.21        81.87 o                         
   1   9  13         42.27        118.41        73.26 o                         
   2   9  13         92.61         98.66        71.95 o                         
   3   9  13         54.10         -0.28        72.09 o                         
   4   9  13          3.31         15.91       120.72 o                         
   5   9  13          3.61        -76.76        78.90 o                         
  -8  10  13          6.60        -73.36        95.54 o                         
  -7  10  13         79.10        129.15        88.30 o                         
  -6  10  13          5.23         55.62        72.73 o                         
  -5  10  13        354.78        498.56       120.13 o                         
  -4  10  13        108.57         66.53        66.20 o                         
  -3  10  13         18.69        134.19        96.36 o                         
  -2  10  13        192.80        229.08        84.93 o                         
  -1  10  13          5.22          3.95        67.27 o                         
   0  10  13          3.63       -103.75        75.90 o                         
   1  10  13         28.91         -0.98        60.31 o                         
   2  10  13         10.13        138.02        87.05 o                         
   3  10  13         46.34        -14.19        55.93 o                         
   4  10  13          0.67          4.81       265.04 o                         
   5  10  13        115.26         86.90        84.91 o                         
  -7  11  13         15.05       -132.30        99.50 o                         
  -6  11  13        236.75        390.11       120.89 o                         
  -5  11  13          5.43         -8.14        64.09 o                         
  -4  11  13         28.74          8.03        65.09 o                         
  -3  11  13        254.91        335.16        97.34 o                         
  -2  11  13          8.88          2.73        61.45 o                         
  -1  11  13          4.06         77.48        77.21 o                         
   0  11  13         38.50        107.70        77.02 o                         
   1  11  13          7.40          2.13        76.11 o                         
   2  11  13         62.26          9.63        73.91 o                         
   3  11  13         40.02         97.18        84.25 o                         
  -5  12  13         28.61         13.76        78.08 o                         
  -4  12  13        352.61        471.81       129.77 o                         
  -3  12  13         16.29         63.96        73.85 o                         
  -2  12  13        160.16        -56.62        77.11 o                         
  -1  12  13         32.88         72.06        75.47 o                         
   0  12  13         16.50        -10.12        67.43 o                         
   1  12  13         63.31        220.72        89.80 o                         
 -12   0  14        178.85         60.40        71.19 o                         
 -10   0  14        914.21        923.88        92.51 o                         
  -8   0  14       1766.16       1842.93       117.42 o                         
  -6   0  14       1905.41       2202.37       207.33 o                         
  -4   0  14        395.83        407.77        55.46 o                         
  -2   0  14         33.10         32.42        56.13 o                         
   0   0  14         14.06        104.93        72.71 o                         
   2   0  14          2.04        131.76        77.50 o                         
   6   0  14        132.99        261.51        91.74 o                         
 -12   1  14        289.48        382.33        81.26 o                         
 -11   1  14         50.55         96.77        52.73 o                         
 -10   1  14        562.10        598.49        64.56 o                         
  -9   1  14        843.78        810.57        59.99 o                         
  -8   1  14          0.39        -14.17        29.12 o                         
  -7   1  14       1858.11       1763.70        81.26 o                         
  -6   1  14        435.49        445.45        46.23 o                         
  -5   1  14        527.44        529.03        46.11 o                         
  -4   1  14        556.70        526.91        43.05 o                         
  -3   1  14        263.93        301.89        34.77 o                         
  -2   1  14        746.88        738.53        44.81 o                         
  -1   1  14         72.91         50.53        25.24 o                         
   0   1  14        104.50        108.63        52.28 o                         
   1   1  14        142.89         90.50        86.34 o                         
   2   1  14          4.57         93.02        46.39 o                         
   3   1  14         43.05        132.76        70.51 o                         
   4   1  14         81.13        192.36        88.50 o                         
   5   1  14        139.98         65.39        66.50 o                         
   6   1  14          0.78         -0.20        61.28 o                         
   7   1  14          1.76       -107.66        88.31 o                         
 -12   2  14        221.13        183.68        93.99 o                         
 -11   2  14        463.88        527.78        87.88 o                         
 -10   2  14         36.26         42.72        47.18 o                         
  -9   2  14         28.97        -11.98        32.94 o                         
  -8   2  14        797.54        807.81        60.41 o                         
  -7   2  14         21.21         60.51        42.22 o                         
  -6   2  14         18.92         38.37        38.80 o                         
  -5   2  14         91.63        104.39        26.71 o                         
  -4   2  14          2.43         -8.72        21.02 o                         
  -3   2  14       3119.33       3300.90        83.58 o                         
  -2   2  14        107.68         69.56        33.69 o                         
  -1   2  14         23.99          0.07        27.45 o                         
   0   2  14        286.32        338.97        44.26 o                         
   1   2  14         75.02         68.03        42.25 o                         
   2   2  14         72.99         50.99        70.73 o                         
   3   2  14        316.07        441.26       104.01 o                         
   4   2  14          0.91         -1.48        53.93 o                         
   5   2  14        245.01        150.83        70.79 o                         
   6   2  14          2.71        -61.13        81.78 o                         
   7   2  14          0.62        -43.63        73.08 o                         
 -12   3  14         48.50        -94.54        63.03 o                         
 -11   3  14          0.23         31.64        44.18 o                         
 -10   3  14         22.58         25.76        38.83 o                         
  -9   3  14        211.02        235.55        42.26 o                         
  -8   3  14         52.86         48.72        29.82 o                         
  -7   3  14         58.35         16.85        27.12 o                         
  -6   3  14       1142.22       1127.12        65.45 o                         
  -5   3  14        356.32        426.80        41.64 o                         
  -4   3  14       1573.40       1644.31        68.85 o                         
  -3   3  14        438.58        435.00        42.80 o                         
  -2   3  14       1846.09       1932.70        77.84 o                         
  -1   3  14         13.66         28.17        39.30 o                         
   0   3  14         39.76         22.55        55.03 o                         
   1   3  14          0.28          8.21        32.34 o                         
   2   3  14        874.19        855.83       124.63 o                         
   3   3  14        122.10          3.06        54.89 o                         
   4   3  14        468.64        546.61       111.43 o                         
   5   3  14         55.84        249.35        62.01 o                         
   6   3  14         98.02        183.04        89.47 o                         
   7   3  14          3.45         67.90        73.89 o                         
 -12   4  14         20.48         48.04        69.35 o                         
 -11   4  14         37.86        -32.34        48.81 o                         
 -10   4  14        397.75        579.00       144.04 o                         
  -9   4  14         10.77         23.91        39.09 o                         
  -8   4  14       1303.92       1159.00        84.83 o                         
  -7   4  14        469.81        488.37        49.04 o                         
  -6   4  14        397.42        385.95        41.64 o                         
  -5   4  14       2438.20       2493.36        89.64 o                         
  -4   4  14          0.67        -18.64        21.95 o                         
  -3   4  14        195.90        210.15        83.62 o                         
  -2   4  14       1392.34       1375.91        87.79 o                         
  -1   4  14        237.04        232.18        36.12 o                         
   0   4  14        639.72        784.81        76.23 o                         
   1   4  14        539.40        477.30        63.83 o                         
   2   4  14        557.73        624.53       117.47 o                         
   3   4  14        310.48        362.64        94.67 o                         
   4   4  14          6.99         68.11        58.02 o                         
   5   4  14        146.82        125.09        54.18 o                         
   6   4  14         86.11         87.53        53.31 o                         
 -12   5  14          4.11        -17.29        71.53 o                         
 -11   5  14        554.81        461.66        64.29 o                         
 -10   5  14         68.49        192.43        51.56 o                         
  -9   5  14        563.31        566.40        69.49 o                         
  -8   5  14         47.94         78.53        39.88 o                         
  -7   5  14       1770.91       1696.99        96.05 o                         
  -6   5  14         28.54         -7.27        36.87 o                         
  -5   5  14         86.02         58.26        27.05 o                         
  -4   5  14          7.46         16.46        67.06 o                         
  -3   5  14        264.68        292.25        51.32 o                         
  -2   5  14         36.97         41.37        34.84 o                         
  -1   5  14       2227.68       2348.42       112.89 o                         
   0   5  14          7.45        -58.06        43.37 o                         
   1   5  14       1330.49       1346.49       101.64 o                         
   2   5  14          7.40         59.59        37.41 o                         
   3   5  14         94.42         71.01        64.93 o                         
   4   5  14          2.51        101.98        74.33 o                         
   5   5  14         34.21         54.38        54.77 o                         
 -11   6  14         55.77        184.20        84.06 o                         
 -10   6  14         77.08         39.30        40.92 o                         
  -9   6  14         31.67         29.57        54.66 o                         
  -8   6  14        641.09        604.08        64.04 o                         
  -7   6  14       1336.22       1411.81        89.86 o                         
  -6   6  14        261.29        446.12        74.15 o                         
  -5   6  14       1022.06       1142.10        99.34 o                         
  -4   6  14         22.05         12.97        56.76 o                         
  -3   6  14        184.02        213.31        73.28 o                         
  -2   6  14        633.39        696.01       106.59 o                         
  -1   6  14        162.52        147.34        62.74 o                         
   0   6  14       1561.95       1852.13       162.81 o                         
   1   6  14        757.70        745.08        84.36 o                         
   2   6  14        112.72         71.76        85.98 o                         
   3   6  14        171.65        210.36        79.33 o                         
   4   6  14         10.51         49.78        61.00 o                         
   5   6  14        120.85         62.28        50.78 o                         
 -10   7  14          6.69         86.39        62.74 o                         
  -9   7  14          0.52          5.43        77.13 o                         
  -8   7  14          1.40         41.63        75.79 o                         
  -7   7  14        220.19        134.15        57.72 o                         
  -6   7  14       2787.82       3141.45       239.68 o                         
  -5   7  14        176.63        215.41        86.74 o                         
  -4   7  14        560.85        662.85       115.38 o                         
  -3   7  14         10.72         96.70        71.57 o                         
  -2   7  14        413.40        505.69       104.09 o                         
  -1   7  14         50.88        -53.69        59.83 o                         
   0   7  14        121.84         39.43        52.25 o                         
   1   7  14        146.99         74.22        61.48 o                         
   2   7  14       1197.26       1056.16       100.85 o                         
   3   7  14         44.58        126.32       149.05 o                         
   4   7  14        132.43        256.69        92.59 o                         
   5   7  14         54.16        -26.50        68.76 o                         
  -9   8  14         39.64         10.93        60.51 o                         
  -8   8  14        329.05        346.13       104.78 o                         
  -7   8  14        254.76        299.44       105.43 o                         
  -6   8  14         41.26        124.06        66.17 o                         
  -5   8  14        530.50        490.55       109.93 o                         
  -4   8  14        163.54         55.63        68.65 o                         
  -3   8  14        536.93        616.40       111.11 o                         
  -2   8  14          6.47        117.24        74.45 o                         
  -1   8  14          4.19        -73.66        71.10 o                         
   0   8  14         86.00        140.20        68.72 o                         
   1   8  14        258.21        217.51        77.84 o                         
   2   8  14         17.67        -88.09        58.73 o                         
   3   8  14        221.62        232.96        72.94 o                         
   4   8  14         52.06         12.34        67.85 o                         
  -9   9  14        224.42        333.22       117.30 o                         
  -8   9  14          2.54        -51.67        90.42 o                         
  -7   9  14        283.11        324.90       111.10 o                         
  -6   9  14         24.68        144.66        85.19 o                         
  -5   9  14         60.35        -22.55        74.14 o                         
  -4   9  14        715.26        728.65       124.79 o                         
  -3   9  14          7.81        -62.38        66.50 o                         
  -2   9  14          2.23        -21.04        61.05 o                         
  -1   9  14         88.44        -45.51        62.75 o                         
   0   9  14         25.16        -98.17        80.99 o                         
   1   9  14         10.48         70.09        73.46 o                         
   2   9  14         27.45          2.76        64.42 o                         
   3   9  14         16.57         31.58        46.74 o                         
   4   9  14         52.42        155.84        87.11 o                         
  -7  10  14          3.16        -35.88        73.68 o                         
  -6  10  14        609.56        544.46       126.90 o                         
  -5  10  14        110.71        116.68        91.14 o                         
  -4  10  14         59.61        -60.59        69.70 o                         
  -3  10  14         90.70        -16.91        68.22 o                         
  -2  10  14          9.62         63.84        73.46 o                         
  -1  10  14         19.87       -119.86        79.90 o                         
   0  10  14          6.16         -4.32        62.99 o                         
   1  10  14         40.32        -96.07        87.49 o                         
   2  10  14          6.57         84.12        69.68 o                         
   3  10  14         62.52        146.80        63.24 o                         
  -6  11  14         37.37        148.40        98.48 o                         
  -5  11  14        639.35        511.65       121.46 o                         
  -4  11  14          5.03         98.90        88.03 o                         
  -3  11  14         33.57         36.68        72.91 o                         
  -2  11  14          2.54         17.14        69.56 o                         
  -1  11  14         38.22         54.48        79.16 o                         
   0  11  14         10.70        -32.26        67.02 o                         
   1  11  14         41.00        -50.88        81.65 o                         
   2  11  14         19.69        -59.10        70.90 o                         
  -3  12  14        240.97        228.93        95.13 o                         
  -2  12  14         73.13         37.07        84.82 o                         
  -1  12  14          0.24          1.29        82.21 o                         
 -11   0  15        618.59        613.95       129.31 o                         
  -9   0  15       1224.04       1411.39       285.06 o                         
  -7   0  15        414.23        455.23       131.68 o                         
  -5   0  15        431.72        595.04        68.93 o                         
  -3   0  15        443.94        456.38        76.23 o                         
  -1   0  15         20.89        134.08        72.42 o                         
   1   0  15        853.93        910.50       142.59 o                         
   3   0  15         20.71        219.79        90.03 o                         
 -12   1  15         17.01         22.77        57.35 o                         
 -11   1  15        780.66        775.73       100.92 o                         
 -10   1  15        651.84        641.64        74.09 o                         
  -9   1  15          0.78         26.73        32.77 o                         
  -8   1  15        332.80        315.73        45.13 o                         
  -7   1  15         13.67        -39.54        29.27 o                         
  -6   1  15        117.91         85.71        28.26 o                         
  -5   1  15        401.37        453.78        44.34 o                         
  -4   1  15          3.59          0.44        25.95 o                         
  -3   1  15        928.54        993.77        71.44 o                         
  -2   1  15        219.50        306.00        44.39 o                         
  -1   1  15        432.79        524.41        77.74 o                         
   0   1  15        422.36        386.97        73.53 o                         
   1   1  15         23.32        -11.70        51.00 o                         
   2   1  15         84.65         43.35       115.03 o                         
   3   1  15        102.43        180.67        88.84 o                         
   4   1  15         60.32        164.58        84.89 o                         
   6   1  15        112.24         48.72        77.03 o                         
 -12   2  15        457.79        555.16       133.64 o                         
 -11   2  15        100.91        165.11        68.26 o                         
 -10   2  15        482.22        527.94        64.89 o                         
  -9   2  15         18.34        -21.95        37.18 o                         
  -8   2  15         57.46         80.56        30.59 o                         
  -7   2  15         91.08        125.25        36.21 o                         
  -6   2  15        127.60        115.43        28.23 o                         
  -5   2  15        263.89        362.39        36.62 o                         
  -4   2  15       1110.00       1254.29        57.34 o                         
  -3   2  15        369.97        424.82        52.07 o                         
  -2   2  15        147.86        185.59        39.01 o                         
  -1   2  15         74.92        172.06        95.38 o                         
   0   2  15        425.69        332.88        90.11 o                         
   1   2  15          3.10         30.43        58.73 o                         
   2   2  15        344.14        155.14        77.34 o                         
   3   2  15         28.48         93.23        72.49 o                         
   4   2  15        243.65        230.49        90.99 o                         
   5   2  15         82.32         -3.59        60.53 o                         
   6   2  15         42.37         76.10        74.30 o                         
 -12   3  15        100.67         63.39        87.40 o                         
 -11   3  15          2.72        -58.65       103.36 o                         
 -10   3  15        555.23        575.19        69.70 o                         
  -9   3  15          0.15        -21.17        30.74 o                         
  -8   3  15        104.68         92.99        38.36 o                         
  -7   3  15        588.34        679.97        55.67 o                         
  -6   3  15        180.21        139.20        31.29 o                         
  -5   3  15        744.04        806.06        53.71 o                         
  -4   3  15         40.95          1.76        29.75 o                         
  -3   3  15         29.51          2.25        31.79 o                         
  -2   3  15         27.31         47.24        27.87 o                         
  -1   3  15         67.55         42.02        41.08 o                         
   0   3  15         81.84        267.34       100.58 o                         
   1   3  15       1058.04       1320.40       160.44 o                         
   2   3  15        312.55        279.04        94.32 o                         
   3   3  15        555.08        608.45       120.33 o                         
   4   3  15          4.21         21.94        53.42 o                         
   5   3  15        174.52        290.21        91.54 o                         
   6   3  15         46.37       -105.45        73.93 o                         
 -12   4  15          7.60         35.81        71.15 o                         
 -11   4  15        221.02        199.33        60.41 o                         
 -10   4  15         76.87         43.56        43.93 o                         
  -9   4  15        311.89        357.38        57.53 o                         
  -8   4  15         71.42         65.56        45.88 o                         
  -7   4  15        101.44        175.57        38.06 o                         
  -6   4  15       1244.88       1278.71       108.23 o                         
  -5   4  15        425.78        310.42        45.87 o                         
  -4   4  15        626.05        578.08        67.09 o                         
  -3   4  15        301.89        245.15        76.42 o                         
  -2   4  15          1.35         22.68        30.13 o                         
  -1   4  15        890.61        953.49        87.07 o                         
   0   4  15        449.75        465.40        66.89 o                         
   1   4  15        661.19        555.00       114.63 o                         
   2   4  15        774.16        889.25       139.00 o                         
   3   4  15         53.60         96.03        70.81 o                         
   4   4  15         28.57         67.45        63.51 o                         
   5   4  15          2.22          7.15        64.27 o                         
 -11   5  15          1.53        -46.70        70.98 o                         
 -10   5  15        164.38        173.22        64.94 o                         
  -9   5  15          7.91         49.29        42.25 o                         
  -8   5  15        218.86        201.98        45.82 o                         
  -7   5  15         90.98         68.83        35.48 o                         
  -6   5  15         23.05        103.22        61.48 o                         
  -5   5  15        144.70        168.10        53.00 o                         
  -4   5  15       1311.06       1194.46        95.40 o                         
  -3   5  15        444.13        337.43        53.79 o                         
  -2   5  15        887.29        966.18        81.92 o                         
  -1   5  15          2.24        -27.10        42.81 o                         
   0   5  15       1512.88       1744.60       117.41 o                         
   1   5  15          1.01        -29.81        75.30 o                         
   2   5  15        221.79        196.57        89.82 o                         
   3   5  15          1.42         -4.49        52.13 o                         
   4   5  15         15.18         72.90        70.29 o                         
   5   5  15          4.41        -52.37        67.02 o                         
 -11   6  15        124.27       -160.18       106.79 o                         
 -10   6  15         33.36         95.53        45.73 o                         
  -9   6  15        155.19        176.04        47.91 o                         
  -8   6  15          4.42         67.19        38.43 o                         
  -7   6  15        161.82         86.55       118.63 o                         
  -6   6  15       1004.40       1096.04       164.13 o                         
  -5   6  15        153.27        121.78        48.42 o                         
  -4   6  15         90.82         60.73        42.22 o                         
  -3   6  15        358.66        401.14        62.81 o                         
  -2   6  15         67.01        104.91        42.97 o                         
  -1   6  15        940.26        904.20       119.81 o                         
   0   6  15        270.27        207.98        54.79 o                         
   1   6  15        156.23         62.36        45.02 o                         
   2   6  15        553.93        526.42       116.53 o                         
   3   6  15         15.98         29.47        49.45 o                         
   4   6  15         83.03        163.45        75.69 o                         
   5   6  15         37.82        -24.05        67.65 o                         
  -9   7  15          5.19         15.69        84.09 o                         
  -8   7  15         16.76        -57.78        67.26 o                         
  -7   7  15         89.60        113.85        55.67 o                         
  -6   7  15        223.27        194.72        57.75 o                         
  -5   7  15        676.86        647.39        83.84 o                         
  -4   7  15          4.57         18.82        56.63 o                         
  -3   7  15         34.55        -34.12        56.21 o                         
  -2   7  15         76.09        106.01        62.05 o                         
  -1   7  15          1.97        -25.73        62.62 o                         
   0   7  15          0.47        -62.56        68.68 o                         
   1   7  15        788.51        794.36        92.98 o                         
   2   7  15          4.56       -130.68        87.12 o                         
   3   7  15        344.18        471.27       111.13 o                         
   4   7  15         22.67        112.01        77.67 o                         
  -9   8  15        139.77         52.00        54.61 o                         
  -8   8  15         11.60        -63.39        62.95 o                         
  -7   8  15        218.53        116.58        53.26 o                         
  -6   8  15         74.16        191.83        92.08 o                         
  -5   8  15        500.79        453.97       109.87 o                         
  -4   8  15        367.00        353.99       102.44 o                         
  -3   8  15          8.12         21.33        63.16 o                         
  -2   8  15        126.28         32.25        61.51 o                         
  -1   8  15         93.29         70.69        61.43 o                         
   0   8  15         57.38        154.63        80.72 o                         
   1   8  15         42.12        -21.05        61.86 o                         
   2   8  15        177.68        175.89        54.63 o                         
   3   8  15        107.57        105.77        69.80 o                         
   4   8  15        291.69        408.18       116.57 o                         
  -8   9  15        247.17        428.02        88.75 o                         
  -7   9  15         14.82          7.54        79.10 o                         
  -6   9  15        190.75        182.85        78.00 o                         
  -5   9  15         90.27         41.47        78.34 o                         
  -4   9  15         82.01        -26.60        72.77 o                         
  -3   9  15        567.05        589.49       114.46 o                         
  -2   9  15         91.66        191.18        83.90 o                         
  -1   9  15         20.64        136.66        79.82 o                         
   0   9  15        172.04         65.66        61.94 o                         
   1   9  15         43.69       -109.52        76.54 o                         
   2   9  15          3.60         97.66        48.51 o                         
   3   9  15        304.53        250.72        88.00 o                         
  -6  10  15          0.64        -34.51        92.07 o                         
  -5  10  15        118.79        204.86       103.69 o                         
  -4  10  15         45.38        244.46        93.51 o                         
  -3  10  15         18.69        102.53        71.36 o                         
  -2  10  15          0.49       -108.34        72.23 o                         
  -1  10  15        290.38        343.42       100.03 o                         
   0  10  15         12.25         41.78        73.02 o                         
   1  10  15         93.96         17.61        66.27 o                         
   2  10  15         11.51        290.20       109.17 o                         
  -4  11  15          5.14        -16.33        77.24 o                         
  -3  11  15        139.81        204.28        99.86 o                         
  -2  11  15        320.99        248.41        98.14 o                         
  -1  11  15         32.26         16.62        81.17 o                         
   0  11  15         42.23        138.03        84.52 o                         
   1  11  15          2.99         28.67        69.41 o                         
 -10   0  16       2399.23       2610.86       155.00 o                         
  -8   0  16        877.18        839.31       137.74 o                         
  -6   0  16        246.92        249.38        56.31 o                         
  -4   0  16        104.49         60.28        60.61 o                         
  -2   0  16        790.20        904.57       139.92 o                         
   0   0  16       1067.77       1013.77       150.26 o                         
   2   0  16         20.71         44.90        78.23 o                         
 -11   1  16        278.58         88.21        55.39 o                         
 -10   1  16        236.38        251.39        51.16 o                         
  -9   1  16       1019.73       1046.29        71.33 o                         
  -8   1  16        773.47        828.36        65.27 o                         
  -7   1  16          8.68        -20.95        32.08 o                         
  -6   1  16        261.13        229.88        37.99 o                         
  -5   1  16         13.22         61.46        30.28 o                         
  -4   1  16       1998.96       2161.60       105.28 o                         
  -3   1  16        624.86        590.91        82.05 o                         
  -2   1  16         14.77         26.24        48.35 o                         
  -1   1  16        579.40        620.86        85.08 o                         
   0   1  16          1.64         46.22        55.78 o                         
   1   1  16          5.38         10.34        49.68 o                         
   2   1  16         11.86         -5.07        66.81 o                         
   3   1  16          2.37         54.06        80.02 o                         
 -11   2  16        390.97        422.80        82.20 o                         
 -10   2  16         10.47         40.58        42.59 o                         
  -9   2  16        106.04        155.85        41.77 o                         
  -8   2  16         51.06        116.17        37.41 o                         
  -7   2  16        634.95        684.68        53.32 o                         
  -6   2  16        156.11        131.09        53.66 o                         
  -5   2  16       2015.21       2141.35       110.14 o                         
  -4   2  16        657.06        738.80        79.80 o                         
  -3   2  16        683.64        667.33        63.49 o                         
  -2   2  16         56.08         41.86        50.74 o                         
  -1   2  16        409.00        479.39        78.70 o                         
   0   2  16          7.60          2.76        87.50 o                         
   1   2  16         23.14        169.56        84.78 o                         
   2   2  16        217.83        422.51       103.16 o                         
   3   2  16        242.17        172.71        86.63 o                         
   4   2  16         58.35        131.51        70.16 o                         
 -11   3  16        209.56        170.80        98.48 o                         
 -10   3  16         98.50         40.53        43.34 o                         
  -9   3  16        339.39        360.26        43.33 o                         
  -8   3  16        105.93        138.69        31.91 o                         
  -7   3  16         21.61         34.83        28.65 o                         
  -6   3  16       1083.72       1201.80        74.20 o                         
  -5   3  16        428.07        367.63        45.99 o                         
  -4   3  16        332.26        259.51        48.96 o                         
  -3   3  16        400.48        400.85        45.12 o                         
  -2   3  16         18.30        -64.86        50.00 o                         
  -1   3  16        195.54        331.29       102.90 o                         
   0   3  16        333.31        281.90        85.48 o                         
   1   3  16        438.78        433.23       107.72 o                         
   2   3  16        308.20         89.85        79.28 o                         
   3   3  16         39.42        -41.18        79.55 o                         
   4   3  16         36.12        -29.66        61.78 o                         
   5   3  16          0.69         12.07        58.15 o                         
 -11   4  16          0.89        -11.45        75.91 o                         
 -10   4  16        154.05        154.76        59.64 o                         
  -9   4  16        119.75        238.21        55.08 o                         
  -8   4  16        240.91        269.70        51.34 o                         
  -7   4  16         84.21         93.48        64.19 o                         
  -6   4  16          4.35         33.97        35.91 o                         
  -5   4  16        329.58        380.26        89.81 o                         
  -4   4  16        207.31        230.93        47.75 o                         
  -3   4  16        153.72        195.89        39.95 o                         
  -2   4  16        784.94        818.33        84.62 o                         
  -1   4  16         41.45         64.16        74.80 o                         
   0   4  16        732.42        749.18       132.42 o                         
   1   4  16        616.61        681.12       129.39 o                         
   2   4  16         73.18        -45.63        80.17 o                         
   3   4  16         11.71        133.78        83.19 o                         
   4   4  16         44.99        113.17        73.72 o                         
   5   4  16          2.05       -110.04        80.53 o                         
 -11   5  16        272.43        376.27       111.07 o                         
 -10   5  16          0.20         58.51        50.76 o                         
  -9   5  16          9.08         10.07        41.09 o                         
  -8   5  16         76.53         60.26        65.54 o                         
  -7   5  16        307.10        287.83        63.17 o                         
  -6   5  16          3.78          9.72        41.83 o                         
  -5   5  16        461.61        418.03        64.48 o                         
  -4   5  16         10.22          7.60        39.07 o                         
  -3   5  16        835.19        750.27        77.83 o                         
  -2   5  16          0.10        -73.65        50.80 o                         
  -1   5  16        490.99        478.74        70.55 o                         
   0   5  16         76.39        -12.49        71.02 o                         
   1   5  16        258.34        289.20        89.85 o                         
   2   5  16          5.10         48.70        59.59 o                         
   3   5  16         78.99         30.04        62.62 o                         
   4   5  16         16.35        132.19        77.20 o                         
 -11   6  16         21.88        -36.10        80.90 o                         
 -10   6  16         63.59       -128.79        86.97 o                         
  -9   6  16         26.33          7.79        91.91 o                         
  -8   6  16        625.52        621.53        91.35 o                         
  -7   6  16        201.67        266.10       104.37 o                         
  -6   6  16         13.76         59.74        63.20 o                         
  -5   6  16        104.07        153.22       110.39 o                         
  -4   6  16        333.45        324.83        62.55 o                         
  -3   6  16        122.05        -30.01        45.68 o                         
  -2   6  16        265.42        366.15        91.78 o                         
  -1   6  16         19.82        -55.14       124.07 o                         
   0   6  16        321.24        443.47       116.60 o                         
   1   6  16        182.67        206.52        92.06 o                         
   2   6  16         12.69         17.63        62.64 o                         
   3   6  16          1.31        -54.11        63.67 o                         
   4   6  16          3.33         69.14        61.11 o                         
  -9   7  16        752.28        727.95       102.35 o                         
  -8   7  16         91.19         49.81        62.79 o                         
  -7   7  16        163.32        198.70        64.31 o                         
  -6   7  16        313.41        372.27       100.52 o                         
  -5   7  16         12.08         17.97        42.88 o                         
  -4   7  16        101.85        109.70        52.38 o                         
  -3   7  16        152.86        188.76        77.18 o                         
  -2   7  16         47.14        -51.64        71.10 o                         
  -1   7  16         76.77         -2.78        59.40 o                         
   0   7  16         58.28         11.90        49.15 o                         
   1   7  16          0.63        -52.97        69.11 o                         
   2   7  16         59.45        118.78        61.10 o                         
   3   7  16         29.78        109.91        93.02 o                         
  -8   8  16         48.84        -37.62        79.36 o                         
  -7   8  16        393.62        288.65        68.49 o                         
  -6   8  16          6.17        -76.63        56.84 o                         
  -5   8  16        227.04        232.58        66.82 o                         
  -4   8  16         95.44        211.46        92.30 o                         
  -3   8  16        551.57        561.26       112.51 o                         
  -2   8  16         22.71         53.58        76.52 o                         
  -1   8  16          7.56          3.59        59.90 o                         
   0   8  16          3.31        169.09        79.02 o                         
   1   8  16         18.38         -2.55        78.71 o                         
   2   8  16          1.11        -74.87        59.51 o                         
  -7   9  16         52.55        -20.00        55.33 o                         
  -6   9  16         72.70        -23.61        73.16 o                         
  -5   9  16         33.41        188.77        89.13 o                         
  -4   9  16        473.83        516.80       118.66 o                         
  -3   9  16         13.37       -111.75        86.76 o                         
  -2   9  16         16.04        144.16        76.36 o                         
  -1   9  16         95.14         -9.70        58.83 o                         
   0   9  16          7.03        -46.40        68.90 o                         
  -5  10  16         12.48        -29.83        66.83 o                         
  -4  10  16         41.08        -40.54        91.42 o                         
  -3  10  16         10.80        146.48        88.54 o                         
  -2  10  16        301.04        445.39       119.57 o                         
  -1  10  16          0.18         74.99        74.47 o                         
   0  10  16         93.78          6.85        64.24 o                         
 -11   0  17        457.16        483.94       121.73 o                         
  -9   0  17        980.14        998.30       143.38 o                         
  -7   0  17        151.68        176.90        87.75 o                         
  -5   0  17         11.10         36.50        70.67 o                         
  -3   0  17       2845.74       3217.06       257.24 o                         
  -1   0  17       1662.13       2035.86       211.35 o                         
   1   0  17          9.67          5.05        66.62 o                         
 -11   1  17         39.01         32.88        54.71 o                         
 -10   1  17        416.15        544.63        66.69 o                         
  -9   1  17        528.32        505.84        54.63 o                         
  -8   1  17        377.18        374.34        61.90 o                         
  -7   1  17        745.61        834.33        64.96 o                         
  -6   1  17          2.35        -47.80        35.31 o                         
  -5   1  17        254.18        253.53        63.22 o                         
  -4   1  17        517.79        400.79        72.30 o                         
  -3   1  17        812.64        928.76       106.74 o                         
  -2   1  17       1123.89       1235.31       115.98 o                         
  -1   1  17        173.21        120.50       107.13 o                         
   0   1  17        285.22        305.60        70.51 o                         
   1   1  17          1.30         27.48        51.29 o                         
   2   1  17         26.24        -54.77        75.47 o                         
   3   1  17        208.70        425.82       117.63 o                         
 -11   2  17          6.91        -36.13        76.54 o                         
 -10   2  17         10.31        118.74        48.08 o                         
  -9   2  17         16.63         28.01        33.59 o                         
  -8   2  17       1195.49       1210.01        76.96 o                         
  -7   2  17        142.02        226.56        49.01 o                         
  -6   2  17        576.02        576.33        67.02 o                         
  -5   2  17         66.33         95.84        51.24 o                         
  -4   2  17       1023.52       1186.87       223.67 o                         
  -3   2  17         71.30        140.11        62.02 o                         
  -2   2  17         42.68         45.99        67.32 o                         
  -1   2  17          0.58        -81.14        62.81 o                         
   0   2  17         82.13        119.29        61.30 o                         
   1   2  17          1.87        -27.13        74.78 o                         
   2   2  17        326.93        376.02       113.48 o                         
   3   2  17        159.16        112.04        77.95 o                         
 -11   3  17         44.76        235.13       103.96 o                         
 -10   3  17        507.13        526.21        59.54 o                         
  -9   3  17          6.58         -1.29        31.48 o                         
  -8   3  17         50.85         17.45        42.84 o                         
  -7   3  17        360.62        365.19        58.47 o                         
  -6   3  17         13.40         24.36        33.55 o                         
  -5   3  17        345.05        366.80        45.78 o                         
  -4   3  17          5.72          6.08        41.04 o                         
  -3   3  17        111.23         98.16        75.29 o                         
  -2   3  17        457.88        400.61        74.18 o                         
  -1   3  17         53.16         42.49        76.55 o                         
   0   3  17         14.82         14.75        64.43 o                         
   1   3  17        357.48        419.57       108.22 o                         
   2   3  17         22.50         73.76        81.73 o                         
   3   3  17         92.30        142.67        87.35 o                         
 -11   4  17        262.58         85.78        69.56 o                         
 -10   4  17         12.71         16.84        45.79 o                         
  -9   4  17         58.11         70.25        94.42 o                         
  -8   4  17         31.23         10.14       120.65 o                         
  -7   4  17         22.00         -3.06        45.19 o                         
  -6   4  17        307.60        370.15        58.10 o                         
  -5   4  17         52.01         75.16        42.44 o                         
  -4   4  17         28.72         79.09        36.44 o                         
  -3   4  17        245.80        137.38        83.37 o                         
  -2   4  17          8.51         61.89        77.06 o                         
  -1   4  17        208.34        337.06       117.03 o                         
   0   4  17         82.50        147.89        87.41 o                         
   1   4  17          7.81        -64.29        74.53 o                         
   2   4  17        157.33        121.14        81.96 o                         
   3   4  17         19.29        203.41        97.61 o                         
  -9   5  17         94.74        -31.15       124.05 o                         
  -8   5  17        274.11        261.08        70.05 o                         
  -7   5  17          0.09         41.10        79.50 o                         
  -6   5  17          2.94        -77.84        51.89 o                         
  -5   5  17          0.67         73.52        43.05 o                         
  -4   5  17         64.94         55.94        46.07 o                         
  -3   5  17         20.78         30.70        44.06 o                         
  -2   5  17        181.42        337.26       111.76 o                         
  -1   5  17          2.57       -147.04        98.03 o                         
   0   5  17        190.16        350.86       105.03 o                         
   1   5  17         27.02        -79.30        88.47 o                         
   2   5  17         33.47        -18.64        71.71 o                         
  -9   6  17          6.34         73.69        65.74 o                         
  -8   6  17          7.65         -1.63       136.93 o                         
  -7   6  17        205.23        157.62        59.34 o                         
  -6   6  17        281.32        224.24        58.56 o                         
  -5   6  17        136.71        168.09        55.45 o                         
  -4   6  17         19.13        106.55        71.31 o                         
  -3   6  17         12.82         12.70        59.22 o                         
  -2   6  17         56.12         41.05        86.82 o                         
  -1   6  17        372.88        148.64        86.79 o                         
   0   6  17         13.23          4.96        77.69 o                         
   1   6  17         37.04        110.81        82.99 o                         
  -8   7  17          4.80        -24.26        83.33 o                         
  -7   7  17        325.62        351.87        75.47 o                         
  -6   7  17         12.57         93.70        84.69 o                         
  -5   7  17        386.95        348.55        69.26 o                         
  -4   7  17        100.23        140.26        67.59 o                         
  -3   7  17          1.30         79.58        69.11 o                         
  -2   7  17        175.54        167.56        73.54 o                         
  -1   7  17          3.04         46.66        84.78 o                         
   0   7  17         95.49        168.86        97.09 o                         
  -8   8  17        170.37        195.15        90.45 o                         
  -7   8  17         47.44         40.14        54.67 o                         
  -6   8  17        866.28        843.83       102.95 o                         
  -5   8  17         21.71         20.40        55.30 o                         
  -4   8  17        563.59        716.32       134.11 o                         
  -3   8  17         70.96        -37.32        65.11 o                         
  -2   8  17          0.11        -42.88        73.21 o                         
  -7   9  17        266.75        459.17       123.66 o                         
  -6   9  17         64.93        -14.55        70.63 o                         
  -5   9  17        309.02        146.38        90.75 o                         
  -4   9  17          1.42       -144.54        96.36 o                         
  -3   9  17        234.73        185.05        77.75 o                         
  -2   9  17        144.33       -131.64        90.20 o                         
  -1   9  17         47.90        239.10        94.63 o                         
  -3  10  17        388.72        370.59       110.86 o                         
  -2  10  17          4.19        357.81       111.09 o                         
 -10   0  18        551.13        406.99       114.09 o                         
  -8   0  18         19.28         44.58        47.69 o                         
  -6   0  18        296.80        234.37        96.68 o                         
  -4   0  18        505.45        792.91       142.56 o                         
  -2   0  18        923.10       1137.65       163.55 o                         
   0   0  18         54.94        131.72        82.38 o                         
 -11   1  18         59.45         -3.92        69.88 o                         
 -10   1  18         96.85        127.07        58.51 o                         
  -9   1  18         14.01         -8.54        40.56 o                         
  -8   1  18        652.42        615.28        69.95 o                         
  -7   1  18         54.64         48.32        55.75 o                         
  -6   1  18        118.05        129.18        60.08 o                         
  -5   1  18        260.34        341.57        97.95 o                         
  -4   1  18        162.96        237.23       240.94 o                         
  -3   1  18        112.61        200.64        68.98 o                         
  -2   1  18        192.77        173.85        71.26 o                         
  -1   1  18        326.96        335.12        80.09 o                         
   0   1  18        137.06         81.74       134.93 o                         
   1   1  18          8.36       -116.86        94.21 o                         
 -10   2  18          3.10        -63.44        56.23 o                         
  -9   2  18        706.68        740.06        98.09 o                         
  -8   2  18         10.51        -25.49        43.38 o                         
  -7   2  18        240.18        342.92        57.00 o                         
  -6   2  18         14.29        -70.61        57.96 o                         
  -5   2  18        331.58        425.73        81.46 o                         
  -4   2  18         27.20         45.80        58.53 o                         
  -3   2  18          0.37        -74.11        54.63 o                         
  -2   2  18          0.34         38.42        56.27 o                         
  -1   2  18        474.67        520.71        91.53 o                         
   0   2  18          9.52         94.83       100.60 o                         
   1   2  18        282.78        339.81       114.05 o                         
 -10   3  18          8.41        -12.52        52.79 o                         
  -9   3  18        169.47         92.73        63.25 o                         
  -8   3  18         99.17         21.69        72.71 o                         
  -7   3  18        175.00        139.16        48.26 o                         
  -6   3  18        526.86        577.46        70.05 o                         
  -5   3  18        103.98        183.23        67.08 o                         
  -4   3  18         15.76         -8.33        50.98 o                         
  -3   3  18        378.28        445.86        82.12 o                         
  -2   3  18         33.75        120.61        95.31 o                         
  -1   3  18         18.74        -45.63        77.82 o                         
   0   3  18         94.52        124.41        77.23 o                         
 -10   4  18        111.41        160.21        91.44 o                         
  -9   4  18         29.37         38.22        67.99 o                         
  -8   4  18        261.42        229.21        51.56 o                         
  -7   4  18         75.46        108.44        41.33 o                         
  -6   4  18         78.59         60.21        50.59 o                         
  -5   4  18         26.83         62.38        54.44 o                         
  -4   4  18        354.14        268.00       110.49 o                         
  -3   4  18        112.52         88.66        87.87 o                         
  -2   4  18         46.75         40.34        90.37 o                         
  -1   4  18         37.68         19.07        84.11 o                         
   0   4  18          5.97        -18.40        73.19 o                         
  -9   5  18        169.30        170.07        66.04 o                         
  -8   5  18          1.62        -27.65        49.85 o                         
  -7   5  18        207.87        242.87        67.83 o                         
  -6   5  18         35.24         41.11        45.42 o                         
  -5   5  18        149.31        165.89       102.28 o                         
  -4   5  18         11.56         54.16        76.50 o
[truncated: 4,375 more chars]
